# Supplementary material for: Tuning heterologous glucan biosynthesis in yeast to understand and exploit plant starch diversity
Source: BMC Biol. 2022 Sep 24;20:207. doi: 10.1186/s12915-022-01408-x (PMC9509603; doi:10.1186/s12915-022-01408-x)
Supplement: Supplementary file 2 — Additional file 2. Numerical data and statistics of regressions of YFP reporter data associated with Figs. 1, 2, and 3. [file 12915_2022_1408_MOESM2_ESM.xlsx]

## Sheet: 1_Dataset
Additional file 2, sheet 1: Compiled dataset of all YFP and mCherry measurements.
See sheet 2 for further explanation on columns. YFP/mCherry signal from timepoint 3h is given in columns AN and AO.
General information for all time points														Measurement of overnight cultures (time point 0h)															Measurement of main cultures after 3h in YPGal (time point 3h)																	Measurement of main cultures after 5h in YPGal (time point 5h)
Yeast strain	Yeast strain	Replicate	Type	Vector for expression of YFP-tagged construct	Backbone	Promoter	CDS	Terminator	Construct	Date of measurement	Format main culture	OD600 (start of main culture) measured in platereader	OD600 (start of main culture) as measured in cuvette	Replicate at this time point trusted?	Number of replicates included in calculations	Cell density (water blank corrected)	YFP (water blank corrected)	mCherry (water blank corrected)	YFP/mCherry	Mean (YFP/mCherry)	YFP/mCherry corrected (YFP/mCherry)sample - (YFP/mCherry)line361	Mean (YFP/mCherry corrected)	SD (YFP/mCherry corrected)	YFP/cell density	Mean (YFP/cell density)	YFP/cell density corrected (YFP/cell density)sample - (YFP/cell density)line361	Mean (YFP/cell density corrected)	SD (YFP/cell density corrected)	Replicate at this time point trusted?	Number of replicates included in calculations	OD600 measured in platereader	OD600 as measured in cuvette	Cell density (water blank corrected)	YFP (water blank corrected)	mCherry (water blank corrected)	YFP/mCherry	Mean (YFP/mCherry)	YFP/mCherry corrected (YFP/mCherry)sample - (YFP/mCherry)line361	Mean (YFP/mCherry corrected)	SD (YFP/mCherry corrected)	YFP/cell density	Mean (YFP/cell density)	YFP/cell density corrected (YFP/cell density)sample - (YFP/cell density)line361	Mean (YFP/cell density corrected)	SD (YFP/cell density corrected)	Replicate at this time point trusted?	Number of replicates included in calculations	OD600 measured in platereader	OD600 as measured in cuvette
361	361	1	control	NaN	NaN	NaN	NaN	NaN	NaN	2017-03-15	96-DWP	NaN	NaN	True	3	0.0567	417.667	19033	2.19443	2.0425	0.151936	7.40149e-17	0.141202	2.20988	2.1919	0.017977	2.22045e-16	0.391995	True	3	NaN	NaN	0.044755	321.4	16582.6	1.93818	3.06133	-1.12316	0	1.02949	2.1544	2.48441	-0.330018	0	0.292756	True	3	NaN	NaN
	361	2	control	NaN	NaN	NaN	NaN	NaN	NaN	2017-03-15	96-DWP	NaN	NaN	True		0.0661	394.667	20606	1.9153		-0.127198			1.79123		-0.400674			True		NaN	NaN	0.083805	722.4	18241.6	3.96018		0.898847			2.586		0.101589			True		NaN	NaN
	361	3	control	NaN	NaN	NaN	NaN	NaN	NaN	2017-03-15	96-DWP	NaN	NaN	True		0.0496	425.667	21096	2.01776		-0.0247379			2.5746		0.382697			True		NaN	NaN	0.055005	497.4	15138.6	3.28564		0.224309			2.71284		0.22843			True		NaN	NaN
371	371	1	sample	pBP195_ConLS-R1_GPH1_AmpR(E.coli)_URA3(yeast)_pCWP2_SS4_eYFP_tUPT7	140	pCWP2	SS4-YFP	tUPT7	pCWP2_SS4-YFP_tUPT7	2017-03-15	96-DWP	NaN	NaN	True	3	0.0703	13919.7	19706	70.6367	69.0435	68.5942	67.001	1.64335	59.4011	57.1032	57.2092	54.9113	3.84899	True	3	NaN	NaN	0.05691	15520.9	17197.1	90.253	90.4734	87.1917	87.4121	3.42883	81.8181	90.204	79.3337	87.7196	7.36301	True	3	NaN	NaN
	371	2	sample	pBP195_ConLS-R1_GPH1_AmpR(E.coli)_URA3(yeast)_pCWP2_SS4_eYFP_tUPT7	140	pCWP2	SS4-YFP	tUPT7	pCWP2_SS4-YFP_tUPT7	2017-03-15	96-DWP	NaN	NaN	True		0.0792	15641.7	23223	67.3542		65.3117			59.2487		57.0568			True		NaN	NaN	0.045505	14134.4	16216.6	87.1601		84.0987			93.1836		90.6992			True		NaN	NaN
	371	3	sample	pBP195_ConLS-R1_GPH1_AmpR(E.coli)_URA3(yeast)_pCWP2_SS4_eYFP_tUPT7	140	pCWP2	SS4-YFP	tUPT7	pCWP2_SS4-YFP_tUPT7	2017-03-15	96-DWP	NaN	NaN	True		0.0755	13252.7	19168	69.1395		67.097			52.6596		50.4677			True		NaN	NaN	0.057105	18199.4	19359.6	94.0071		90.9458			95.6102		93.1258			True		NaN	NaN
376	376	1	sample	pBP196_ConLS-R1_GPH1_AmpR(E.coli)_URA3(yeast)_pUBI4_SS4_eYFP_tUPT7	140	pUBI4	SS4-YFP	tUPT7	pUBI4_SS4-YFP_tUPT7	2017-03-15	96-DWP	NaN	NaN	True	3	0.0722	4365.67	21134	20.6571	21.4068	18.6146	19.3643	1.31441	18.1399	19.0051	15.948	16.8132	1.11837	True	3	NaN	NaN	0.06356	4713.9	17291.6	27.2612	26.5113	24.1999	23.45	0.956815	22.2494	25.8827	19.765	23.3983	3.21869	True	3	NaN	NaN
	376	2	sample	pBP196_ConLS-R1_GPH1_AmpR(E.coli)_URA3(yeast)_pUBI4_SS4_eYFP_tUPT7	140	pUBI4	SS4-YFP	tUPT7	pUBI4_SS4-YFP_tUPT7	2017-03-15	96-DWP	NaN	NaN	True		0.0665	4124.67	19985	20.6388		18.5963			18.6075		16.4156			True		NaN	NaN	0.054605	4918.4	18325.6	26.839		23.7776			27.0217		24.5373			True		NaN	NaN
	376	3	sample	pBP196_ConLS-R1_GPH1_AmpR(E.coli)_URA3(yeast)_pUBI4_SS4_eYFP_tUPT7	140	pUBI4	SS4-YFP	tUPT7	pUBI4_SS4-YFP_tUPT7	2017-03-15	96-DWP	NaN	NaN	True		0.0612	4134.67	18036	22.9245		20.882			20.268		18.0761			True		NaN	NaN	0.057505	5439.4	21386.6	25.4337		22.3724			28.377		25.8926			True		NaN	NaN
381	381	1	sample	pBP197_ConLS-R1_GPH1_AmpR(E.coli)_URA3(yeast)_pHSP104_SS4_eYFP_tUPT7	140	pHSP104	SS4-YFP	tUPT7	pHSP104_SS4-YFP_tUPT7	2017-03-15	96-DWP	NaN	NaN	True	3	0.0409	5874.67	17153	34.2486	33.3489	32.2061	31.3064	0.779831	43.0905	40.4948	40.8986	38.3029	2.29383	True	3	NaN	NaN	0.05966	4910.9	17136.1	28.6582	29.599	25.5969	26.5377	1.42743	24.6944	29.0175	22.21	26.5331	3.85973	True	3	NaN	NaN
	381	2	sample	pBP197_ConLS-R1_GPH1_AmpR(E.coli)_URA3(yeast)_pHSP104_SS4_eYFP_tUPT7	140	pHSP104	SS4-YFP	tUPT7	pHSP104_SS4-YFP_tUPT7	2017-03-15	96-DWP	NaN	NaN	True		0.0453	5987.67	18183	32.93		30.8875			39.6534		37.4615			True		NaN	NaN	0.055805	5974.4	20674.6	28.8973		25.836			32.1176		29.6331			True		NaN	NaN
	381	3	sample	pBP197_ConLS-R1_GPH1_AmpR(E.coli)_URA3(yeast)_pHSP104_SS4_eYFP_tUPT7	140	pHSP104	SS4-YFP	tUPT7	pHSP104_SS4-YFP_tUPT7	2017-03-15	96-DWP	NaN	NaN	True		0.0443	5720.67	17405	32.8679		30.8255			38.7404		36.5485			True		NaN	NaN	0.053505	5393.4	17263.6	31.2415		28.1801			30.2405		27.7561			True		NaN	NaN
386	386	1	sample	pBP198_ConLS-R1_GPH1_AmpR(E.coli)_URA3(yeast)_pHHF1_SS4_eYFP_tUPT7	140	pHHF1	SS4-YFP	tUPT7	pHHF1_SS4-YFP_tUPT7	2017-03-15	96-DWP	NaN	NaN	True	3	0.0534	5440.67	16214	33.5554	33.2001	31.5129	31.1576	1.31317	30.5655	29.4284	28.3736	27.2365	1.03319	True	3	NaN	NaN	0.06786	8980.9	19777.1	45.4106	44.0317	42.3493	40.9704	1.20082	39.7034	39.5162	37.2189	37.0318	5.87343	True	3	NaN	NaN
	386	2	sample	pBP198_ConLS-R1_GPH1_AmpR(E.coli)_URA3(yeast)_pHHF1_SS4_eYFP_tUPT7	140	pHHF1	SS4-YFP	tUPT7	pHHF1_SS4-YFP_tUPT7	2017-03-15	96-DWP	NaN	NaN	True		0.0581	5528.67	16119	34.2991		32.2566			28.5473		26.3554			True		NaN	NaN	0.054255	8191.4	18954.6	43.2159		40.1546			45.2939		42.8095			True		NaN	NaN
	386	3	sample	pBP198_ConLS-R1_GPH1_AmpR(E.coli)_URA3(yeast)_pHHF1_SS4_eYFP_tUPT7	140	pHHF1	SS4-YFP	tUPT7	pHHF1_SS4-YFP_tUPT7	2017-03-15	96-DWP	NaN	NaN	True		0.0534	5192.67	16357	31.7458		29.7033			29.1723		26.9804			True		NaN	NaN	0.066555	7443.4	17123.6	43.4687		40.4073			33.5515		31.0671			True		NaN	NaN
391	391	1	sample	pBP199_ConLS-R1_GPH1_AmpR(E.coli)_URA3(yeast)_pYJL068C_SS4_eYFP_tUPT7	140	pYJL068C	SS4-YFP	tUPT7	pYJL068C_SS4-YFP_tUPT7	2017-03-15	96-DWP	NaN	NaN	True	3	0.0504	617.667	18597	3.32132	3.70537	1.27883	1.66287	0.555312	3.67659	3.75119	1.48469	1.55929	0.355958	True	3	NaN	NaN	0.06026	713.9	14896.1	4.79253	4.75785	1.7312	1.69652	0.139462	3.5541	4.06299	1.06968	1.57858	0.460305	True	3	NaN	NaN
	391	2	sample	pBP199_ConLS-R1_GPH1_AmpR(E.coli)_URA3(yeast)_pYJL068C_SS4_eYFP_tUPT7	140	pYJL068C	SS4-YFP	tUPT7	pYJL068C_SS4-YFP_tUPT7	2017-03-15	96-DWP	NaN	NaN	True		0.0397	547.667	15862	3.4527		1.4102			4.13854		1.94664			True		NaN	NaN	0.055805	778.4	15961.6	4.8767		1.81537			4.18457		1.70016			True		NaN	NaN
	391	3	sample	pBP199_ConLS-R1_GPH1_AmpR(E.coli)_URA3(yeast)_pYJL068C_SS4_eYFP_tUPT7	140	pYJL068C	SS4-YFP	tUPT7	pYJL068C_SS4-YFP_tUPT7	2017-03-15	96-DWP	NaN	NaN	True		0.0593	679.667	15653	4.34209		2.29959			3.43845		1.24655			True		NaN	NaN	0.050855	754.4	16384.6	4.60432		1.54299			4.4503		1.96589			True		NaN	NaN
422	422	1	sample	pBP209_ConL1-R2_GPH1_AmpR(E.coli)_URA3(yeast)_pCWP2_SS4_eYFP_tENO1	142	pCWP2	SS4-YFP	tENO1	pCWP2_SS4-YFP_tENO1	2017-03-15	96-DWP	NaN	NaN	True	3	0.0477	5807.67	15860	36.6183	38.6782	34.5758	36.6357	1.82452	36.5262	36.2715	34.3343	34.0796	3.15318	True	3	NaN	NaN	0.06821	11933.4	19709.1	60.5477	58.968	57.4863	55.9067	1.5284	52.4853	56.063	50.0009	53.5785	3.30592	True	3	NaN	NaN
	422	2	sample	pBP209_ConL1-R2_GPH1_AmpR(E.coli)_URA3(yeast)_pCWP2_SS4_eYFP_tENO1	142	pCWP2	SS4-YFP	tENO1	pCWP2_SS4-YFP_tENO1	2017-03-15	96-DWP	NaN	NaN	True		0.067	8774.67	22313	39.3254		37.2829			39.2896		37.0977			True		NaN	NaN	0.058355	11477.4	19499.6	58.8597		55.7983			59.0047		56.5203			True		NaN	NaN
	422	3	sample	pBP209_ConL1-R2_GPH1_AmpR(E.coli)_URA3(yeast)_pCWP2_SS4_eYFP_tENO1	142	pCWP2	SS4-YFP	tENO1	pCWP2_SS4-YFP_tENO1	2017-03-15	96-DWP	NaN	NaN	True		0.074	8139.67	20303	40.091		38.0485			32.9986		30.8067			True		NaN	NaN	0.053855	10178.4	17702.6	57.4966		54.4353			56.6989		54.2145			True		NaN	NaN
423	423	1	sample	pBP210_ConL1-R2_GPH1_AmpR(E.coli)_URA3(yeast)_pCWP2_SS4_eYFP_tUPT7	142	pCWP2	SS4-YFP	tUPT7	pCWP2_SS4-YFP_tUPT7	2017-03-15	96-DWP	NaN	NaN	True	3	0.0467	7466.67	12965	57.5909	54.4611	55.5485	52.4186	2.92735	47.9657	47.9669	45.7738	45.775	2.11516	True	3	NaN	NaN	0.05726	15551.4	19506.1	79.7258	78.3274	76.6645	75.266	1.62252	81.4778	75.2108	78.9934	72.7263	9.78278	True	3	NaN	NaN
	423	2	sample	pBP210_ConL1-R2_GPH1_AmpR(E.coli)_URA3(yeast)_pCWP2_SS4_eYFP_tUPT7	142	pCWP2	SS4-YFP	tUPT7	pCWP2_SS4-YFP_tUPT7	2017-03-15	96-DWP	NaN	NaN	True		0.0629	10500.7	19445	54.0019		51.9594			50.0827		47.8908			True		NaN	NaN	0.059755	12735.4	16180.6	78.7078		75.6465			63.9381		61.4537			True		NaN	NaN
	423	3	sample	pBP210_ConL1-R2_GPH1_AmpR(E.coli)_URA3(yeast)_pCWP2_SS4_eYFP_tUPT7	142	pCWP2	SS4-YFP	tUPT7	pCWP2_SS4-YFP_tUPT7	2017-03-15	96-DWP	NaN	NaN	True		0.0745	11386.7	21986	51.7905		49.748			45.8523		43.6604			True		NaN	NaN	0.046305	12381.4	16174.6	76.5484		73.4871			80.2164		77.732			True		NaN	NaN
424	424	1	sample	pBP220_ConL1-R2_GPH1_AmpR(E.coli)_URA3(yeast)_pCWP2_SS4_eYFP_tRPL3	142	pCWP2	SS4-YFP	tRPL3	pCWP2_SS4-YFP_tRPL3	2017-03-15	96-DWP	NaN	NaN	True	3	0.0777	13723.7	21917	62.6165	62.3824	60.574	60.3399	0.884691	52.9871	55.0288	50.7952	52.8369	2.02154	True	3	NaN	NaN	0.06676	18256.9	20355.1	89.692	92.5127	86.6307	89.4514	2.91304	82.0412	89.5966	79.5568	87.1121	12.9833	True	3	NaN	NaN
	424	2	sample	pBP220_ConL1-R2_GPH1_AmpR(E.coli)_URA3(yeast)_pCWP2_SS4_eYFP_tRPL3	142	pCWP2	SS4-YFP	tRPL3	pCWP2_SS4-YFP_tRPL3	2017-03-15	96-DWP	NaN	NaN	True		0.0676	12850.7	20357	63.1265		61.084			57.0296		54.8377			True		NaN	NaN	0.047605	16596.4	17376.6	95.5101		92.4487			104.588		102.104			True		NaN	NaN
	424	3	sample	pBP220_ConL1-R2_GPH1_AmpR(E.coli)_URA3(yeast)_pCWP2_SS4_eYFP_tRPL3	142	pCWP2	SS4-YFP	tRPL3	pCWP2_SS4-YFP_tRPL3	2017-03-15	96-DWP	NaN	NaN	True		0.0731	13418.7	21853	61.4042		59.3617			55.0698		52.8779			True		NaN	NaN	0.054955	15050.4	16299.6	92.336		89.2747			82.1603		79.6759			True		NaN	NaN
425	425	1	sample	pBP221_ConL1-R2_GPH1_AmpR(E.coli)_URA3(yeast)_pCWP2_SS4_eYFP_tMET13	142	pCWP2	SS4-YFP	tMET13	pCWP2_SS4-YFP_tMET13	2017-03-15	96-DWP	NaN	NaN	True	3	0.0728	5200.67	20892	24.8931	24.4358	22.8506	22.3933	0.418418	21.4313	22.2389	19.2394	20.047	1.08404	True	3	NaN	NaN	0.061305	5970.4	17353.6	34.4044	34.9959	31.3431	31.9346	0.976407	29.2165	30.8515	26.7321	28.367	3.16836	True	3	NaN	NaN
	425	2	sample	pBP221_ConL1-R2_GPH1_AmpR(E.coli)_URA3(yeast)_pCWP2_SS4_eYFP_tMET13	142	pCWP2	SS4-YFP	tMET13	pCWP2_SS4-YFP_tMET13	2017-03-15	96-DWP	NaN	NaN	True		0.0787	5722.67	23773	24.0721		22.0296			21.8145		19.6226			True		NaN	NaN	0.084455	8117.4	22471.6	36.1229		33.0616			28.8345		26.3501			True		NaN	NaN
	425	3	sample	pBP221_ConL1-R2_GPH1_AmpR(E.coli)_URA3(yeast)_pCWP2_SS4_eYFP_tMET13	142	pCWP2	SS4-YFP	tMET13	pCWP2_SS4-YFP_tMET13	2017-03-15	96-DWP	NaN	NaN	True		0.062	4850.67	19927	24.3422		22.2997			23.471		21.2791			True		NaN	NaN	0.052155	5998.4	17406.6	34.4605		31.3992			34.5033		32.0189			True		NaN	NaN
426	426	1	sample	pBP222_ConL1-R2_GPH1_AmpR(E.coli)_URA3(yeast)_pCWP2_SS4_eYFP_tYOX1	142	pCWP2	SS4-YFP	tYOX1	pCWP2_SS4-YFP_tYOX1	2017-03-15	96-DWP	NaN	NaN	True	3	0.0783	5379.67	22920	23.4715	23.6441	21.429	21.6016	0.232156	20.6117	21.6839	18.4199	19.492	1.1008	True	3	NaN	NaN	0.064105	6946.4	19013.6	36.5338	36.2665	33.4725	33.2052	0.972553	32.5079	33.1608	30.0235	30.6764	1.36297	True	3	NaN	NaN
	426	2	sample	pBP222_ConL1-R2_GPH1_AmpR(E.coli)_URA3(yeast)_pCWP2_SS4_eYFP_tYOX1	142	pCWP2	SS4-YFP	tYOX1	pCWP2_SS4-YFP_tYOX1	2017-03-15	96-DWP	NaN	NaN	True		0.0762	5493.67	23325	23.5527		21.5102			21.6286		19.4367			True		NaN	NaN	0.079955	8594.4	23179.6	37.0774		34.0161			32.2471		29.7627			True		NaN	NaN
	426	3	sample	pBP222_ConL1-R2_GPH1_AmpR(E.coli)_URA3(yeast)_pCWP2_SS4_eYFP_tYOX1	142	pCWP2	SS4-YFP	tYOX1	pCWP2_SS4-YFP_tYOX1	2017-03-15	96-DWP	NaN	NaN	True		0.071	5398.67	22581	23.908		21.8655			22.8113		20.6194			True		NaN	NaN	0.061105	7073.4	20101.6	35.1882		32.1269			34.7274		32.243			True		NaN	NaN
427	427	1	sample	pBP246_ConL1-R2_GPH1_AmpR(E.coli)_URA3(yeast)_pGAL1_SS4_eYFP_tCYC1	142	pGAL1	SS4-YFP	tCYC1	pGAL1_SS4-YFP_tCYC1	2017-03-15	96-DWP	NaN	NaN	True	3	0.0677	427.667	18961	2.25551	2.45264	0.213009	0.410141	0.276032	1.89513	2.68017	-0.296774	0.488275	0.771817	True	3	NaN	NaN	0.063855	35569.4	20214.6	175.959	167.328	172.898	164.266	8.07442	167.11	143.82	164.626	141.336	20.1718	True	3	NaN	NaN
	427	2	sample	pBP246_ConL1-R2_GPH1_AmpR(E.coli)_URA3(yeast)_pGAL1_SS4_eYFP_tCYC1	142	pGAL1	SS4-YFP	tCYC1	pGAL1_SS4-YFP_tCYC1	2017-03-15	96-DWP	NaN	NaN	True		0.0598	539.667	23119	2.3343		0.291801			2.70736		0.515458			True		NaN	NaN	0.082655	36332.4	22713.6	159.959		156.897			131.87		129.386			True		NaN	NaN
	427	3	sample	pBP246_ConL1-R2_GPH1_AmpR(E.coli)_URA3(yeast)_pGAL1_SS4_eYFP_tCYC1	142	pGAL1	SS4-YFP	tCYC1	pGAL1_SS4-YFP_tCYC1	2017-03-15	96-DWP	NaN	NaN	True		0.0347	397.667	14366	2.76811		0.725612			3.43804		1.24614			True		NaN	NaN	0.053755	23738.4	14294.6	166.066		163.004			132.481		129.997			True		NaN	NaN
361	361	1	control	NaN	NaN	NaN	NaN	NaN	NaN	2017-06-01	24-DWP	0.027525	0.179738	True	4	0.0840125	729.97	23409.4	3.11828	3.09016	0.0281225	0	0.027832	2.60665	2.77336	-0.166717	2.22045e-16	0.255129	True	4	0.0823875	0.53799	0.0642562	491.219	17265.5	2.84509	2.82067	0.0244228	4.44089e-16	0.282438	2.29341	2.38102	-0.0876196	1.11022e-16	0.207921	True	4	0.18335	1.19728
	361	2	control	NaN	NaN	NaN	NaN	NaN	NaN	2017-06-01	24-DWP	0.028975	0.189207	True		0.0757625	690.72	22486.4	3.07173		-0.0184313			2.73507		-0.038291			True		0.0774375	0.505667	0.0588063	472.719	17937.5	2.63537		-0.1853			2.41157		0.0305491			True		0.16305	1.06472
	361	3	control	NaN	NaN	NaN	NaN	NaN	NaN	2017-06-01	24-DWP	0.027425	0.179085	True		0.0637625	668.47	21499.4	3.10925		0.0190951			3.14512		0.37176			True		0.0750875	0.490321	0.0544813	481.969	18596.5	2.59172		-0.228948			2.65395		0.272927			True		0.16505	1.07778
	361	4	control	NaN	NaN	NaN	NaN	NaN	NaN	2017-06-01	24-DWP	0.030825	0.201287	True		0.0716125	622.22	20324.9	3.06137		-0.0287863			2.60661		-0.166752			True		0.0719375	0.469752	0.0681313	491.719	15316	3.21049		0.389825			2.16517		-0.215857			True		0.15255	0.996151
371	371	1	int_control	pBP195_ConLS-R1_GPH1_AmpR(E.coli)_URA3(yeast)_pCWP2_SS4_eYFP_tUPT7	140	pCWP2	SS4-YFP	tUPT7	pCWP2_SS4-YFP_tUPT7	2017-06-01	24-DWP	0.036425	0.237855	True	4	0.0620125	11976.2	17353.4	69.0138	68.8893	65.9236	65.7992	1.40658	57.9378	62.8868	55.1644	60.1134	3.90105	True	4	0.103337	0.674794	0.0651063	15940.2	18126.5	87.9388	88.7033	85.1181	85.8826	2.45953	73.4502	65.717	71.0692	63.3359	15.415	True	4	0.22145	1.44607
	371	2	int_control	pBP195_ConLS-R1_GPH1_AmpR(E.coli)_URA3(yeast)_pCWP2_SS4_eYFP_tUPT7	140	pCWP2	SS4-YFP	tUPT7	pCWP2_SS4-YFP_tUPT7	2017-06-01	24-DWP	0.035725	0.233284	True		0.0764125	15887.2	23731.9	66.9446		63.8545			62.3742		59.6008			True		0.0905375	0.59121	0.0786563	13521.7	14706	91.947		89.1263			51.5727		49.1917			True		0.20795	1.35791
	371	3	int_control	pBP195_ConLS-R1_GPH1_AmpR(E.coli)_URA3(yeast)_pCWP2_SS4_eYFP_tUPT7	140	pCWP2	SS4-YFP	tUPT7	pCWP2_SS4-YFP_tUPT7	2017-06-01	24-DWP	0.036375	0.237529	True		0.0709625	15930.5	22663.9	70.2901		67.2			67.3474		64.5741			True		0.0927875	0.605902	0.0720563	13022.5	14653	88.8724		86.0517			54.2179		51.8369			True		0.20575	1.34355
	371	4	int_control	pBP195_ConLS-R1_GPH1_AmpR(E.coli)_URA3(yeast)_pCWP2_SS4_eYFP_tUPT7	140	pCWP2	SS4-YFP	tUPT7	pCWP2_SS4-YFP_tUPT7	2017-06-01	24-DWP	0.036025	0.235243	True		0.0706625	15048.2	21711.9	69.3087		66.2185			63.8877		61.1144			True		0.0913375	0.596434	0.0509063	14190.5	16490	86.055		83.2343			83.6271		81.246			True		0.22225	1.45129
386	386	1	int_control	pBP198_ConLS-R1_GPH1_AmpR(E.coli)_URA3(yeast)_pHHF1_SS4_eYFP_tUPT7	140	pHHF1	SS4-YFP	tUPT7	pHHF1_SS4-YFP_tUPT7	2017-06-01	24-DWP	0.029975	0.195737	True	4	0.0868125	8503.22	24042.9	35.3669	35.5306	32.2767	32.4404	0.85204	29.3848	31.4623	26.6114	28.6889	3.22717	True	4	0.0810875	0.529501	0.0603813	8822.97	18212.5	48.4446	46.7567	45.6239	43.936	1.26301	43.8363	46.055	41.4553	43.674	2.01876	True	4	0.18545	1.21099
	386	2	int_control	pBP198_ConLS-R1_GPH1_AmpR(E.coli)_URA3(yeast)_pHHF1_SS4_eYFP_tUPT7	140	pHHF1	SS4-YFP	tUPT7	pHHF1_SS4-YFP_tUPT7	2017-06-01	24-DWP	0.033025	0.215653	True		0.0782625	7325.47	19948.9	36.7212		33.6311			28.0804		25.307			True		0.0808875	0.528195	0.0551063	8657.72	18506	46.7833		43.9626			47.1329		44.7518			True		0.18905	1.2345
	386	3	int_control	pBP198_ConLS-R1_GPH1_AmpR(E.coli)_URA3(yeast)_pHHF1_SS4_eYFP_tUPT7	140	pHHF1	SS4-YFP	tUPT7	pHHF1_SS4-YFP_tUPT7	2017-06-01	24-DWP	0.028825	0.188227	True		0.0714625	8015.72	22682.9	35.3382		32.248			33.65		30.8767			True		0.0728875	0.475955	0.0522813	8414.22	18141	46.3823		43.5617			48.2824		45.9014			True		0.16895	1.10324
	386	4	int_control	pBP198_ConLS-R1_GPH1_AmpR(E.coli)_URA3(yeast)_pHHF1_SS4_eYFP_tUPT7	140	pHHF1	SS4-YFP	tUPT7	pHHF1_SS4-YFP_tUPT7	2017-06-01	24-DWP	0.032875	0.214674	True		0.0676625	7833.97	22578.9	34.696		31.6059			34.734		31.9607			True		0.0763375	0.498484	0.0545563	8177.72	18006	45.4166		42.596			44.9686		42.5875			True		0.16925	1.1052
391	391	1	int_control	pBP199_ConLS-R1_GPH1_AmpR(E.coli)_URA3(yeast)_pYJL068C_SS4_eYFP_tUPT7	140	pYJL068C	SS4-YFP	tUPT7	pYJL068C_SS4-YFP_tUPT7	2017-06-01	24-DWP	0.028675	0.187248	True	4	0.0695625	967.47	19589.4	4.93875	4.77201	1.84859	1.68185	0.268388	4.17238	4.22773	1.39901	1.45437	0.354777	True	4	0.0673375	0.439714	0.0510563	737.469	15634.5	4.71693	4.83093	1.89627	2.01027	0.108812	4.33327	4.49242	1.95225	2.1114	0.304416	True	4	0.14995	0.979173
	391	2	int_control	pBP199_ConLS-R1_GPH1_AmpR(E.coli)_URA3(yeast)_pYJL068C_SS4_eYFP_tUPT7	140	pYJL068C	SS4-YFP	tUPT7	pYJL068C_SS4-YFP_tUPT7	2017-06-01	24-DWP	0.033825	0.220877	True		0.0693625	982.72	20169.9	4.87222		1.78206			4.25037		1.477			True		0.0734875	0.479873	0.0502063	706.719	14662	4.82007		1.9994			4.22289		1.84187			True		0.16115	1.05231
	391	3	int_control	pBP199_ConLS-R1_GPH1_AmpR(E.coli)_URA3(yeast)_pYJL068C_SS4_eYFP_tUPT7	140	pYJL068C	SS4-YFP	tUPT7	pYJL068C_SS4-YFP_tUPT7	2017-06-01	24-DWP	0.029425	0.192145	True		0.0609125	949.47	19354.9	4.90559		1.81543			4.67623		1.90287			True		0.0665875	0.434816	0.0449063	735.969	15307.5	4.8079		1.98723			4.9167		2.53568			True		0.15035	0.981785
	391	4	int_control	pBP199_ConLS-R1_GPH1_AmpR(E.coli)_URA3(yeast)_pYJL068C_SS4_eYFP_tUPT7	140	pYJL068C	SS4-YFP	tUPT7	pYJL068C_SS4-YFP_tUPT7	2017-06-01	24-DWP	0.034325	0.224142	True		0.0693125	880.72	20146.9	4.3715		1.28134			3.81195		1.03859			True		0.0712375	0.465181	0.0471813	707.219	14204.5	4.97884		2.15817			4.49682		2.1158			True		0.15485	1.01117
427	427	1	int_control	pBP246_ConL1-R2_GPH1_AmpR(E.coli)_URA3(yeast)_pGAL1_SS4_eYFP_tCYC1	142	pGAL1	SS4-YFP	tCYC1	pGAL1_SS4-YFP_tCYC1	2017-06-01	24-DWP	0.025975	0.169617	True	4	0.0861625	734.22	20347.4	3.60843	3.38741	0.518268	0.29725	0.250235	2.5564	2.8622	-0.216962	0.0888368	0.276442	True	4	0.0766375	0.500443	0.0626562	27864.5	15932.5	174.891	168.392	172.07	165.571	4.49173	133.416	124.195	131.035	121.814	11.3137	True	4	0.17845	1.16528
	427	2	int_control	pBP246_ConL1-R2_GPH1_AmpR(E.coli)_URA3(yeast)_pGAL1_SS4_eYFP_tCYC1	142	pGAL1	SS4-YFP	tCYC1	pGAL1_SS4-YFP_tCYC1	2017-06-01	24-DWP	0.029975	0.195737	True		0.0766625	710.72	22176.9	3.20478		0.114622			2.78123		0.00786499			True		0.0794375	0.518727	0.0674312	24697.2	14768.5	167.229		164.408			109.877		107.496			True		0.17255	1.12675
	427	3	int_control	pBP246_ConL1-R2_GPH1_AmpR(E.coli)_URA3(yeast)_pGAL1_SS4_eYFP_tCYC1	142	pGAL1	SS4-YFP	tCYC1	pGAL1_SS4-YFP_tCYC1	2017-06-01	24-DWP	0.025475	0.166352	True		0.0610125	654.97	20864.4	3.13918		0.0490205			3.2205		0.44714			True		0.0710875	0.464201	0.0592313	23767.7	14443	164.562		161.742			120.381		118			True		0.15185	0.99158
	427	4	int_control	pBP246_ConL1-R2_GPH1_AmpR(E.coli)_URA3(yeast)_pGAL1_SS4_eYFP_tCYC1	142	pGAL1	SS4-YFP	tCYC1	pGAL1_SS4-YFP_tCYC1	2017-06-01	24-DWP	0.030575	0.199655	True		0.0745125	717.97	19958.9	3.59725		0.507089			2.89067		0.117305			True		0.0772875	0.504687	0.0640563	28421.2	17030.5	166.884		164.064			133.107		130.726			True		0.16405	1.07125
361	361	1	control	NaN	NaN	NaN	NaN	NaN	NaN	2017-06-01	96-DPW	0.027525	0.179738	True	4	0.0840125	729.97	23409.4	3.11828	3.09016	0.0281225	0	0.027832	2.60665	2.77336	-0.166717	2.22045e-16	0.255129	True	4	0.0861375	0.562478	0.0476813	396.219	14605	2.7129	2.57344	0.13946	0	0.118016	2.49292	2.54226	-0.0493361	0	0.0823735	True	4	0.19555	1.27694
	361	2	control	NaN	NaN	NaN	NaN	NaN	NaN	2017-06-01	96-DPW	0.028975	0.189207	True		0.0757625	690.72	22486.4	3.07173		-0.0184313			2.73507		-0.038291			True		0.0756875	0.494239	0.0457563	393.969	15378	2.5619		-0.0115393			2.58305		0.0407909			True		0.18715	1.22209
	361	3	control	NaN	NaN	NaN	NaN	NaN	NaN	2017-06-01	96-DPW	0.027425	0.179085	True		0.0637625	668.47	21499.4	3.10925		0.0190951			3.14512		0.37176			True		0.0725875	0.473996	0.0463063	406.969	16777	2.42575		-0.147684			2.63659		0.0943328			True		0.17925	1.1705
	361	4	control	NaN	NaN	NaN	NaN	NaN	NaN	2017-06-01	96-DPW	0.030825	0.201287	True		0.0716125	622.22	20324.9	3.06137		-0.0287863			2.60661		-0.166752			True		0.0726375	0.474323	0.0473813	387.969	14961	2.5932		0.0197629			2.45647		-0.0857877			True		0.15875	1.03664
371	371	1	int_control	pBP195_ConLS-R1_GPH1_AmpR(E.coli)_URA3(yeast)_pCWP2_SS4_eYFP_tUPT7	140	pCWP2	SS4-YFP	tUPT7	pCWP2_SS4-YFP_tUPT7	2017-06-01	96-DPW	0.036425	0.237855	True	4	0.0620125	11976.2	17353.4	69.0138	68.8893	65.9236	65.7992	1.40658	57.9378	62.8868	55.1644	60.1134	3.90105	True	4	0.105937	0.691772	0.0625563	15860.7	18567.5	85.4219	87.1683	82.8485	84.5949	9.81155	76.063	83.3989	73.5207	80.8567	8.63235	True	4	0.20055	1.30959
	371	2	int_control	pBP195_ConLS-R1_GPH1_AmpR(E.coli)_URA3(yeast)_pCWP2_SS4_eYFP_tUPT7	140	pCWP2	SS4-YFP	tUPT7	pCWP2_SS4-YFP_tUPT7	2017-06-01	96-DPW	0.035725	0.233284	True		0.0764125	15887.2	23731.9	66.9446		63.8545			62.3742		59.6008			True		0.0955375	0.62386	0.0534313	16899.5	16646.5	101.52		98.9462			94.8853		92.3431			True		0.19875	1.29784
	371	3	int_control	pBP195_ConLS-R1_GPH1_AmpR(E.coli)_URA3(yeast)_pCWP2_SS4_eYFP_tUPT7	140	pCWP2	SS4-YFP	tUPT7	pCWP2_SS4-YFP_tUPT7	2017-06-01	96-DPW	0.036375	0.237529	True		0.0709625	15930.5	22663.9	70.2901		67.2			67.3474		64.5741			True		0.0935375	0.6108	0.0504812	14327.2	17626.5	81.2823		78.7088			85.1438		82.6015			True		0.23715	1.54859
	371	4	int_control	pBP195_ConLS-R1_GPH1_AmpR(E.coli)_URA3(yeast)_pCWP2_SS4_eYFP_tUPT7	140	pCWP2	SS4-YFP	tUPT7	pCWP2_SS4-YFP_tUPT7	2017-06-01	96-DPW	0.036025	0.235243	True		0.0706625	15048.2	21711.9	69.3087		66.2185			63.8877		61.1144			True		0.0919875	0.600678	0.0505563	13061	16235	80.4495		77.876			77.5036		74.9613			True		0.20595	1.34485
386	386	1	int_control	pBP198_ConLS-R1_GPH1_AmpR(E.coli)_URA3(yeast)_pHHF1_SS4_eYFP_tUPT7	140	pHHF1	SS4-YFP	tUPT7	pHHF1_SS4-YFP_tUPT7	2017-06-01	96-DPW	0.029975	0.195737	True	4	0.0868125	8503.22	24042.9	35.3669	35.5306	32.2767	32.4404	0.85204	29.3848	31.4623	26.6114	28.6889	3.22717	True	4	0.0833375	0.544194	0.0593312	7704.22	14919	51.6403	49.326	49.0669	46.7526	1.64836	38.9553	41.9889	36.413	39.4467	2.59078	True	4	0.18805	1.22797
	386	2	int_control	pBP198_ConLS-R1_GPH1_AmpR(E.coli)_URA3(yeast)_pHHF1_SS4_eYFP_tUPT7	140	pHHF1	SS4-YFP	tUPT7	pHHF1_SS4-YFP_tUPT7	2017-06-01	96-DPW	0.033025	0.215653	True		0.0782625	7325.47	19948.9	36.7212		33.6311			28.0804		25.307			True		0.0770375	0.503055	0.0513062	7416.47	15537	47.7342		45.1608			43.3659		40.8236			True		0.18195	1.18813
	386	3	int_control	pBP198_ConLS-R1_GPH1_AmpR(E.coli)_URA3(yeast)_pHHF1_SS4_eYFP_tUPT7	140	pHHF1	SS4-YFP	tUPT7	pHHF1_SS4-YFP_tUPT7	2017-06-01	96-DPW	0.028825	0.188227	True		0.0714625	8015.72	22682.9	35.3382		32.248			33.65		30.8767			True		0.0927875	0.605902	0.0479562	7157.47	14613	48.9801		46.4067			44.775		42.2327			True		0.16815	1.09802
	386	4	int_control	pBP198_ConLS-R1_GPH1_AmpR(E.coli)_URA3(yeast)_pHHF1_SS4_eYFP_tUPT7	140	pHHF1	SS4-YFP	tUPT7	pHHF1_SS4-YFP_tUPT7	2017-06-01	96-DPW	0.032875	0.214674	True		0.0676625	7833.97	22578.9	34.696		31.6059			34.734		31.9607			True		0.0892375	0.582721	0.0514063	7001.47	14303.5	48.9493		46.3759			40.8596		38.3174			True		0.14985	0.97852
391	391	1	int_control	pBP199_ConLS-R1_GPH1_AmpR(E.coli)_URA3(yeast)_pYJL068C_SS4_eYFP_tUPT7	140	pYJL068C	SS4-YFP	tUPT7	pYJL068C_SS4-YFP_tUPT7	2017-06-01	96-DPW	0.028675	0.187248	True	4	0.0695625	967.47	19589.4	4.93875	4.77201	1.84859	1.68185	0.268388	4.17238	4.22773	1.39901	1.45437	0.354777	True	4	0.0722375	0.471711	0.0464813	613.469	12862	4.76962	4.66002	2.19618	2.08659	0.234614	3.95946	3.95065	1.4172	1.40839	0.350433	True	4	0.13945	0.910609
	391	2	int_control	pBP199_ConLS-R1_GPH1_AmpR(E.coli)_URA3(yeast)_pYJL068C_SS4_eYFP_tUPT7	140	pYJL068C	SS4-YFP	tUPT7	pYJL068C_SS4-YFP_tUPT7	2017-06-01	96-DPW	0.033825	0.220877	True		0.0693625	982.72	20169.9	4.87222		1.78206			4.25037		1.477			True		0.0698375	0.456039	0.0517063	626.469	12685	4.93866		2.36522			3.63478		1.09252			True		0.14695	0.959583
	391	3	int_control	pBP199_ConLS-R1_GPH1_AmpR(E.coli)_URA3(yeast)_pYJL068C_SS4_eYFP_tUPT7	140	pYJL068C	SS4-YFP	tUPT7	pYJL068C_SS4-YFP_tUPT7	2017-06-01	96-DPW	0.029425	0.192145	True		0.0609125	949.47	19354.9	4.90559		1.81543			4.67623		1.90287			True		0.0699875	0.457018	0.0362562	536.219	11986	4.47371		1.90027			4.43691		1.89465			True		0.14205	0.927587
	391	4	int_control	pBP199_ConLS-R1_GPH1_AmpR(E.coli)_URA3(yeast)_pYJL068C_SS4_eYFP_tUPT7	140	pYJL068C	SS4-YFP	tUPT7	pYJL068C_SS4-YFP_tUPT7	2017-06-01	96-DPW	0.034325	0.224142	True		0.0693125	880.72	20146.9	4.3715		1.28134			3.81195		1.03859			True		0.0703875	0.45963	0.0412812	518.969	11641	4.45811		1.88467			3.77146		1.2292			True		0.15665	1.02292
427	427	1	int_control	pBP246_ConL1-R2_GPH1_AmpR(E.coli)_URA3(yeast)_pGAL1_SS4_eYFP_tCYC1	142	pGAL1	SS4-YFP	tCYC1	pGAL1_SS4-YFP_tCYC1	2017-06-01	96-DPW	0.025975	0.169617	True	4	0.0861625	734.22	20347.4	3.60843	3.38741	0.518268	0.29725	0.250235	2.5564	2.8622	-0.216962	0.0888368	0.276442	True	4	0.0726375	0.474323	0.0558563	25708	13759	186.845	176.562	184.271	173.989	7.30363	138.076	159.531	135.533	156.989	17.266	True	4	0.16035	1.04709
	427	2	int_control	pBP246_ConL1-R2_GPH1_AmpR(E.coli)_URA3(yeast)_pGAL1_SS4_eYFP_tCYC1	142	pGAL1	SS4-YFP	tCYC1	pGAL1_SS4-YFP_tCYC1	2017-06-01	96-DPW	0.029975	0.195737	True		0.0766625	710.72	22176.9	3.20478		0.114622			2.78123		0.00786499			True		0.0763875	0.49881	0.0502312	26098.2	15031.5	173.624		171.05			155.868		153.326			True		0.16675	1.08888
	427	3	int_control	pBP246_ConL1-R2_GPH1_AmpR(E.coli)_URA3(yeast)_pGAL1_SS4_eYFP_tCYC1	142	pGAL1	SS4-YFP	tCYC1	pGAL1_SS4-YFP_tCYC1	2017-06-01	96-DPW	0.025475	0.166352	True		0.0610125	654.97	20864.4	3.13918		0.0490205			3.2205		0.44714			True		0.0660375	0.431225	0.0407563	24364.2	14346	169.833		167.259			179.341		176.799			True		0.13615	0.88906
	427	4	int_control	pBP246_ConL1-R2_GPH1_AmpR(E.coli)_URA3(yeast)_pGAL1_SS4_eYFP_tCYC1	142	pGAL1	SS4-YFP	tCYC1	pGAL1_SS4-YFP_tCYC1	2017-06-01	96-DPW	0.030575	0.199655	True		0.0745125	717.97	19958.9	3.59725		0.507089			2.89067		0.117305			True		0.0761375	0.497178	0.0490063	26927	15304	175.947		173.374			164.838		162.296			True		0.14405	0.940647
361	361	1	control	NaN	NaN	NaN	NaN	NaN	NaN	2017-07-05	96-DWP	0.0266375	0.173943	True	4	0.0679375	690.25	20892.5	3.30382	3.31278	-0.00896155	2.22045e-16	0.572472	3.04802	3.21263	-0.164608	-2.22045e-16	0.290917	True	4	0.0593375	0.387474	0.0337562	251.5	11137.9	2.25806	2.17586	0.0821979	-1.11022e-16	0.0602309	2.23514	2.33966	-0.104519	-1.11022e-16	0.276826	True	4	0.12455	0.813312
	361	2	control	NaN	NaN	NaN	NaN	NaN	NaN	2017-07-05	96-DWP	0.0211875	0.138354	True		0.0545125	524.5	20348	2.57765		-0.73513			2.88649		-0.326136			True		0.0496375	0.324133	0.0297812	215.5	10052.9	2.14367		-0.0321977			2.17083		-0.168832			True		0.10505	0.685977
	361	3	control	NaN	NaN	NaN	NaN	NaN	NaN	2017-07-05	96-DWP	0.0262875	0.171657	True		0.0574625	663	19518	3.39686		0.0840857			3.46139		0.248758			True		0.0571375	0.373108	0.0274062	251.5	11530.4	2.1812		0.00533228			2.75302		0.413361			True		0.12635	0.825066
	361	4	control	NaN	NaN	NaN	NaN	NaN	NaN	2017-07-05	96-DWP	0.0289875	0.189288	True		0.0637625	734.25	18482	3.97278		0.660006			3.45462		0.241987			True		0.0613875	0.40086	0.0393812	288.75	13616.9	2.12053		-0.0553325			2.19965		-0.14001			True		0.15285	0.99811
489	489	1	sample	pBP261_ConLS-R1_GDB1_AmpR(E.coli)_URA3(yeast)_pCWP2_BE2_eYFP_tRPL3	141	pCWP2	BE2-YFP	tRPL3	pCWP2_BE2-YFP_tRPL3	2017-07-05	96-DWP	0.0278375	0.181779	True	4	0.0957875	17861.5	22275	80.1863	72.2233	76.8735	68.9105	5.49413	55.941	60.9979	52.7284	57.7852	7.98439	True	4	0.107838	0.704179	0.0594312	12854.8	16207.9	79.3118	78.6094	77.1359	76.4335	1.36173	64.8888	72.7536	62.5492	70.4139	8.06482	True	4	0.20905	1.3651
	489	2	sample	pBP261_ConLS-R1_GDB1_AmpR(E.coli)_URA3(yeast)_pCWP2_BE2_eYFP_tRPL3	141	pCWP2	BE2-YFP	tRPL3	pCWP2_BE2-YFP_tRPL3	2017-07-05	96-DWP	0.0209375	0.136722	True		0.0686125	14570.2	20387.5	71.4666		68.1538			63.7067		60.4941			True		0.0707375	0.461916	0.0377062	9064	11481.4	78.9452		76.7694			72.1154		69.7757			True		0.13005	0.849226
	489	3	sample	pBP261_ConLS-R1_GDB1_AmpR(E.coli)_URA3(yeast)_pCWP2_BE2_eYFP_tRPL3	141	pCWP2	BE2-YFP	tRPL3	pCWP2_BE2-YFP_tRPL3	2017-07-05	96-DWP	0.0270375	0.176555	True		0.0602625	14260.5	20616	69.172		65.8592			70.9919		67.7793			True		0.0868375	0.567049	0.0480312	11215.5	14640.9	76.604		74.4282			70.0513		67.7116			True		0.16455	1.07451
	489	4	sample	pBP261_ConLS-R1_GDB1_AmpR(E.coli)_URA3(yeast)_pCWP2_BE2_eYFP_tRPL3	141	pCWP2	BE2-YFP	tRPL3	pCWP2_BE2-YFP_tRPL3	2017-07-05	96-DWP	0.0192875	0.125947	True		0.0637625	11339.5	16659	68.0683		64.7555			53.3519		50.1393			True		0.0311875	0.203654	0.00913125	2555.5	3211.38	79.5765		77.4006			83.9589		81.6193			True		0.12765	0.833554
490	490	1	sample	pBP262_ConLS-R1_GDB1_AmpR(E.coli)_URA3(yeast)_pCWP2_BE2_eYFP_tYOX1	141	pCWP2	BE2-YFP	tYOX1	pCWP2_BE2-YFP_tYOX1	2017-07-05	96-DWP	0.0397375	0.259486	True	4	0.0721375	9162.25	19247	47.6035	45.73	44.2907	42.4172	1.70831	38.1033	47.3429	34.8906	44.1303	7.19159	True	4	0.0762375	0.497831	0.0541562	7321.25	13597.9	53.8411	52.4954	51.6653	50.3195	4.01962	40.5563	46.3079	38.2166	43.9682	11.0015	True	4	0.17095	1.1163
	490	2	sample	pBP262_ConLS-R1_GDB1_AmpR(E.coli)_URA3(yeast)_pCWP2_BE2_eYFP_tYOX1	141	pCWP2	BE2-YFP	tYOX1	pCWP2_BE2-YFP_tYOX1	2017-07-05	96-DWP	0.0316375	0.206593	True		0.0602875	9091.75	19528	46.5575		43.2447			45.242		42.0293			True		0.0853875	0.55758	0.0435812	6266.75	12173.4	51.4792		49.3033			43.1384		40.7987			True		0.15665	1.02292
	490	3	sample	pBP262_ConLS-R1_GDB1_AmpR(E.coli)_URA3(yeast)_pCWP2_BE2_eYFP_tYOX1	141	pCWP2	BE2-YFP	tYOX1	pCWP2_BE2-YFP_tYOX1	2017-07-05	96-DWP	0.0374375	0.244467	True		0.0570625	10222.5	22689	45.0549		41.7421			53.7437		50.5311			True		0.0801875	0.523624	0.0417562	8713.75	15259.4	57.1042		54.9284			62.6044		60.2647			True		0.15615	1.01966
	490	4	sample	pBP262_ConLS-R1_GDB1_AmpR(E.coli)_URA3(yeast)_pCWP2_BE2_eYFP_tYOX1	141	pCWP2	BE2-YFP	tYOX1	pCWP2_BE2-YFP_tYOX1	2017-07-05	96-DWP	0.0323375	0.211164	True		0.0537625	9369.5	21438.5	43.7041		40.3913			52.2827		49.0701			True		0.0959375	0.626472	0.0479562	6223.5	13086.4	47.5571		45.3812			38.9324		36.5927			True		0.16715	1.09149
491	491	1	sample	pBP263_ConLS-R1_GDB1_AmpR(E.coli)_URA3(yeast)_pUBI4_BE2_eYFP_tRPL3	141	pUBI4	BE2-YFP	tRPL3	pUBI4_BE2-YFP_tRPL3	2017-07-05	96-DWP	0.0346875	0.226509	True	4	0.104787	6909	22821.5	30.2741	27.3767	26.9613	24.0639	1.9452	19.78	21.8985	16.5674	18.6858	2.08396	True	4	0.0925875	0.604596	0.0500312	3750	13085.4	28.6579	26.2776	26.4821	24.1018	1.66893	22.4859	23.3725	20.1463	21.0328	2.40961	True	4	0.17165	1.12087
	491	2	sample	pBP263_ConLS-R1_GDB1_AmpR(E.coli)_URA3(yeast)_pUBI4_BE2_eYFP_tRPL3	141	pUBI4	BE2-YFP	tRPL3	pUBI4_BE2-YFP_tRPL3	2017-07-05	96-DWP	0.0337375	0.220306	True		0.0854125	6300.5	23904.5	26.357		23.0442			22.1297		18.917			True		0.101337	0.661734	0.0468312	3672	14251.4	25.7659		23.5901			23.5228		21.1831			True		0.16095	1.051
	491	3	sample	pBP263_ConLS-R1_GDB1_AmpR(E.coli)_URA3(yeast)_pUBI4_BE2_eYFP_tRPL3	141	pUBI4	BE2-YFP	tRPL3	pUBI4_BE2-YFP_tRPL3	2017-07-05	96-DWP	0.0260375	0.170025	True		0.0641625	5277	20171.5	26.1607		22.8479			24.6733		21.4607			True		0.0744875	0.486403	0.0357562	3170.25	12227.4	25.9275		23.7516			26.5988		24.2592			True		0.13475	0.879918
	491	4	sample	pBP263_ConLS-R1_GDB1_AmpR(E.coli)_URA3(yeast)_pUBI4_BE2_eYFP_tRPL3	141	pUBI4	BE2-YFP	tRPL3	pUBI4_BE2-YFP_tRPL3	2017-07-05	96-DWP	0.0402875	0.263077	True		0.0725125	5078.5	19010	26.7149		23.4021			21.0109		17.7982			True		0.0848375	0.553989	0.0387312	2696	10888.9	24.7592		22.5834			20.8824		18.5427			True		0.14035	0.916486
492	492	1	sample	pBP264_ConLS-R1_GDB1_AmpR(E.coli)_URA3(yeast)_pUBI4_BE2_eYFP_tYOX1	141	pUBI4	BE2-YFP	tYOX1	pUBI4_BE2-YFP_tYOX1	2017-07-05	96-DWP	0.0285875	0.186676	True	4	0.0799125	3828	22872	16.7366	16.6319	13.4238	13.3191	0.194116	14.3707	14.4998	11.1581	11.2872	0.770337	True	4	0.110437	0.721157	0.0495562	2089	12712.4	16.4328	16.4058	14.2569	14.23	0.291791	12.6462	13.4419	10.3066	11.1022	1.23236	True	4	0.16965	1.10781
	492	2	sample	pBP264_ConLS-R1_GDB1_AmpR(E.coli)_URA3(yeast)_pUBI4_BE2_eYFP_tYOX1	141	pUBI4	BE2-YFP	tYOX1	pUBI4_BE2-YFP_tYOX1	2017-07-05	96-DWP	0.0262875	0.171657	True		0.0692375	3454	20801.5	16.6046		13.2918			14.9659		11.7532			True		0.0791875	0.517094	0.0442312	1906.75	11849.4	16.0916		13.9157			12.9326		10.5929			True		0.13965	0.911914
	492	3	sample	pBP264_ConLS-R1_GDB1_AmpR(E.coli)_URA3(yeast)_pUBI4_BE2_eYFP_tYOX1	141	pUBI4	BE2-YFP	tYOX1	pUBI4_BE2-YFP_tYOX1	2017-07-05	96-DWP	0.0253375	0.165454	True		0.0696375	3527	20975.5	16.8149		13.5021			15.1944		11.9818			True		0.0861875	0.562804	0.0384812	1960	11674.4	16.7889		14.613			15.2802		12.9405			True		0.15955	1.04186
	492	4	sample	pBP264_ConLS-R1_GDB1_AmpR(E.coli)_URA3(yeast)_pUBI4_BE2_eYFP_tYOX1	141	pUBI4	BE2-YFP	tYOX1	pUBI4_BE2-YFP_tYOX1	2017-07-05	96-DWP	0.0350875	0.229121	True		0.0823375	3696.5	22579	16.3714		13.0586			13.4683		10.2557			True		0.101137	0.660428	0.0525812	2262.5	13871.9	16.31		14.1341			12.9086		10.5689			True		0.17495	1.14242
493	493	1	sample	pBP305_ConLS-R1_GDB1_AmpR(E.coli)_URA3(yeast)_pUBI4_BE2_eYFP_tENO1	141	pUBI4	BE2-YFP	tENO1	pUBI4_BE2-YFP_tENO1	2017-07-05	96-DWP	0.0513375	0.335234	True	4	0.0808625	5218.25	22600	23.0896	22.0997	19.7768	18.7869	2.20221	19.3597	20.7809	16.1471	17.5683	1.27038	True	4	0.0993875	0.649	0.0611812	3605	15349.9	23.4855	22.0663	21.3097	19.8904	1.41529	17.677	19.3811	15.3373	17.0414	2.27515	True	4	0.19355	1.26388
	493	2	sample	pBP305_ConLS-R1_GDB1_AmpR(E.coli)_URA3(yeast)_pUBI4_BE2_eYFP_tENO1	141	pUBI4	BE2-YFP	tENO1	pUBI4_BE2-YFP_tENO1	2017-07-05	96-DWP	0.0309875	0.202348	True		0.0709875	4749.5	21276.5	22.3228		19.01			20.0718		16.8592			True		0.0591875	0.386494	0.0419562	2403	11064.4	21.7184		19.5425			17.1822		14.8425			True		0.12675	0.827678
	493	3	sample	pBP305_ConLS-R1_GDB1_AmpR(E.coli)_URA3(yeast)_pUBI4_BE2_eYFP_tENO1	141	pUBI4	BE2-YFP	tENO1	pUBI4_BE2-YFP_tENO1	2017-07-05	96-DWP	0.0318375	0.207899	True		0.0527625	3870	20406	18.965		15.6522			22.0043		18.7916			True		0.0738375	0.482159	0.0343812	2478.5	12241.9	20.2461		18.0702			21.6266		19.287			True		0.12915	0.843349
	493	4	sample	pBP305_ConLS-R1_GDB1_AmpR(E.coli)_URA3(yeast)_pUBI4_BE2_eYFP_tENO1	141	pUBI4	BE2-YFP	tENO1	pUBI4_BE2-YFP_tENO1	2017-07-05	96-DWP	0.0332375	0.217041	True		0.0818375	5916.25	24629	24.0215		20.7087			21.6878		18.4752			True		0.0658375	0.429919	0.0374062	2623.25	11497.9	22.8151		20.6392			21.0386		18.6989			True		0.12615	0.823759
494	494	1	sample	pBP306_ConLS-R1_GDB1_AmpR(E.coli)_URA3(yeast)_pCWP2_BE2_eYFP_tENO1	141	pCWP2	BE2-YFP	tENO1	pCWP2_BE2-YFP_tENO1	2017-07-05	96-DWP	0.0342375	0.223571	True	4	0.0733625	14110.5	23069.5	61.1652	60.7722	57.8524	57.4594	3.19943	57.7018	58.0679	54.4892	54.8553	4.11514	True	4	0.111337	0.727034	0.0449062	8825	12685.9	69.5656	67.4424	67.3897	65.2666	2.68317	58.9562	61.3767	56.6165	59.037	5.82736	True	4	0.16915	1.10455
	494	2	sample	pBP306_ConLS-R1_GDB1_AmpR(E.coli)_URA3(yeast)_pCWP2_BE2_eYFP_tENO1	141	pCWP2	BE2-YFP	tENO1	pCWP2_BE2-YFP_tENO1	2017-07-05	96-DWP	0.0321875	0.210184	True		0.0616125	13107.5	22047.5	59.4512		56.1384			63.8223		60.6096			True		0.0791375	0.516768	0.0351062	7088.75	10364.4	68.3953		66.2195			60.5768		58.2372			True		0.13375	0.873387
	494	3	sample	pBP306_ConLS-R1_GDB1_AmpR(E.coli)_URA3(yeast)_pCWP2_BE2_eYFP_tENO1	141	pCWP2	BE2-YFP	tENO1	pCWP2_BE2-YFP_tENO1	2017-07-05	96-DWP	0.0404375	0.264057	True		0.0908375	17140	26368	65.003		61.6903			56.6066		53.3939			True		0.0959875	0.626798	0.0408312	9486.75	13890.4	68.2973		66.1214			69.7021		67.3625			True		0.16445	1.07386
	494	4	sample	pBP306_ConLS-R1_GDB1_AmpR(E.coli)_URA3(yeast)_pCWP2_BE2_eYFP_tENO1	141	pCWP2	BE2-YFP	tENO1	pCWP2_BE2-YFP_tENO1	2017-07-05	96-DWP	0.0316375	0.206593	True		0.0617125	11137.2	19379.5	57.4692		54.1565			54.141		50.9283			True		0.0730875	0.477261	0.0333312	6252	9843.88	63.5116		61.3357			56.2715		53.9319			True		0.14395	0.939994
495	495	1	sample	pBP307_ConLS-R1_GDB1_AmpR(E.coli)_URA3(yeast)_pCUP1_BE2_eYFP_tRPL3	141	pCUP1	BE2-YFP	tRPL3	pCUP1_BE2-YFP_tRPL3	2017-07-05	96-DWP	0.0357875	0.233692	True	4	0.0505375	1295.25	14366	9.01608	9.37658	5.7033	6.0638	1.30662	7.68884	7.44574	4.47621	4.23311	0.689398	True	4	0.0956875	0.624839	0.0527312	989.5	14398.9	6.87206	6.23447	4.6962	4.05861	0.479806	5.62949	5.57753	3.28983	3.23787	0.353043	True	4	0.18935	1.23646
	495	2	sample	pBP307_ConLS-R1_GDB1_AmpR(E.coli)_URA3(yeast)_pCUP1_BE2_eYFP_tRPL3	141	pCUP1	BE2-YFP	tRPL3	pCUP1_BE2-YFP_tRPL3	2017-07-05	96-DWP	0.0439875	0.287238	True		0.0581625	1601.25	17094	9.36732		6.05454			8.25919		5.04656			True		0.127787	0.834452	0.0559312	1042.25	16452.4	6.33495		4.15909			5.59035		3.25068			True		0.20915	1.36575
	495	3	sample	pBP307_ConLS-R1_GDB1_AmpR(E.coli)_URA3(yeast)_pCUP1_BE2_eYFP_tRPL3	141	pCUP1	BE2-YFP	tRPL3	pCUP1_BE2-YFP_tRPL3	2017-07-05	96-DWP	0.0414875	0.270913	True		0.0494125	1184	10637.5	11.1304		7.81766			7.18846		3.97583			True		0.100137	0.653898	0.0488312	972.5	16661.9	5.83668		3.66082			5.97466		3.635			True		0.18855	1.23123
	495	4	sample	pBP307_ConLS-R1_GDB1_AmpR(E.coli)_URA3(yeast)_pCUP1_BE2_eYFP_tRPL3	141	pCUP1	BE2-YFP	tRPL3	pCUP1_BE2-YFP_tRPL3	2017-07-05	96-DWP	0.0397375	0.259486	True		0.0643875	1426.5	17848	7.99249		4.67971			6.64648		3.43385			True		0.102587	0.669896	0.0598312	1020.25	17309.4	5.8942		3.71834			5.11564		2.77598			True		0.17715	1.15679
496	496	1	sample	pBP308_ConLS-R1_GDB1_AmpR(E.coli)_URA3(yeast)_pHHF1_BE2_eYFP_tRPL3	141	pHHF1	BE2-YFP	tRPL3	pHHF1_BE2-YFP_tRPL3	2017-07-05	96-DWP	0.0306875	0.200389	True	4	0.0361375	4454	12885	34.5673	33.9394	31.2545	30.6267	1.28698	36.9754	34.8461	33.7628	31.6335	3.15552	True	4	0.0829875	0.541908	0.0474062	5362.5	13018.4	41.1918	41.6928	39.0159	39.5169	1.14138	33.9354	34.0316	31.5957	31.692	4.09909	True	4	0.16775	1.09541
	496	2	sample	pBP308_ConLS-R1_GDB1_AmpR(E.coli)_URA3(yeast)_pHHF1_BE2_eYFP_tRPL3	141	pHHF1	BE2-YFP	tRPL3	pHHF1_BE2-YFP_tRPL3	2017-07-05	96-DWP	0.0227375	0.148476	True		0.0450625	5612	17515	32.0411		28.7283			37.3614		34.1488			True		0.0583375	0.380944	0.0341062	4140	9729.88	42.5494		40.3735			36.4156		34.076			True		0.10995	0.717974
	496	3	sample	pBP308_ConLS-R1_GDB1_AmpR(E.coli)_URA3(yeast)_pHHF1_BE2_eYFP_tRPL3	141	pHHF1	BE2-YFP	tRPL3	pHHF1_BE2-YFP_tRPL3	2017-07-05	96-DWP	0.0383375	0.250344	True		0.0729625	8403.25	24105	34.861		31.5482			34.5517		31.339			True		0.0894875	0.584353	0.0419312	5238	12991.4	40.3191		38.1432			37.4756		35.136			True		0.17605	1.14961
	496	4	sample	pBP308_ConLS-R1_GDB1_AmpR(E.coli)_URA3(yeast)_pHHF1_BE2_eYFP_tRPL3	141	pHHF1	BE2-YFP	tRPL3	pHHF1_BE2-YFP_tRPL3	2017-07-05	96-DWP	0.0368375	0.240549	True		0.0777375	7902.25	23046.5	34.2883		30.9755			30.4959		27.2833			True		0.0781875	0.510564	0.0497812	4696	10994.9	42.7108		40.5349			28.2998		25.9602			True		0.14145	0.923669
497	497	1	sample	pBP309_ConLS-R1_GDB1_AmpR(E.coli)_URA3(yeast)_pHSP104_BE2_eYFP_tRPL3	141	pHSP104	BE2-YFP	tRPL3	pHSP104_BE2-YFP_tRPL3	2017-07-05	96-DWP	0.0401875	0.262424	True	4	0.0950125	7732.5	22325.5	34.6353	32.0015	31.3225	28.6887	2.57672	24.4152	25.2027	21.2026	21.99	1.05569	True	4	0.0681875	0.445264	0.0372313	3130.25	11496.4	27.2281	24.4642	25.0523	22.2883	2.18587	25.2228	23.4729	22.8831	21.1332	2.18834	True	4	0.14005	0.914527
	497	2	sample	pBP309_ConLS-R1_GDB1_AmpR(E.coli)_URA3(yeast)_pHSP104_BE2_eYFP_tRPL3	141	pHSP104	BE2-YFP	tRPL3	pHSP104_BE2-YFP_tRPL3	2017-07-05	96-DWP	0.0275375	0.17982	True		0.0342625	2768.75	9691	28.5703		25.2575			24.243		21.0303			True		0.0747375	0.488036	0.0348562	2424.25	11044.9	21.9491		19.7732			20.865		18.5253			True		0.13705	0.894937
	497	3	sample	pBP309_ConLS-R1_GDB1_AmpR(E.coli)_URA3(yeast)_pHSP104_BE2_eYFP_tRPL3	141	pHSP104	BE2-YFP	tRPL3	pHSP104_BE2-YFP_tRPL3	2017-07-05	96-DWP	0.0364375	0.237937	True		0.0715125	6304.5	19065.5	33.0676		29.7548			26.4478		23.2352			True		0.0737875	0.481832	0.0389062	3286.25	13277.4	24.7508		22.5749			25.3398		23.0001			True		0.14695	0.959584
	497	4	sample	pBP309_ConLS-R1_GDB1_AmpR(E.coli)_URA3(yeast)_pHSP104_BE2_eYFP_tRPL3	141	pHSP104	BE2-YFP	tRPL3	pHSP104_BE2-YFP_tRPL3	2017-07-05	96-DWP	0.0341375	0.222918	True		0.0796375	6823.5	21503	31.7328		28.42			25.7046		22.492			True		0.0522875	0.341437	0.0340312	2548.25	10649.4	23.9286		21.7528			22.4639		20.1243			True		0.15625	1.02031
361	361	1	control	NaN	NaN	NaN	NaN	NaN	NaN	2017-07-13	24_DWP	0.034375	0.224469	True	3	0.0590187	522.438	19639.6	2.66012	2.22842	0.431697	-2.22045e-16	0.386908	2.65562	2.22519	0.430423	-7.40149e-17	0.560002	True	3	0.0923625	0.603127	0.0498375	651.688	14579.6	4.46985	3.66758	0.802267	0	0.832993	3.92287	3.33736	0.585518	2.96059e-16	0.680684	True	3	0.145863	0.952482
	361	2	control	NaN	NaN	NaN	NaN	NaN	NaN	2017-07-13	24_DWP	0.033725	0.220224	True		0.0149688	79.4375	4152.62	1.91295		-0.315475			1.59207		-0.633128			True		0.0875125	0.571457	0.0495875	428.188	15254.6	2.80694		-0.860648			2.5905		-0.74686			True		0.156863	1.02431
	361	3	control	NaN	NaN	NaN	NaN	NaN	NaN	2017-07-13	24_DWP	0.040475	0.264302	True		0.0106187	85.9375	4068.62	2.1122		-0.116222			2.4279		0.202704			True		0.0997625	0.651449	0.0576375	672.188	18040.6	3.72597		0.0583816			3.4987		0.161342			True		0.189562	1.23784
489	489	1	int_control	pBP261_ConLS-R1_GDB1_AmpR(E.coli)_URA3(yeast)_pCWP2_BE2_eYFP_tRPL3	141	pCWP2	BE2-YFP	tRPL3	pCWP2_BE2-YFP_tRPL3	2017-07-13	24_DWP	0.076225	0.497749	False	2	0.0647687	12480.4	18996.6	65.6982	83.5448	63.4698	81.3164	4.04216	57.8077	55.6462	55.5825	53.421	1.45779	False	2	0.170362	1.11247	0.0910875	13288.7	25182.6	52.7693	77.5834	49.1017	73.9158	2.56434	43.7668	56.9123	40.4294	53.575	4.35335	False	2	0.301262	1.96724
	489	2	int_control	pBP261_ConLS-R1_GDB1_AmpR(E.coli)_URA3(yeast)_pCWP2_BE2_eYFP_tRPL3	141	pCWP2	BE2-YFP	tRPL3	pCWP2_BE2-YFP_tRPL3	2017-07-13	24_DWP	0.049775	0.325031	True		0.0102687	1869.44	2163.62	86.403		84.1746			54.6153		52.3901			True		0.101363	0.661897	0.0534375	9589.19	12655.6	75.7702		72.1026			53.834		50.4967			True		0.184063	1.20193
	489	3	int_control	pBP261_ConLS-R1_GDB1_AmpR(E.coli)_URA3(yeast)_pCWP2_BE2_eYFP_tRPL3	141	pCWP2	BE2-YFP	tRPL3	pCWP2_BE2-YFP_tRPL3	2017-07-13	24_DWP	0.017225	0.112479	True		0.0196188	3706.44	4593.62	80.6865		78.4581			56.677		54.4518			True		0.0437125	0.285443	0.0259375	5186.69	6532.62	79.3967		75.7291			59.9906		56.6532			True		0.0879625	0.574395
411	411	1	sample	pBP160_ConLS-R1_GDB1_AmpR(E.coli)_URA3(yeast)_pCWP2_SS3_eYFP_tUPT7	141	pCWP2	SS3-YFP	tUPT7	pCWP2_SS3-YFP_tUPT7	2017-07-13	24_DWP	0.038225	0.249609	True	3	0.0332687	13496.4	15847.6	85.1638	88.6173	82.9354	86.3888	5.38072	121.704	106.412	119.479	104.187	15.0556	True	3	0.0649125	0.423879	0.0320375	12706.2	10737.6	118.333	122.126	114.666	118.458	7.44326	118.981	112.339	115.644	109.002	7.16015	True	3	0.116363	0.759847
	411	2	sample	pBP160_ConLS-R1_GDB1_AmpR(E.coli)_URA3(yeast)_pCWP2_SS3_eYFP_tUPT7	141	pCWP2	SS3-YFP	tUPT7	pCWP2_SS3-YFP_tUPT7	2017-07-13	24_DWP	0.041125	0.268546	True		0.0467187	14265.4	16612.6	85.8711		83.6426			91.6041		89.379			True		0.0796125	0.51987	0.0414375	15647.2	13334.6	117.343		113.675			113.283		109.945			True		0.129862	0.848002
	411	3	sample	pBP160_ConLS-R1_GDB1_AmpR(E.coli)_URA3(yeast)_pCWP2_SS3_eYFP_tUPT7	141	pCWP2	SS3-YFP	tUPT7	pCWP2_SS3-YFP_tUPT7	2017-07-13	24_DWP	0.040725	0.265934	True		0.0496687	17537.9	18496.6	94.817		92.5885			105.929		103.704			True		0.0739125	0.482649	0.0499875	17454.7	13354.6	130.701		127.034			104.754		101.417			True		0.147162	0.960971
412	412	1	sample	pBP161_ConLS-R1_GDB1_AmpR(E.coli)_URA3(yeast)_pUBI4_SS3_eYFP_tUPT7	141	pUBI4	SS3-YFP	tUPT7	pUBI4_SS3-YFP_tUPT7	2017-07-13	24_DWP	0.057625	0.376291	True	3	0.0643688	6609.94	19926.6	33.1714	33.6854	30.943	31.457	8.52715	30.8066	31.7955	28.5814	29.5703	1.0676	True	3	0.101113	0.660265	0.0681875	6945.19	18377.6	37.7915	37.6457	34.124	33.9782	0.757448	30.5563	31.5271	27.2189	28.1897	5.16171	True	3	0.199063	1.29988
	412	2	sample	pBP161_ConLS-R1_GDB1_AmpR(E.coli)_URA3(yeast)_pUBI4_SS3_eYFP_tUPT7	141	pUBI4	SS3-YFP	tUPT7	pUBI4_SS3-YFP_tUPT7	2017-07-13	24_DWP	0.030075	0.19639	True		0.0397688	4364.94	17166.6	25.4269		23.1985			32.9274		30.7022			True		0.0664125	0.433674	0.0372375	4605.69	12506.6	36.826		33.1584			37.1052		33.7679			True		0.119963	0.783355
	412	3	sample	pBP161_ConLS-R1_GDB1_AmpR(E.coli)_URA3(yeast)_pUBI4_SS3_eYFP_tUPT7	141	pUBI4	SS3-YFP	tUPT7	pUBI4_SS3-YFP_tUPT7	2017-07-13	24_DWP	0.050725	0.331234	True		0.0210687	2222.94	5235.62	42.4579		40.2295			31.6526		29.4274			True		0.0972625	0.635124	0.0641875	5759.69	15030.6	38.3197		34.6521			26.9197		23.5823			True		0.189763	1.23915
413	413	1	sample	pBP162_ConLS-R1_GDB1_AmpR(E.coli)_URA3(yeast)_pHSP104_SS3_eYFP_tUPT7	141	pHSP104	SS3-YFP	tUPT7	pHSP104_SS3-YFP_tUPT7	2017-07-13	24_DWP	0.038425	0.250915	True	3	0.0556688	6835.94	16291.6	41.9598	43.7472	39.7314	41.5188	4.46768	36.839	33.4282	34.6138	31.203	12.1717	True	3	0.0900125	0.587782	0.0518875	3762.69	12756.6	29.4959	29.0808	25.8284	25.4133	1.87796	21.7549	23.844	18.4175	20.5067	4.1343	True	3	0.164062	1.07133
	413	2	sample	pBP162_ConLS-R1_GDB1_AmpR(E.coli)_URA3(yeast)_pHSP104_SS3_eYFP_tUPT7	141	pHSP104	SS3-YFP	tUPT7	pHSP104_SS3-YFP_tUPT7	2017-07-13	24_DWP	0.015225	0.0994193	True		0.0263688	1750.44	3584.62	48.8318		46.6034			19.9149		17.6897			True		0.0305125	0.199247	0.0211375	1491.69	5518.62	27.0301		23.3625			21.1712		17.8338			True		0.0713625	0.465997
	413	3	sample	pBP162_ConLS-R1_GDB1_AmpR(E.coli)_URA3(yeast)_pHSP104_SS3_eYFP_tUPT7	141	pHSP104	SS3-YFP	tUPT7	pHSP104_SS3-YFP_tUPT7	2017-07-13	24_DWP	0.038225	0.249609	True		0.0462188	6706.44	16579.6	40.4499		38.2215			43.5306		41.3054			True		0.0808625	0.528032	0.0406875	3879.69	12630.6	30.7165		27.0489			28.606		25.2686			True		0.154763	1.0106
417	417	1	sample	pBP167_ConLS-R1_GPH1_AmpR(E.coli)_URA3(yeast)_pCWP2_SS3_eYFP_tUPT7	140	pCWP2	SS3-YFP	tUPT7	pCWP2_SS3-YFP_tUPT7	2017-07-13	24_DWP	0.057425	0.374985	True	3	0.0628688	23796.4	18617.6	127.817	158.294	125.588	156.066	28.2777	113.553	119.143	111.328	116.918	6.40872	True	3	0.124412	0.812414	0.0700375	26417.7	17835.6	148.118	169.061	144.45	165.393	21.6019	113.158	122.443	109.821	119.106	11.783	True	3	0.236662	1.54541
	417	2	sample	pBP167_ConLS-R1_GPH1_AmpR(E.coli)_URA3(yeast)_pCWP2_SS3_eYFP_tUPT7	140	pCWP2	SS3-YFP	tUPT7	pCWP2_SS3-YFP_tUPT7	2017-07-13	24_DWP	0.009275	0.0605658	True		0.0175688	7386.94	4021.62	183.68		181.452			126.138		123.912			True		0.0301125	0.196635	0.0271875	12297.7	6429.62	191.266		187.598			135.699		132.361			True		0.0675625	0.441183
	417	3	sample	pBP167_ConLS-R1_GPH1_AmpR(E.coli)_URA3(yeast)_pCWP2_SS3_eYFP_tUPT7	140	pCWP2	SS3-YFP	tUPT7	pCWP2_SS3-YFP_tUPT7	2017-07-13	24_DWP	0.015675	0.102358	True		0.0197187	7738.94	4736.62	163.385		161.157			117.74		115.515			True		0.0332125	0.216878	0.0295375	11664.7	6951.62	167.798		164.13			118.473		115.136			True		0.0670625	0.437918
418	418	1	sample	pBP172_ConLS-R1_GPH1_AmpR(E.coli)_URA3(yeast)_pUBI4_SS3_eYFP_tUPT7	140	pUBI4	SS3-YFP	tUPT7	pUBI4_SS3-YFP_tUPT7	2017-07-13	24_DWP	0.028475	0.185942	True	3	0.0405688	4788.94	18939.6	25.2853	25.9382	23.0569	23.7098	2.89431	35.4135	32.2471	33.1883	30.0219	3.06995	True	3	0.0590625	0.385678	0.0413375	4810.19	13150.6	36.5776	35.1478	32.9101	31.4802	1.45395	34.9091	34.0818	31.5718	30.7444	0.771535	True	3	0.105363	0.688017
	418	2	sample	pBP172_ConLS-R1_GPH1_AmpR(E.coli)_URA3(yeast)_pUBI4_SS3_eYFP_tUPT7	140	pUBI4	SS3-YFP	tUPT7	pUBI4_SS3-YFP_tUPT7	2017-07-13	24_DWP	0.030525	0.199328	True		0.0391187	4178.44	17836.6	23.4262		21.1977			32.0443		29.8191			True		0.0788625	0.514972	0.0484375	5482.19	15576.6	35.195		31.5274			33.9542		30.6168			True		0.140663	0.918526
	418	3	sample	pBP172_ConLS-R1_GPH1_AmpR(E.coli)_URA3(yeast)_pUBI4_SS3_eYFP_tUPT7	140	pUBI4	SS3-YFP	tUPT7	pUBI4_SS3-YFP_tUPT7	2017-07-13	24_DWP	0.037325	0.243732	True		0.0121187	1182.94	4064.62	29.1032		26.8748			29.2837		27.0585			True		0.0835125	0.545337	0.0491375	5467.69	16238.6	33.6709		30.0033			33.382		30.0446			True		0.160963	1.05109
419	419	1	sample	pBP177_ConLS-R1_GPH1_AmpR(E.coli)_URA3(yeast)_pHSP104_SS3_eYFP_UPT7	140	pHSP104	SS3-YFP	tUPT7	pHSP104_SS3-YFP_tUPT7	2017-07-13	24_DWP	0.032575	0.212715	True	3	0.0374187	6215.44	15339.6	40.5188	43.6842	38.2904	41.4558	5.58836	49.8315	51.0385	47.6063	48.8133	4.60284	True	3	0.0668125	0.436286	0.0368875	4357.19	11313.6	38.5127	36.7002	34.8452	33.0327	2.53549	35.4363	35.5005	32.0989	32.1632	1.38034	True	3	0.114463	0.74744
	419	2	sample	pBP177_ConLS-R1_GPH1_AmpR(E.coli)_URA3(yeast)_pHSP104_SS3_eYFP_UPT7	140	pHSP104	SS3-YFP	tUPT7	pHSP104_SS3-YFP_tUPT7	2017-07-13	24_DWP	0.034125	0.222836	True		0.0363687	6803.94	16842.6	40.3971		38.1687			56.1246		53.8994			True		0.0703625	0.459467	0.0372375	4581.69	12125.6	37.7852		34.1176			36.9119		33.5745			True		0.121163	0.791191
	419	3	sample	pBP177_ConLS-R1_GPH1_AmpR(E.coli)_URA3(yeast)_pHSP104_SS3_eYFP_UPT7	140	pHSP104	SS3-YFP	tUPT7	pHSP104_SS3-YFP_tUPT7	2017-07-13	24_DWP	0.029575	0.193125	True		0.0166188	2612.44	5210.62	50.1367		47.9083			47.1595		44.9343			True		0.0733625	0.479057	0.0321375	3658.69	10823.6	33.8028		30.1352			34.1534		30.8161			True		0.126362	0.825147
420	420	1	sample	pBP182_ConLS-R1_GPH1_AmpR(E.coli)_URA3(yeast)_pHHF1_SS3_eYFP_tUPT7	140	pHHF1	SS3-YFP	tUPT7	pHHF1_SS3-YFP_tUPT7	2017-07-13	24_DWP	0.029275	0.191166	True	3	0.0526188	11440.9	20260.6	56.4688	58.1161	54.2404	55.8876	4.83948	65.2292	66.9697	63.004	64.7445	4.83998	True	3	0.0732625	0.478404	0.0436875	11889.7	13294.6	89.4323	85.4766	85.7647	81.809	3.89675	81.6459	77.5391	78.3086	74.2017	5.60257	True	3	0.123963	0.809475
	420	2	sample	pBP182_ConLS-R1_GPH1_AmpR(E.coli)_URA3(yeast)_pHHF1_SS3_eYFP_tUPT7	140	pHHF1	SS3-YFP	tUPT7	pHHF1_SS3-YFP_tUPT7	2017-07-13	24_DWP	0.029675	0.193778	True		0.0511188	10775.9	19839.6	54.3152		52.0868			63.2406		61.0154			True		0.0617125	0.402983	0.0433375	10279.2	12590.6	81.6416		77.974			71.1568		67.8194			True		0.125663	0.820576
	420	3	sample	pBP182_ConLS-R1_GPH1_AmpR(E.coli)_URA3(yeast)_pHHF1_SS3_eYFP_tUPT7	140	pHHF1	SS3-YFP	tUPT7	pHHF1_SS3-YFP_tUPT7	2017-07-13	24_DWP	0.033425	0.218265	True		0.0518688	12524.4	19703.6	63.5641		61.3357			72.4392		70.214			True		0.0762125	0.497668	0.0457875	12181.7	14271.6	85.356		81.6884			79.8145		76.4771			True		0.142563	0.930933
421	421	1	sample	pBP187_ConLS-R1_GPH1_AmpR(E.coli)_URA3(yeast)_pYJL068C_SS3_eYFP_tUPT7	140	pYJL068C	SS3-YFP	tUPT7	pYJL068C_SS3-YFP_tUPT7	2017-07-13	24_DWP	0.030675	0.200308	True	3	0.0584188	718.438	16776.6	4.28237	4.24817	2.05395	2.01975	0.0841785	3.68942	3.89752	1.46422	1.67232	0.310308	True	3	0.0568625	0.371312	0.0434875	724.688	10260.6	7.0628	5.76298	3.39522	2.0954	1.31388	4.99928	4.58231	1.66192	1.24495	0.704413	True	3	0.117763	0.768989
	421	2	sample	pBP187_ConLS-R1_GPH1_AmpR(E.coli)_URA3(yeast)_pYJL068C_SS3_eYFP_tUPT7	140	pYJL068C	SS3-YFP	tUPT7	pYJL068C_SS3-YFP_tUPT7	2017-07-13	24_DWP	0.027675	0.180718	True		0.0491687	614.438	14797.6	4.15227		1.92385			3.74895		1.52376			True		0.0642625	0.419634	0.0369875	464.688	10476.6	4.43547		0.767885			3.76901		0.431653			True		0.131563	0.859103
	421	3	sample	pBP187_ConLS-R1_GPH1_AmpR(E.coli)_URA3(yeast)_pYJL068C_SS3_eYFP_tUPT7	140	pYJL068C	SS3-YFP	tUPT7	pYJL068C_SS3-YFP_tUPT7	2017-07-13	24_DWP	0.030725	0.200634	True		0.0452688	641.938	14894.6	4.30986		2.08144			4.25418		2.02898			True		0.0568125	0.370986	0.0318875	529.188	9138.62	5.79067		2.12308			4.97864		1.64128			True		0.119862	0.782702
429	429	1	sample	pBP248_ConLS-R1_GPH1_AmpR(E.coli)_URA3(yeast)_pGAL1_SS3_eYFP_tCYC1	140	pGAL1	SS3-YFP	tCYC1	pGAL1_SS3-YFP_tCYC1	2017-07-13	24_DWP	0.040325	0.263322	True	3	0.0559687	567.938	19183.6	2.96053	3.10142	0.732111	0.897393	1.02393	3.04422	2.74348	0.819027	0.51829	0.281834	True	3	0.0876125	0.57211	0.0442875	40818.2	14357.6	284.296	246.848	280.629	243.18	44.358	276.499	232.521	273.162	229.184	45.0928	True	3	0.177963	1.1621
	429	2	sample	pBP248_ConLS-R1_GPH1_AmpR(E.coli)_URA3(yeast)_pGAL1_SS3_eYFP_tCYC1	140	pGAL1	SS3-YFP	tCYC1	pGAL1_SS3-YFP_tCYC1	2017-07-13	24_DWP	0.034075	0.22251	True		0.0182187	150.938	3603.62	4.18849		1.96007			2.48542		0.260226			True		0.0850625	0.555458	0.0456375	28354.7	14330.6	197.861		194.193			186.391		183.053			True		0.171563	1.1203
	429	3	sample	pBP248_ConLS-R1_GPH1_AmpR(E.coli)_URA3(yeast)_pGAL1_SS3_eYFP_tCYC1	140	pGAL1	SS3-YFP	tCYC1	pGAL1_SS3-YFP_tCYC1	2017-07-13	24_DWP	0.030525	0.199328	True		0.0438687	394.938	18324.6	2.15523		0			2.70081		0.475618			True		0.0635125	0.414737	0.0362375	28346.7	10970.6	258.387		254.72			234.674		231.337			True		0.105863	0.691282
432	432	1	sample	pBP169_ConLS-R1_GPH1_AmpR(E.coli)_URA3(yeast)_pCWP2_SS3_eYFP_tYOX1	140	pCWP2	SS3-YFP	tYOX1	pCWP2_SS3-YFP_tYOX1	2017-07-13	24_DWP	0.032475	0.212062	True	3	0.0454187	13208.4	18516.6	71.3329	68.7239	69.1044	66.4955	2.67862	87.2444	95.4008	85.0192	93.1756	7.40615	True	3	0.0699125	0.456529	0.0384375	11391.7	12162.6	93.6614	93.3853	89.9938	89.7177	4.65628	88.9107	92.2608	85.5734	88.9234	7.8231	True	3	0.143262	0.935504
	432	2	sample	pBP169_ConLS-R1_GPH1_AmpR(E.coli)_URA3(yeast)_pCWP2_SS3_eYFP_tYOX1	140	pCWP2	SS3-YFP	tYOX1	pCWP2_SS3-YFP_tYOX1	2017-07-13	24_DWP	0.033125	0.216306	True		0.0378187	12259.9	17804.6	68.8582		66.6297			97.2529		95.0277			True		0.0631625	0.412451	0.0356875	10310.2	10531.6	97.8974		94.2298			86.6706		83.3332			True		0.123963	0.809475
	432	3	sample	pBP169_ConLS-R1_GPH1_AmpR(E.coli)_URA3(yeast)_pCWP2_SS3_eYFP_tYOX1	140	pCWP2	SS3-YFP	tYOX1	pCWP2_SS3-YFP_tYOX1	2017-07-13	24_DWP	0.028775	0.187901	True		0.0396187	13431.4	20356.6	65.9807		63.7522			101.705		99.48			True		0.0604125	0.394494	0.0296875	10014.7	11303.6	88.5971		84.9295			101.201		97.8637			True		0.121263	0.791844
433	433	1	sample	pBP171_ConLS-R1_GPH1_AmpR(E.coli)_URA3(yeast)_pUBI4_SS3_eYFP_tENO1	140	pUBI4	SS3-YFP	tENO1	pUBI4_SS3-YFP_tENO1	2017-07-13	24_DWP	0.036225	0.236549	True	3	0.0427187	3595.94	18638.6	19.2929	31.6418	17.0645	29.4134	12.8898	25.2531	29.2874	23.0279	27.0622	4.77894	True	3	0.0758625	0.495382	0.0380375	3646.69	12372.6	29.4738	34.7403	25.8063	31.0727	5.41077	28.7613	24.9011	25.4239	21.5638	4.047	True	3	0.135763	0.886529
	433	2	sample	pBP171_ConLS-R1_GPH1_AmpR(E.coli)_URA3(yeast)_pUBI4_SS3_eYFP_tENO1	140	pUBI4	SS3-YFP	tENO1	pUBI4_SS3-YFP_tENO1	2017-07-13	24_DWP	0.014125	0.0922362	True		0.0266187	3066.94	6813.62	45.0118		42.7834			34.5652		32.34			True		0.0408625	0.266832	0.0439875	3033.69	7530.62	40.2847		36.6171			20.6901		17.3528			True		0.0865625	0.565253
	433	3	sample	pBP171_ConLS-R1_GPH1_AmpR(E.coli)_URA3(yeast)_pUBI4_SS3_eYFP_tENO1	140	pUBI4	SS3-YFP	tENO1	pUBI4_SS3-YFP_tENO1	2017-07-13	24_DWP	0.040275	0.262996	True		0.0605688	5661.94	18490.6	30.6206		28.3922			28.0439		25.8187			True		0.0962625	0.628594	0.0677375	5701.69	16544.6	34.4625		30.7949			25.252		21.9146			True		0.206962	1.35147
435	435	1	sample	pBP181_ConLS-R1_GPH1_AmpR(E.coli)_URA3(yeast)_pHHF1_SS3_eYFP_tENO1	140	pHHF1	SS3-YFP	tENO1	pHHF1_SS3-YFP_tENO1	2017-07-13	24_DWP	0.033075	0.21598	True	3	0.0500687	9235.44	18936.6	48.7702	52.9318	46.5418	50.7034	5.46216	55.3365	58.5836	53.1113	56.3585	4.17564	True	3	0.0783125	0.511381	0.0458875	10173.2	12659.6	80.3593	78.6077	76.6917	74.9401	3.63004	66.5095	64.4659	63.1722	61.1285	6.39261	True	3	0.159963	1.04456
	435	2	sample	pBP181_ConLS-R1_GPH1_AmpR(E.coli)_URA3(yeast)_pHHF1_SS3_eYFP_tENO1	140	pHHF1	SS3-YFP	tENO1	pHHF1_SS3-YFP_tENO1	2017-07-13	24_DWP	0.029275	0.191166	True		0.0408188	8611.94	16916.6	50.9081		48.6797			63.294		61.0688			True		0.0659625	0.430735	0.0365875	8486.69	11401.6	74.434		70.7664			69.5868		66.2494			True		0.123963	0.809475
	435	3	sample	pBP181_ConLS-R1_GPH1_AmpR(E.coli)_URA3(yeast)_pHHF1_SS3_eYFP_tENO1	140	pHHF1	SS3-YFP	tENO1	pHHF1_SS3-YFP_tENO1	2017-07-13	24_DWP	0.041925	0.27377	True		0.0619688	11798.9	19958.6	59.117		56.8886			57.1204		54.8952			True		0.108362	0.707607	0.0617875	11801.7	14564.6	81.0298		77.3622			57.3013		53.964			True		0.209963	1.37106
436	436	1	sample	pBP184_ConLS-R1_GPH1_AmpR(E.coli)_URA3(yeast)_pHHF1_SS3_eYFP_tYOX1	140	pHHF1	SS3-YFP	tYOX1	pHHF1_SS3-YFP_tYOX1	2017-07-13	24_DWP	0.051925	0.33907	True	3	0.00586875	1019.44	1428.62	71.3579	50.1804	69.1295	47.952	18.3421	52.1118	55.4304	49.8866	53.2052	5.17791	True	3	0.126062	0.823188	0.0717375	13557.2	18122.6	74.8081	67.455	71.1405	63.7874	6.49033	56.695	63.3162	53.3576	59.9788	6.644	True	3	0.264062	1.72433
	436	2	sample	pBP184_ConLS-R1_GPH1_AmpR(E.coli)_URA3(yeast)_pHHF1_SS3_eYFP_tYOX1	140	pHHF1	SS3-YFP	tYOX1	pHHF1_SS3-YFP_tYOX1	2017-07-13	24_DWP	0.023825	0.155577	True		0.0389187	6847.44	17408.6	39.3336		37.1052			52.7826		50.5574			True		0.0540125	0.352702	0.0280375	5913.19	9092.62	65.0328		61.3652			63.2708		59.9335			True		0.116963	0.763765
	436	3	sample	pBP184_ConLS-R1_GPH1_AmpR(E.coli)_URA3(yeast)_pHHF1_SS3_eYFP_tYOX1	140	pHHF1	SS3-YFP	tYOX1	pHHF1_SS3-YFP_tYOX1	2017-07-13	24_DWP	0.025825	0.168637	True		0.0309688	6337.94	15904.6	39.8497		37.6212			61.3968		59.1716			True		0.0575625	0.375883	0.0213875	4989.19	7979.62	62.5241		58.8565			69.9828		66.6454			True		0.109163	0.712831
473	473	1	sample	pBP168_ConLS-R1_GPH1_AmpR(E.coli)_URA3(yeast)_pCWP2_SS3_eYFP_tRPL3	140	pCWP2	SS3-YFP	tRPL3	pCWP2_SS3-YFP_tRPL3	2017-07-13	24_DWP	0.027625	0.180391	True	3	0.0208187	8085.94	4969.62	162.707	154.762	160.479	152.533	16.5945	116.519	144.306	114.294	142.081	29.2752	True	3	0.0611125	0.399065	0.0382375	15820.7	8792.62	179.931	182.04	176.264	178.372	1.84068	124.124	161.088	120.787	157.75	32.6129	True	3	0.146563	0.957053
	473	2	sample	pBP168_ConLS-R1_GPH1_AmpR(E.coli)_URA3(yeast)_pCWP2_SS3_eYFP_tRPL3	140	pCWP2	SS3-YFP	tRPL3	pCWP2_SS3-YFP_tRPL3	2017-07-13	24_DWP	0.050775	0.331561	True		0.0599187	28267.4	20832.6	135.688		133.46			141.529		139.304			True		0.115213	0.752338	0.0531375	30701.7	16789.6	182.861		179.193			173.333		169.996			True		0.232762	1.51994
	473	3	sample	pBP168_ConLS-R1_GPH1_AmpR(E.coli)_URA3(yeast)_pCWP2_SS3_eYFP_tRPL3	140	pCWP2	SS3-YFP	tRPL3	pCWP2_SS3-YFP_tRPL3	2017-07-13	24_DWP	0.030625	0.199981	True		0.0626687	36529.9	22020.6	165.89		163.661			174.872		172.646			True		0.0689625	0.450325	0.0278375	17241.2	9404.62	183.327		179.659			185.805		182.468			True		0.159362	1.04064
474	474	1	sample	pBP170_ConLS-R1_GPH1_AmpR(E.coli)_URA3(yeast)_pCWP2_SS3_eYFP_tMET13	140	pCWP2	SS3-YFP	tMET13	pCWP2_SS3-YFP_tMET13	2017-07-13	24_DWP	0.046925	0.30642	True	3	0.0669688	20613.9	21645.6	95.2337	96.4691	93.0053	94.2407	1.57587	92.3443	87.5868	90.1191	85.3616	8.02158	True	3	0.113062	0.738298	0.0573375	19954.7	18499.6	107.865	105.356	104.198	101.689	2.6431	104.406	94.0535	101.069	90.7162	9.19125	True	3	0.200762	1.31098
	474	2	sample	pBP170_ConLS-R1_GPH1_AmpR(E.coli)_URA3(yeast)_pCWP2_SS3_eYFP_tMET13	140	pCWP2	SS3-YFP	tMET13	pCWP2_SS3-YFP_tMET13	2017-07-13	24_DWP	0.050875	0.332214	True		0.0606688	18623.4	19413.6	95.9297		93.7013			92.0908		89.8656			True		0.117813	0.769316	0.0549875	16661.2	15776.6	105.607		101.939			90.8999		87.5625			True		0.250262	1.63421
	474	3	sample	pBP170_ConLS-R1_GPH1_AmpR(E.coli)_URA3(yeast)_pCWP2_SS3_eYFP_tMET13	140	pCWP2	SS3-YFP	tMET13	pCWP2_SS3-YFP_tMET13	2017-07-13	24_DWP	0.049325	0.322092	True		0.0853187	22275.4	22673.6	98.2438		96.0154			78.3255		76.1003			True		0.126262	0.824494	0.0755375	21869.2	21315.6	102.597		98.9294			86.8543		83.5169			True		0.263563	1.72106
475	475	1	sample	pBP173_ConLS-R1_GPH1_AmpR(E.coli)_URA3(yeast)_pUBI4_SS3_eYFP_tRPL3	140	pUBI4	SS3-YFP	tRPL3	pUBI4_SS3-YFP_tRPL3	2017-07-13	24_DWP	0.011725	0.0765643	True	3	0.0234687	2246.94	4074.62	55.1446	47.3547	52.9162	45.1263	6.74647	28.7225	34.5442	26.4973	32.319	5.04187	True	3	0.0256125	0.16725	0.0186875	2747.69	5160.62	53.2433	46.3103	49.5757	42.6427	6.00502	44.11	39.5564	40.7727	36.219	4.68596	True	3	0.0619625	0.404615
	475	2	sample	pBP173_ConLS-R1_GPH1_AmpR(E.coli)_URA3(yeast)_pUBI4_SS3_eYFP_tRPL3	140	pUBI4	SS3-YFP	tRPL3	pUBI4_SS3-YFP_tRPL3	2017-07-13	24_DWP	0.051825	0.338417	True		0.0772687	9637.94	22151.6	43.5089		41.2805			37.4198		35.1946			True		0.119962	0.783355	0.0691375	9174.69	21364.6	42.9434		39.2758			39.8106		36.4733			True		0.250262	1.63421
	475	3	sample	pBP173_ConLS-R1_GPH1_AmpR(E.coli)_URA3(yeast)_pUBI4_SS3_eYFP_tRPL3	140	pUBI4	SS3-YFP	tRPL3	pUBI4_SS3-YFP_tRPL3	2017-07-13	24_DWP	0.053475	0.349192	True		0.0747188	9337.44	21509.6	43.4105		41.1821			37.4903		35.2651			True		0.123112	0.803925	0.0713875	8268.69	19344.6	42.7441		39.0765			34.7485		31.4111			True		0.246663	1.61071
476	476	1	sample	pBP175_ConLS-R1_GPH1_AmpR(E.coli)_URA3(yeast)_pUBI4_SS3_eYFP_tMET13	140	pUBI4	SS3-YFP	tMET13	pUBI4_SS3-YFP_tMET13	2017-07-13	24_DWP	0.051525	0.336458	True	3	0.0841688	6193.94	24737.6	25.0385	26.0934	22.8101	23.865	2.38698	22.0769	22.8613	19.8517	20.6361	0.810121	True	3	0.122362	0.799027	0.0698375	4800.69	18350.6	26.1609	26.3735	22.4933	22.7059	0.184173	20.6222	22.3127	17.2849	18.9754	1.61543	True	3	0.261763	1.70931
	476	2	sample	pBP175_ConLS-R1_GPH1_AmpR(E.coli)_URA3(yeast)_pUBI4_SS3_eYFP_tMET13	140	pUBI4	SS3-YFP	tMET13	pUBI4_SS3-YFP_tMET13	2017-07-13	24_DWP	0.057525	0.375638	True		0.0870688	6876.94	23856.6	28.8261		26.5977			23.6949		21.4697			True		0.140512	0.917547	0.0827875	6202.19	23426.6	26.475		22.8074			22.4751		19.1377			True		0.286763	1.87256
	476	3	sample	pBP175_ConLS-R1_GPH1_AmpR(E.coli)_URA3(yeast)_pUBI4_SS3_eYFP_tMET13	140	pUBI4	SS3-YFP	tMET13	pUBI4_SS3-YFP_tMET13	2017-07-13	24_DWP	0.041925	0.27377	True		0.0675687	5137.94	21043.6	24.4156		22.1872			22.812		20.5868			True		0.0973625	0.635777	0.0571375	4540.69	17144.6	26.4846		22.817			23.8408		20.5035			True		0.217163	1.41807
477	477	1	sample	pBP183_ConLS-R1_GPH1_AmpR(E.coli)_URA3(yeast)_pHHF1_SS3_eYFP_tRPL3	140	pHHF1	SS3-YFP	tRPL3	pHHF1_SS3-YFP_tRPL3	2017-07-13	24_DWP	0.060225	0.393269	True	3	0.0793188	19255.4	21707.6	88.7036	98.7057	86.4751	96.4773	8.77821	72.8281	58.411	70.6029	56.1858	12.4881	True	3	0.147762	0.964889	0.0835375	19972.7	20110.6	99.3141	112.56	95.6465	108.892	12.5815	71.7259	85.564	68.3886	82.2267	11.9941	True	3	0.280262	1.83011
	477	2	sample	pBP183_ConLS-R1_GPH1_AmpR(E.coli)_URA3(yeast)_pHHF1_SS3_eYFP_tRPL3	140	pHHF1	SS3-YFP	tRPL3	pHHF1_SS3-YFP_tRPL3	2017-07-13	24_DWP	0.013575	0.0886448	True		0.0256688	4402.44	4187.62	105.13		102.901			51.4529		49.2277			True		0.0361125	0.235815	0.0273875	8398.19	6753.62	124.351		120.683			91.9929		88.6556			True		0.0834625	0.54501
	477	3	sample	pBP183_ConLS-R1_GPH1_AmpR(E.coli)_URA3(yeast)_pHHF1_SS3_eYFP_tRPL3	140	pHHF1	SS3-YFP	tRPL3	pHHF1_SS3-YFP_tRPL3	2017-07-13	24_DWP	0.023725	0.154924	True		0.0234188	3977.44	3888.62	102.284		100.055			50.952		48.7268			True		0.0576625	0.376536	0.0384875	11927.7	10461.6	114.014		110.346			92.9732		89.6358			True		0.124463	0.81274
478	478	1	sample	pBP185_ConLS-R1_GPH1_AmpR(E.coli)_URA3(yeast)_pHHF1_SS3_eYFP_tMET13	140	pHHF1	SS3-YFP	tMET13	pHHF1_SS3-YFP_tMET13	2017-07-13	24_DWP	0.057275	0.374006	True	3	0.0750688	14131.9	22001.6	64.2313	61.9993	62.0029	59.7709	2.82181	56.476	56.9756	54.2508	54.7504	5.52406	True	3	0.143462	0.93681	0.0790375	16867.2	24290.6	69.4391	70.9328	65.7715	67.2653	1.83933	64.0222	59.5801	60.6849	56.2427	3.85153	True	3	0.299463	1.95549
	478	2	sample	pBP185_ConLS-R1_GPH1_AmpR(E.coli)_URA3(yeast)_pHHF1_SS3_eYFP_tMET13	140	pHHF1	SS3-YFP	tMET13	pHHF1_SS3-YFP_tMET13	2017-07-13	24_DWP	0.049325	0.322092	True		0.0715188	12329.4	20958.6	58.8275		56.5991			51.7183		49.4931			True		0.125163	0.817311	0.0747375	14243.2	19514.6	72.9872		69.3197			57.1729		53.8355			True		0.241862	1.57936
	478	3	sample	pBP185_ConLS-R1_GPH1_AmpR(E.coli)_URA3(yeast)_pHHF1_SS3_eYFP_tMET13	140	pHHF1	SS3-YFP	tMET13	pHHF1_SS3-YFP_tMET13	2017-07-13	24_DWP	0.063225	0.412859	True		0.0633687	13250.9	21053.6	62.939		60.7106			62.7325		60.5073			True		0.144962	0.946605	0.0803875	15419.7	21911.6	70.3722		66.7046			57.5451		54.2077			True		0.307963	2.011
479	479	1	sample	pBP316_ConLS-R1_GPH1_AmpR(E.coli)_URA3(yeast)_pCUP1m_SS3_eYFP_RPL3	140	pCUP1	SS3-YFP	tRPL3	pCUP1_SS3-YFP_tRPL3	2017-07-13	24_DWP	0.043425	0.283565	True	3	0.0535687	2543.44	18899.6	13.4576	13.0938	11.2292	10.8653	0.851029	14.244	14.3374	12.0188	12.1122	1.33767	True	3	0.0996125	0.65047	0.0532875	2121.19	16928.6	12.5302	12.1275	8.8626	8.4599	0.435621	11.9419	11.1696	8.60459	7.83226	0.808763	True	3	0.192863	1.25939
	479	2	sample	pBP316_ConLS-R1_GPH1_AmpR(E.coli)_URA3(yeast)_pCUP1m_SS3_eYFP_RPL3	140	pCUP1	SS3-YFP	tRPL3	pCUP1_SS3-YFP_tRPL3	2017-07-13	24_DWP	0.033775	0.220551	True		0.0456687	2392.94	19741.6	12.1213		9.89286			15.7193		13.4941			True		0.0847125	0.553173	0.0434375	1627.19	13351.6	12.1872		8.5196			11.2381		7.90077			True		0.185663	1.21238
	479	3	sample	pBP316_ConLS-R1_GPH1_AmpR(E.coli)_URA3(yeast)_pCUP1m_SS3_eYFP_RPL3	140	pCUP1	SS3-YFP	tRPL3	pCUP1_SS3-YFP_tRPL3	2017-07-13	24_DWP	0.049725	0.324704	True		0.0539687	2347.44	17131.6	13.7024		11.4739			13.0489		10.8237			True		0.111362	0.727197	0.0580375	1998.19	17129.6	11.6651		7.99751			10.3288		6.99142			True		0.216263	1.41219
361	361	1	control	NaN	NaN	NaN	NaN	NaN	NaN	2017-07-26	24_DWP	0.0548813	0.358375	True	3	0.0841875	648.812	19398.5	3.34465	3.18137	0.163288	2.96059e-16	0.255199	2.31203	2.24018	0.0718502	-4.44089e-16	0.192105	True	3	0.12885	0.84139	0.0685938	441.125	21172	2.08353	2.16237	-0.0788369	1.4803e-16	0.0904135	1.92929	2.13472	-0.20543	7.40149e-17	0.212408	True	3	0.112519	0.734747
	361	2	control	NaN	NaN	NaN	NaN	NaN	NaN	2017-07-26	24_DWP	0.0310313	0.202634	True		0.0874875	589.812	17807.5	3.31216		0.130793			2.0225		-0.217673			True		0.0994	0.649082	0.0535437	378.625	17672	2.14251		-0.0198535			2.1214		-0.0133278			True		0.0883687	0.577048
	361	3	control	NaN	NaN	NaN	NaN	NaN	NaN	2017-07-26	24_DWP	0.0388813	0.253895	True		0.0725875	577.312	19995	2.88728		-0.294081			2.386		0.145823			True		0.1059	0.691527	0.0530437	416.125	18404	2.26106		0.0986903			2.35348		0.218758			True		0.0868687	0.567253
362	362	1	control	NaN	NaN	NaN	NaN	NaN	NaN_NaN_NaN	2017-07-26	24_DWP	0.0514813	0.336173	True	3	0.0699875	658.812	21883	3.01061	3.17306	-0.170752	-0.0083047	0.154269	2.82399	2.90705	0.58381	0.666877	0.530161	True	3	0.12745	0.832249	0.0628438	358.625	18465	1.94219	1.96999	-0.220179	-0.19238	0.277605	1.71198	1.61734	-0.42274	-0.517385	0.171928	True	3	0.113569	0.741604
	362	2	control	NaN	NaN	NaN	NaN	NaN	NaN_NaN_NaN	2017-07-26	24_DWP	0.0704313	0.459916	True		0.0798875	645.312	20223	3.19098		0.00961802			2.42333		0.183153			True		0.13975	0.912567	0.0659938	312.125	18281.5	1.70733		-0.45504			1.41888		-0.71584			True		0.108719	0.709933
	362	3	control	NaN	NaN	NaN	NaN	NaN	NaN_NaN_NaN	2017-07-26	24_DWP	0.0664313	0.433796	True		0.0673875	780.312	23520.5	3.31758		0.13622			3.47385		1.23367			True		0.1403	0.916159	0.0663438	380.625	16838.5	2.26044		0.0980778			1.72115		-0.413575			True		0.114119	0.745195
489	489	1	int_control	pBP261_ConLS-R1_GDB1_AmpR(E.coli)_URA3(yeast)_pCWP2_BE2_eYFP_tRPL3	141	pCWP2	BE2-YFP	tRPL3	pCWP2_BE2-YFP_tRPL3	2017-07-26	24_DWP	0.0526313	0.343682	True	3	0.0492875	18800.8	24751.5	75.9583	72.452	72.7769	69.2706	3.793	114.436	77.6032	112.195	75.363	32.0157	True	3	0.1255	0.819515	0.0542438	12343.6	16344.5	75.5216	75.0383	73.3592	72.8759	1.52808	68.2675	60.5252	66.1328	58.3905	7.31096	True	3	0.100669	0.657367
	489	2	int_control	pBP261_ConLS-R1_GDB1_AmpR(E.coli)_URA3(yeast)_pCWP2_BE2_eYFP_tRPL3	141	pCWP2	BE2-YFP	tRPL3	pCWP2_BE2-YFP_tRPL3	2017-07-26	24_DWP	0.0631313	0.412247	True		0.0805875	15161.8	22158	68.4259		65.2445			56.4423		54.2021			True		0.14015	0.91518	0.0643438	12776.1	17423.5	73.327		71.1646			59.5681		57.4334			True		0.107119	0.699485
	489	3	int_control	pBP261_ConLS-R1_GDB1_AmpR(E.coli)_URA3(yeast)_pCWP2_BE2_eYFP_tRPL3	141	pCWP2	BE2-YFP	tRPL3	pCWP2_BE2-YFP_tRPL3	2017-07-26	24_DWP	0.0464313	0.303196	True		0.0721875	14902.3	20422	72.9719		69.7905			61.9317		59.6915			True		0.13645	0.891019	0.0804438	14410.1	18894.5	76.2662		74.1039			53.7399		51.6052			True		0.113069	0.738339
490	490	1	int_control	pBP262_ConLS-R1_GDB1_AmpR(E.coli)_URA3(yeast)_pCWP2_BE2_eYFP_tYOX1	141	pCWP2	BE2-YFP	tYOX1	pCWP2_BE2-YFP_tYOX1	2017-07-26	24_DWP	0.0440813	0.287851	True	3	0.0709875	9965.31	21608	46.1186	46.1064	42.9373	42.925	0.504269	42.1144	40.5405	39.8742	38.3003	5.40838	True	3	0.1462	0.954686	0.0730438	9260.12	18908.5	48.9733	49.6309	46.811	47.4685	0.637652	38.0325	38.8586	35.8978	36.7239	3.7896	True	3	0.100619	0.65704
	490	2	int_control	pBP262_ConLS-R1_GDB1_AmpR(E.coli)_URA3(yeast)_pCWP2_BE2_eYFP_tYOX1	141	pCWP2	BE2-YFP	tYOX1	pCWP2_BE2-YFP_tYOX1	2017-07-26	24_DWP	0.0444813	0.290463	True		0.0665875	9985.31	21899.5	45.5961		42.4147			44.9873		42.7472			True		0.1243	0.811679	0.0641937	9199.62	18520.5	49.6727		47.5103			42.9931		40.8584			True		0.103919	0.678589
	490	3	int_control	pBP262_ConLS-R1_GDB1_AmpR(E.coli)_URA3(yeast)_pCWP2_BE2_eYFP_tYOX1	141	pCWP2	BE2-YFP	tYOX1	pCWP2_BE2-YFP_tYOX1	2017-07-26	24_DWP	0.0497813	0.325072	True		0.0950875	10941.3	23477	46.6044		43.423			34.5197		32.2795			True		0.1491	0.973623	0.0754438	8940.12	17792.5	50.2466		48.0842			35.5502		33.4154			True		0.106369	0.694588
480	480	1	sample	pBP251_ConL1-R2_GPH1_AmpR(E.coli)_URA3(yeast)_pCUP1m_SS4_eYFP_tUPT7	142	pCUP1	SS4-YFP	tUPT7	pCUP1_SS4-YFP_tUPT7	2017-07-26	24_DWP	0.0481813	0.314624	True	3	0.0769875	2084.31	19055	10.9384	11.2001	7.75704	8.01871	0.61247	8.12202	9.95751	5.88184	7.71733	1.81091	True	3	0.11605	0.757807	0.0711438	1675.62	17814	9.40623	9.16617	7.24386	7.0038	0.22524	7.0658	7.7531	4.93108	5.61838	0.950878	True	3	0.115969	0.757276
	480	2	sample	pBP251_ConL1-R2_GPH1_AmpR(E.coli)_URA3(yeast)_pCUP1m_SS4_eYFP_tUPT7	142	pCUP1	SS4-YFP	tUPT7	pCUP1_SS4-YFP_tUPT7	2017-07-26	24_DWP	0.0498813	0.325725	True		0.0602875	2359.81	19830.5	11.8999		8.71855			11.7428		9.50262			True		0.1306	0.852818	0.0677938	1662.12	18199.5	9.13281		6.97044			7.35521		5.22049			True		0.105919	0.691649
	480	3	sample	pBP251_ConL1-R2_GPH1_AmpR(E.coli)_URA3(yeast)_pCUP1m_SS4_eYFP_tUPT7	142	pCUP1	SS4-YFP	tUPT7	pCUP1_SS4-YFP_tUPT7	2017-07-26	24_DWP	0.0406313	0.265322	True		0.0607875	2027.81	18842.5	10.7619		7.58054			10.0077		7.76753			True		0.1021	0.666713	0.0522937	1540.62	17195.5	8.95947		6.7971			8.83829		6.70357			True		0.0940188	0.613942
481	481	1	sample	pBP252_ConL1-R2_GPH1_AmpR(E.coli)_URA3(yeast)_pHSP104_SS4_eYFP_tMET13	142	pHSP104	SS4-YFP	tMET13	pHSP104_SS4-YFP_tMET13	2017-07-26	24_DWP	0.0514313	0.335846	True	3	0.0673875	2007.81	20652	9.72212	9.38865	6.54076	6.20729	0.329848	8.93851	8.07487	6.69833	5.8347	0.750736	True	3	0.1441	0.940973	0.0677938	1329.62	18457	7.20391	7.5346	5.04154	5.37223	0.484382	5.88384	6.30518	3.74911	4.17046	0.811527	True	2	0.122519	0.800047
	481	2	sample	pBP252_ConL1-R2_GPH1_AmpR(E.coli)_URA3(yeast)_pHSP104_SS4_eYFP_tMET13	142	pHSP104	SS4-YFP	tMET13	pHSP104_SS4-YFP_tMET13	2017-07-26	24_DWP	0.0449313	0.293401	True		0.0867875	2192.31	23369	9.38129		6.19992			7.57821		5.33803			True		0.1345	0.878285	0.0728438	1406.12	19237.5	7.30929		5.14692			5.79099		3.65627			True		0.125519	0.819637
	481	3	sample	pBP252_ConL1-R2_GPH1_AmpR(E.coli)_URA3(yeast)_pHSP104_SS4_eYFP_tMET13	142	pHSP104	SS4-YFP	tMET13	pHSP104_SS4-YFP_tMET13	2017-07-26	24_DWP	0.0491313	0.320827	True		0.0910875	2340.31	25824	9.06255		5.88118			7.7079		5.46773			True		0.12815	0.836819	0.0705438	1702.62	21044.5	8.09059		5.92823			7.24072		5.106			False		0.111269	0.726585
437	437	1	sample	pBP253_ConL2-R3_GPH1_AmpR(E.coli)_URA3(yeast)_pCWP2_SS1_eYFP_tRPL3	144	pCWP2	SS1-YFP	tRPL3	pCWP2_SS1-YFP_tRPL3	2017-07-26	24_DWP	0.0363813	0.23757	True	3	0.0551875	68759.2	19048	360.979	354.505	357.797	351.324	8.77429	373.776	345.862	371.536	343.621	30.7033	True	3	0.10205	0.666386	0.0510938	66977.8	18565.5	360.765	365.36	358.602	363.198	15.1451	393.264	347.312	391.129	345.177	39.8095	True	2	0.0925688	0.604474
	437	2	sample	pBP253_ConL2-R3_GPH1_AmpR(E.coli)_URA3(yeast)_pCWP2_SS1_eYFP_tRPL3	144	pCWP2	SS1-YFP	tRPL3	pCWP2_SS1-YFP_tRPL3	2017-07-26	24_DWP	0.0414313	0.270546	True		0.0593875	69450.3	19398.5	358.019		354.838			350.833		348.593			True		0.10935	0.714056	0.0586938	63661.1	18032	353.045		350.883			325.39		323.255			False		0.102819	0.671406
	437	3	sample	pBP253_ConL2-R3_GPH1_AmpR(E.coli)_URA3(yeast)_pCWP2_SS1_eYFP_tRPL3	144	pCWP2	SS1-YFP	tRPL3	pCWP2_SS1-YFP_tRPL3	2017-07-26	24_DWP	0.0452813	0.295687	True		0.0604875	63103.8	18316.5	344.519		341.338			312.976		310.736			True		0.11335	0.740175	0.0581438	62656.1	16390.5	382.271		380.109			323.282		321.147			True		0.103369	0.674998
438	438	1	sample	pBP254_ConL2-R3_GPH1_AmpR(E.coli)_URA3(yeast)_pCWP2_SS1_eYFP_tYOX1	144	pCWP2	SS1-YFP	tYOX1	pCWP2_SS1-YFP_tYOX1	2017-07-26	24_DWP	0.0496813	0.324419	True	3	0.0596875	17831.8	20607.5	86.5307	78.3834	83.3493	75.202	7.35901	89.6259	86.0797	87.3857	83.8395	9.51168	True	3	0.128	0.83584	0.0618437	13774.1	19046.5	72.3184	72.4522	70.156	70.2898	2.0812	66.8174	70.985	64.6827	68.8503	9.09722	False	2	0.113969	0.744216
	438	2	sample	pBP254_ConL2-R3_GPH1_AmpR(E.coli)_URA3(yeast)_pCWP2_SS1_eYFP_tYOX1	144	pCWP2	SS1-YFP	tYOX1	pCWP2_SS1-YFP_tYOX1	2017-07-26	24_DWP	0.0420813	0.274791	True		0.0477875	14863.3	19454.5	76.4004		73.219			93.3088		91.0686			True		0.10225	0.667693	0.0431438	11709.1	15696.5	74.597		72.4347			81.4194		79.2847			True		0.0963188	0.628961
	438	3	sample	pBP254_ConL2-R3_GPH1_AmpR(E.coli)_URA3(yeast)_pCWP2_SS1_eYFP_tYOX1	144	pCWP2	SS1-YFP	tYOX1	pCWP2_SS1-YFP_tYOX1	2017-07-26	24_DWP	0.0477813	0.312012	True		0.0521875	13099.8	18139	72.219		69.0377			75.3043		73.0641			True		0.1148	0.749644	0.0532437	11486.1	16306	70.4411		68.2787			64.7182		62.5834			True		0.103969	0.678916
439	439	1	sample	pBP255_ConL2-R3_GPH1_AmpR(E.coli)_URA3(yeast)_pUBI4_SS1_eYFP_tRPL3	144	pUBI4	SS1-YFP	tRPL3	pUBI4_SS1-YFP_tRPL3	2017-07-26	24_DWP	0.0429813	0.280668	True	3	0.0833875	38921.8	25689.5	151.509	147.568	148.327	144.387	3.5458	140.028	153.689	137.787	151.449	15.0263	True	3	0.12425	0.811352	0.0774438	35447.6	21322.5	166.245	168.416	164.083	166.253	4.97325	137.316	157.586	135.182	155.452	19.9239	True	3	0.106669	0.696547
	439	2	sample	pBP255_ConL2-R3_GPH1_AmpR(E.coli)_URA3(yeast)_pUBI4_SS1_eYFP_tRPL3	144	pUBI4	SS1-YFP	tRPL3	pUBI4_SS1-YFP_tRPL3	2017-07-26	24_DWP	0.0364813	0.238223	True		0.0662875	33421.3	22803.5	146.562		143.381			151.256		149.016			True		0.107	0.69871	0.0621937	32817.1	18849	174.105		171.943			158.298		156.163			True		0.0931688	0.608392
	439	3	sample	pBP255_ConL2-R3_GPH1_AmpR(E.coli)_URA3(yeast)_pUBI4_SS1_eYFP_tRPL3	144	pUBI4	SS1-YFP	tRPL3	pUBI4_SS1-YFP_tRPL3	2017-07-26	24_DWP	0.0389313	0.254221	True		0.0559875	31685.8	21907.5	144.635		141.453			169.783		167.543			True		0.10015	0.653979	0.0564938	33358.6	20230	164.897		162.734			177.145		175.01			True		0.0902188	0.589128
440	440	1	sample	pBP258_ConL3-RE_GPH1_AmpR(E.coli)_URA3(yeast)_pCWP2_SS2_eYFP-tMET13	146	pCWP2	SS2-YFP	tMET13	pCWP2_SS2-YFP_tMET13	2017-07-26	24_DWP	0.0422313	0.27577	True	3	0.0579875	5683.31	21298	26.6847	26.9226	23.5034	23.7413	2.94647	29.4028	28.4936	27.1626	26.2534	2.7085	True	3	0.10595	0.691854	0.0673438	6076.12	19762	30.7465	31.4449	28.5841	29.2826	1.83785	27.0677	26.0278	24.9329	23.893	2.2633	True	3	0.106019	0.692302
	440	2	sample	pBP258_ConL3-RE_GPH1_AmpR(E.coli)_URA3(yeast)_pCWP2_SS2_eYFP-tMET13	146	pCWP2	SS2-YFP	tMET13	pCWP2_SS2-YFP_tMET13	2017-07-26	24_DWP	0.0457813	0.298952	True		0.0577875	4901.81	20337.5	24.1023		20.921			25.4474		23.2073			True		0.11195	0.731034	0.0650938	5084.12	16914	30.0587		27.8963			23.4314		21.2967			True		0.0903188	0.589781
	440	3	sample	pBP258_ConL3-RE_GPH1_AmpR(E.coli)_URA3(yeast)_pCWP2_SS2_eYFP-tMET13	146	pCWP2	SS2-YFP	tMET13	pCWP2_SS2-YFP_tMET13	2017-07-26	24_DWP	0.0569813	0.372088	True		0.0687875	7023.31	23426	29.9808		26.7995			30.6305		28.3903			True		0.1354	0.884162	0.0760938	6996.62	20867	33.5296		31.3672			27.5842		25.4495			True		0.120969	0.789926
441	441	1	sample	pBP259_ConL3-RE_GPH1_AmpR(E.coli)_URA3(yeast)_pHSP104_SS2_eYFP-tUPT7	146	pHSP104	SS2-YFP	tUPT7	pHSP104_SS2-YFP_tUPT7	2017-07-26	24_DWP	0.0452813	0.295687	True	3	0.0499875	62769.3	19725.5	318.214	317.062	315.033	313.881	9.62651	376.71	306.483	374.47	304.243	64.1612	True	3	0.1178	0.769234	0.0628438	50352.1	18906.5	266.322	279.683	264.159	277.521	20.4649	240.368	239.468	238.233	237.333	2.70848	True	3	0.0971188	0.634185
	441	2	sample	pBP259_ConL3-RE_GPH1_AmpR(E.coli)_URA3(yeast)_pHSP104_SS2_eYFP-tUPT7	146	pHSP104	SS2-YFP	tUPT7	pHSP104_SS2-YFP_tUPT7	2017-07-26	24_DWP	0.0701813	0.458284	True		0.0648875	63116.3	20565	306.911		303.73			291.811		289.571			True		0.13425	0.876652	0.0683938	53899.6	20001	269.485		267.322			236.423		234.289			True		0.125669	0.820617
	441	3	sample	pBP259_ConL3-RE_GPH1_AmpR(E.coli)_URA3(yeast)_pHSP104_SS2_eYFP-tUPT7	146	pHSP104	SS2-YFP	tUPT7	pHSP104_SS2-YFP_tUPT7	2017-07-26	24_DWP	0.0408313	0.266628	True		0.0898875	75184.7	23058.5	326.061		322.879			250.929		248.689			True		0.12835	0.838126	0.0673438	54236.6	17885.5	303.244		301.081			241.611		239.476			True		0.115019	0.751072
442	442	1	sample	pBP260_ConL3-RE_GPH1_AmpR(E.coli)_URA3(yeast)_pHSP104_SS2_eYFP-tMET13	146	pHSP104	SS2-YFP	tMET13	pHSP104_SS2-YFP_tMET13	2017-07-26	24_DWP	0.0506313	0.330622	True	3	0.0734875	3606.81	23419	15.4012	15.2932	12.2199	12.1118	0.393031	14.7242	15.2844	12.484	13.0442	1.63513	True	3	0.11505	0.751277	0.0667438	2488.62	19710	12.6262	12.4904	10.4638	10.328	0.193046	11.1859	12.409	9.05115	10.2742	1.2644	True	3	0.0983188	0.642021
	442	2	sample	pBP260_ConL3-RE_GPH1_AmpR(E.coli)_URA3(yeast)_pHSP104_SS2_eYFP-tMET13	146	pHSP104	SS2-YFP	tMET13	pHSP104_SS2-YFP_tMET13	2017-07-26	24_DWP	0.0355813	0.232346	True		0.0567875	3241.81	21819.5	14.8574		11.676			17.126		14.8858			True		0.0942	0.615126	0.0471438	2154.62	17561	12.2694		10.107			13.711		11.5763			True		0.0870688	0.568559
	442	3	sample	pBP260_ConL3-RE_GPH1_AmpR(E.coli)_URA3(yeast)_pHSP104_SS2_eYFP-tMET13	146	pHSP104	SS2-YFP	tMET13	pHSP104_SS2-YFP_tMET13	2017-07-26	24_DWP	0.0495313	0.323439	True		0.0720875	3364.81	21540.5	15.6209		12.4395			14.003		11.7629			True		0.10185	0.665081	0.0562438	2311.62	18382	12.5755		10.4131			12.33		10.1953			True		0.101169	0.660632
444	444	1	sample	pBP266_ConL1-R2_GDB1_AmpR(E.coli)_URA3(yeast)_pCWP2_BE3_eYFP_tMET13	143	pCWP2	BE3-YFP	tMET13	pCWP2_BE3-YFP_tMET13	2017-07-26	24_DWP	0.0548313	0.358048	True	3	0.0660875	8116.81	20635	39.3352	38.8026	36.1538	35.6212	3.50976	36.8458	37.6936	34.6056	35.4534	2.4029	True	3	0.13865	0.905385	0.0642438	9013.62	19423	46.407	44.953	44.2446	42.7906	2.26914	42.0911	42.7961	39.9563	40.6614	1.14031	True	3	0.120719	0.788293
	444	2	sample	pBP266_ConL1-R2_GDB1_AmpR(E.coli)_URA3(yeast)_pCWP2_BE3_eYFP_tMET13	143	pCWP2	BE3-YFP	tMET13	pCWP2_BE3-YFP_tMET13	2017-07-26	24_DWP	0.0532313	0.3476	True		0.0724875	8657.31	20605	42.0156		38.8342			35.8295		33.5894			True		0.12435	0.812006	0.0630438	8865.12	19224.5	46.1137		43.9513			42.1856		40.0509			True		0.106319	0.694261
	444	3	sample	pBP266_ConL1-R2_GDB1_AmpR(E.coli)_URA3(yeast)_pCWP2_BE3_eYFP_tMET13	143	pCWP2	BE3-YFP	tMET13	pCWP2_BE3-YFP_tMET13	2017-07-26	24_DWP	0.0429813	0.280668	True		0.0507875	6840.31	19512	35.057		31.8756			40.4055		38.1653			True		0.108	0.70524	0.0511438	7520.12	17762	42.3383		40.1759			44.1117		41.977			True		0.0894687	0.584231
445	445	1	sample	pBP268_ConL1-R2_GDB1_AmpR(E.coli)_URA3(yeast)_pHSP104_BE3_eYFP_tMET13	143	pHSP104	BE3-YFP	tMET13	pHSP104_BE3-YFP_tMET13	2017-07-26	24_DWP	0.0616313	0.402452	True	3	0.0520875	3348.31	21077.5	15.8857	15.3427	12.7044	12.1614	0.649742	19.2847	15.212	17.0446	12.9719	3.5338	True	3	0.11185	0.730381	0.0565437	1662.62	17415	9.54709	9.86589	7.38472	7.70352	0.394815	8.82127	8.58883	6.68654	6.45411	0.30444	True	2	0.108419	0.707974
	445	2	sample	pBP268_ConL1-R2_GDB1_AmpR(E.coli)_URA3(yeast)_pHSP104_BE3_eYFP_tMET13	143	pHSP104	BE3-YFP	tMET13	pHSP104_BE3-YFP_tMET13	2017-07-26	24_DWP	0.0463313	0.302543	True		0.0904875	3908.31	25183	15.5196		12.3383			12.9575		10.7173			True		0.127	0.82931	0.0689437	1894.62	18381	10.3075		8.14515			8.24422		6.1095			True		0.122719	0.801353
	445	3	sample	pBP268_ConL1-R2_GDB1_AmpR(E.coli)_URA3(yeast)_pHSP104_BE3_eYFP_tMET13	143	pHSP104	BE3-YFP	tMET13	pHSP104_BE3-YFP_tMET13	2017-07-26	24_DWP	0.0357313	0.233325	True		0.0780875	3486.31	23841.5	14.6229		11.4415			13.3939		11.1537			True		0.1084	0.707852	0.0608938	1766.12	18127	9.74306		7.5807			8.70102		6.56629			False		0.102519	0.669447
483	483	1	sample	pBP301_ConL2-R3_GDB1_AmpR(E.coli)_URA3(yeast)_pHHF1_SS1_eYFP_tRPL3	145	pHHF1	SS1-YFP	tRPL3	pHHF1_SS1-YFP_tRPL3	2017-07-26	24_DWP	0.0512313	0.33454	True	3	0.0882875	50896.3	25552	199.187	196.351	196.006	193.169	4.69816	172.945	154.328	170.705	152.088	16.1244	True	3	0.12565	0.820494	0.0724438	45468.1	20253.5	224.495	214.378	222.333	212.216	8.95001	188.29	179.815	186.155	177.68	9.69995	True	3	0.121869	0.795803
	483	2	sample	pBP301_ConL2-R3_GDB1_AmpR(E.coli)_URA3(yeast)_pHHF1_SS1_eYFP_tRPL3	145	pHHF1	SS1-YFP	tRPL3	pHHF1_SS1-YFP_tRPL3	2017-07-26	24_DWP	0.0383313	0.250303	True		0.0863875	41819.8	21903.5	190.928		187.746			145.229		142.989			True		0.11295	0.737564	0.0693438	39118.1	18526.5	211.147		208.985			169.236		167.101			True		0.119869	0.782743
	483	3	sample	pBP301_ConL2-R3_GDB1_AmpR(E.coli)_URA3(yeast)_pHHF1_SS1_eYFP_tRPL3	145	pHHF1	SS1-YFP	tRPL3	pHHF1_SS1-YFP_tRPL3	2017-07-26	24_DWP	0.0552313	0.36066	True		0.0973875	47008.8	23630	198.937		195.756			144.81		142.569			True		0.13845	0.904079	0.0694437	42110.6	20295	207.493		205.33			181.92		179.785			True		0.131319	0.857511
485	485	1	sample	pBP257_ConL3-RE_GPH1_AmpR(E.coli)_URA3(yeast)_pCWP2_SS2_eYFP-tUPT7	146	pCWP2	SS2-YFP	tUPT7	pCWP2_SS2-YFP_tUPT7	2017-07-26	24_DWP	0.0505313	0.329969	True	3	0.0930875	19396.8	21212.5	91.4405	90.5158	88.2591	87.3344	2.72827	62.5115	69.6905	60.2714	67.4504	8.56874	True	3	0.1358	0.886774	0.0680938	21640.1	20149.5	107.398	107.218	105.235	105.056	1.51076	95.3397	95.3729	93.205	93.2381	3.26115	True	3	0.0846688	0.552887
	485	2	sample	pBP257_ConL3-RE_GPH1_AmpR(E.coli)_URA3(yeast)_pCWP2_SS2_eYFP-tUPT7	146	pCWP2	SS2-YFP	tUPT7	pCWP2_SS2-YFP_tUPT7	2017-07-26	24_DWP	0.0539813	0.352498	True		0.0858875	19291.3	22061	87.4453		84.264			67.3834		65.1432			True		0.12685	0.828331	0.0646437	21257.1	20125	105.625		103.463			98.6505		96.5158			True		0.125219	0.817678
	485	3	sample	pBP257_ConL3-RE_GPH1_AmpR(E.coli)_URA3(yeast)_pCWP2_SS2_eYFP-tUPT7	146	pCWP2	SS2-YFP	tUPT7	pCWP2_SS2-YFP_tUPT7	2017-07-26	24_DWP	0.0617813	0.403432	True		0.0819875	21638.3	23352	92.6615		89.4801			79.1766		76.9365			True		0.1599	1.04415	0.0748438	22984.1	21158	108.631		106.469			92.1284		89.9937			True		0.0560687	0.366129
486	486	1	sample	pBP302_ConL3-RE_GDB1_AmpR(E.coli)_URA3(yeast)_pUBI4_SS2_eYFP_tUPT7	147	pUBI4	SS2-YFP	tUPT7	pUBI4_SS2-YFP_tUPT7	2017-07-26	24_DWP	0.0532313	0.3476	True	3	0.0805875	14988.8	25422.5	58.9588	55.8096	55.7775	52.6282	3.96018	55.7983	51.6615	53.5581	49.4213	9.13529	True	3	0.176	1.14928	0.0902438	14540.1	25304	57.4618	55.9882	55.2994	53.8258	2.35299	48.3362	49.7531	46.2014	47.6184	1.63765	True	3	0.136619	0.89212
	486	2	sample	pBP302_ConL3-RE_GDB1_AmpR(E.coli)_URA3(yeast)_pUBI4_SS2_eYFP_tUPT7	147	pUBI4	SS2-YFP	tUPT7	pUBI4_SS2-YFP_tUPT7	2017-07-26	24_DWP	0.0589313	0.384821	True		0.0838875	16217.3	28398.5	57.1062		53.9249			57.9966		55.7565			True		0.1623	1.05982	0.0868437	14293.6	24976.5	57.2283		55.0659			49.377		47.2423			True		0.126569	0.826494
	486	3	sample	pBP302_ConL3-RE_GDB1_AmpR(E.coli)_URA3(yeast)_pUBI4_SS2_eYFP_tUPT7	147	pUBI4	SS2-YFP	tUPT7	pUBI4_SS2-YFP_tUPT7	2017-07-26	24_DWP	0.0392313	0.25618	True		0.0917875	12602.3	24535.5	51.3636		48.1822			41.1896		38.9495			True		0.1305	0.852165	0.0756438	12997.1	24396.5	53.2745		51.1122			51.5461		49.4113			True		0.110819	0.723646
487	487	1	sample	pBP303_ConL3-RE_GDB1_AmpR(E.coli)_URA3(yeast)_pHHF1_SS2_eYFP_tUPT7	147	pHHF1	SS2-YFP	tUPT7	pHHF1_SS2-YFP_tUPT7	2017-07-26	24_DWP	0.0530813	0.346621	True	3	0.102888	11752.8	25836.5	45.4892	48.3983	42.3078	45.217	2.55962	34.2689	43.7125	32.0287	41.4723	15.3324	True	3	0.1524	0.995172	0.0844438	17181.6	24458	70.2495	74.5292	68.0871	72.3668	6.78265	61.0405	59.1998	58.9058	57.0651	2.71248	True	3	0.122819	0.802006
	487	2	sample	pBP303_ConL3-RE_GDB1_AmpR(E.coli)_URA3(yeast)_pHHF1_SS2_eYFP_tUPT7	147	pHHF1	SS2-YFP	tUPT7	pHHF1_SS2-YFP_tUPT7	2017-07-26	24_DWP	0.0627813	0.409962	True		0.101087	11950.3	24190.5	49.4008		46.2195			35.4653		33.2251			True		0.17225	1.12479	0.0911937	17048.6	24016	70.9886		68.8262			56.0848		53.9501			True		0.129869	0.848043
	487	3	sample	pBP303_ConL3-RE_GDB1_AmpR(E.coli)_URA3(yeast)_pHHF1_SS2_eYFP_tUPT7	147	pHHF1	SS2-YFP	tUPT7	pHHF1_SS2-YFP_tUPT7	2017-07-26	24_DWP	0.0721813	0.471344	True		0.0717875	14693.3	29208.5	50.3049		47.1236			61.4034		59.1632			True		0.16285	1.06341	0.0865937	17455.6	21197	82.3495		80.1871			60.4742		58.3395			True		0.123319	0.805271
488	488	1	sample	pBP304_ConL3-RE_GDB1_AmpR(E.coli)_URA3(yeast)_pCUP1_SS2_eYFP_tUPT7	147	pCUP1	SS2-YFP	tUPT7	pCUP1_SS2-YFP_tUPT7	2017-07-26	24_DWP	0.0518813	0.338785	True	3	0.0738875	1979.81	24161	8.19425	8.593	5.01288	5.41163	0.873309	8.03849	6.96744	5.79831	4.72727	0.949286	True	3	0.15365	1.00333	0.0757937	1807.12	23637.5	7.64516	7.13139	5.48279	4.96902	0.696869	7.1528	6.29239	5.01808	4.15767	0.829101	True	3	0.131669	0.859797
	488	2	sample	pBP304_ConL3-RE_GDB1_AmpR(E.coli)_URA3(yeast)_pCUP1_SS2_eYFP_tUPT7	147	pCUP1	SS2-YFP	tUPT7	pCUP1_SS2-YFP_tUPT7	2017-07-26	24_DWP	0.0529813	0.345968	True		0.0861875	1789.81	22400	7.99023		4.80887			6.22995		3.98977			True		0.1362	0.889386	0.0746438	1368.12	21585.5	6.33817		4.1758			5.49862		3.36389			True		0.143969	0.940116
	488	3	sample	pBP304_ConL3-RE_GDB1_AmpR(E.coli)_URA3(yeast)_pCUP1_SS2_eYFP_tUPT7	147	pCUP1	SS2-YFP	tUPT7	pCUP1_SS2-YFP_tUPT7	2017-07-26	24_DWP	0.0568313	0.371108	True		0.106988	2365.81	24658	9.5945		6.41314			6.63389		4.39372			True		0.17325	1.13132	0.0767437	1592.62	21490.5	7.41083		5.24847			6.22575		4.09103			True		0.140619	0.91824
499	499	1	sample	pBP313_ConL1-R2_GDB1_AmpR(E.coli)_URA3(yeast)_pUBI4_BE3_eYFP_tUPT7	143	pUBI4	BE3-YFP	tUPT7	pUBI4_BE3-YFP_tUPT7	2017-07-26	24_DWP	0.0656313	0.428572	True	3	0.103688	15262.3	26081.5	58.5178	60.2371	55.3364	57.0558	3.33199	44.1586	44.7573	41.9184	42.5171	3.98678	True	3	0.16415	1.0719	0.0865438	15099.6	22788.5	66.2598	63.4077	64.0975	61.2453	3.65434	52.3422	52.2546	50.2074	50.1199	1.53709	True	3	0.124869	0.815393
	499	2	sample	pBP313_ConL1-R2_GDB1_AmpR(E.coli)_URA3(yeast)_pUBI4_BE3_eYFP_tUPT7	143	pUBI4	BE3-YFP	tUPT7	pUBI4_BE3-YFP_tUPT7	2017-07-26	24_DWP	0.0589313	0.384821	True		0.0945875	15452.3	24115	64.0776		60.8962			49.0096		46.7694			True		0.14975	0.977868	0.0770938	13811.6	21355.5	64.6748		62.5124			53.7461		51.6114			True		0.110419	0.721034
	499	3	sample	pBP313_ConL1-R2_GDB1_AmpR(E.coli)_URA3(yeast)_pUBI4_BE3_eYFP_tUPT7	143	pUBI4	BE3-YFP	tUPT7	pUBI4_BE3-YFP_tUPT7	2017-07-26	24_DWP	0.0541813	0.353804	True		0.0983875	13480.3	23195.5	58.1161		54.9347			41.1037		38.8636			True		0.1446	0.944238	0.0802937	13563.1	22876.5	59.2885		57.1261			50.6756		48.5409			True		0.114169	0.745522
500	500	1	sample	pBP314_ConL1-R2_GDB1_AmpR(E.coli)_URA3(yeast)_pCUP1_BE3_eYFP_tUPT7	143	pCUP1	BE3-YFP	tUPT7	pCUP1_BE3-YFP_tUPT7	2017-07-26	24_DWP	0.0654813	0.427593	True	3	0.108688	709.312	22434.5	3.1617	3.35348	-0.0196609	0.172117	0.390253	1.95785	2.35922	-0.282327	0.11904	0.347641	True	3	0.164	1.07092	0.0919438	515.125	22123	2.32846	2.37358	0.166092	0.211211	0.0424989	1.68078	1.85958	-0.453941	-0.275142	0.162646	True	2	0.121819	0.795476
	500	2	sample	pBP314_ConL1-R2_GDB1_AmpR(E.coli)_URA3(yeast)_pCUP1_BE3_eYFP_tUPT7	143	pCUP1	BE3-YFP	tUPT7	pCUP1_BE3-YFP_tUPT7	2017-07-26	24_DWP	0.0686313	0.448162	True		0.0925875	791.812	25573.5	3.09622		-0.0851424			2.56561		0.325437			True		0.15995	1.04447	0.0833437	527.625	22174.5	2.37942		0.217055			1.89921		-0.235511			True		0.110019	0.718422
	500	3	sample	pBP314_ConL1-R2_GDB1_AmpR(E.coli)_URA3(yeast)_pCUP1_BE3_eYFP_tUPT7	143	pCUP1	BE3-YFP	tUPT7	pCUP1_BE3-YFP_tUPT7	2017-07-26	24_DWP	0.0611313	0.399187	True		0.0908875	773.812	20350	3.80252		0.621153			2.55419		0.314011			True		0.1544	1.00823	0.0799438	532.625	22074.5	2.41285		0.250485			1.99875		-0.135975			False		0.0701188	0.457875
501	501	1	sample	pBP315_ConL1-R2_GDB1_AmpR(E.coli)_URA3(yeast)_pHHF1_BE3_eYFP_tUPT7	143	pHHF1	BE3-YFP	tUPT7	pHHF1_BE3-YFP_tUPT7	2017-07-26	24_DWP	0.0685813	0.447836	True	3	0.0939875	14026.3	23247.5	60.3347	58.5538	57.1533	55.3725	1.54288	44.7708	43.6043	42.5306	41.3641	3.14869	True	3	0.1667	1.08855	0.0834938	14880.1	21644.5	68.7478	74.0047	66.5855	71.8424	5.86403	53.4655	56.0961	51.3308	53.9614	3.40377	True	3	0.110169	0.719402
	501	2	sample	pBP315_ConL1-R2_GDB1_AmpR(E.coli)_URA3(yeast)_pHHF1_BE3_eYFP_tUPT7	143	pHHF1	BE3-YFP	tUPT7	pHHF1_BE3-YFP_tUPT7	2017-07-26	24_DWP	0.0624313	0.407676	True		0.131388	17535.3	30432.5	57.6203		54.439			40.0388		37.7986			True		0.15205	0.992886	0.0809938	14817.1	18445.5	80.3292		78.1668			54.8825		52.7478			True		0.115119	0.751725
	501	3	sample	pBP315_ConL1-R2_GDB1_AmpR(E.coli)_URA3(yeast)_pHHF1_BE3_eYFP_tUPT7	143	pHHF1	BE3-YFP	tUPT7	pHHF1_BE3-YFP_tUPT7	2017-07-26	24_DWP	0.0578813	0.377965	True		0.0988875	15163.8	26277.5	57.7065		54.5251			46.0032		43.763			True		0.13645	0.891018	0.0735938	14704.1	20160	72.9371		70.7748			59.9404		57.8057			True		0.100719	0.657693
431	431	1	sample	pBP166_ConLS-R1_GPH1_AmpR(E.coli)_URA3(yeast)_pCWP2_SS3_eYFP_tENO1	140	pCWP2	SS3-YFP	tENO1	pCWP2_SS3-YFP_tENO1	2017-07-26	24_DWP	0.0491813	0.321154	True	3	0.0642875	26474.3	23379.5	113.237	111.479	110.056	108.298	2.79474	123.543	117.703	121.303	115.463	5.17176	True	3	0.12625	0.824412	0.0625938	30861.1	22413	137.693	136.627	135.531	134.464	1.86303	147.912	134.892	145.777	132.758	11.7634	True	3	0.0991188	0.647245
	431	2	sample	pBP166_ConLS-R1_GPH1_AmpR(E.coli)_URA3(yeast)_pCWP2_SS3_eYFP_tENO1	140	pCWP2	SS3-YFP	tENO1	pCWP2_SS3-YFP_tENO1	2017-07-26	24_DWP	0.0399313	0.260751	True		0.0671875	25464.8	22546.5	112.944		109.762			113.703		111.463			True		0.1152	0.752256	0.0628937	27618.1	20055	137.712		135.55			131.737		129.602			True		0.0887688	0.57966
	431	3	sample	pBP166_ConLS-R1_GPH1_AmpR(E.coli)_URA3(yeast)_pCWP2_SS3_eYFP_tENO1	140	pCWP2	SS3-YFP	tENO1	pCWP2_SS3-YFP_tENO1	2017-07-26	24_DWP	0.0582813	0.380577	True		0.0629875	24326.3	22471	108.256		105.075			115.863		113.622			True		0.13415	0.875999	0.0659938	27503.6	20452.5	134.476		132.313			125.028		122.894			True		0.104319	0.681201
434	434	1	sample	pBP174_ConLS-R1_GPH1_AmpR(E.coli)_URA3(yeast)_pUBI4_SS3_eYFP_tYOX1	140	pUBI4	SS3-YFP	tYOX1	pUBI4_SS3-YFP_tYOX1	2017-07-26	24_DWP	0.0413813	0.27022	True	3	0.0604875	4439.31	23160.5	19.1676	20.0231	15.9862	16.8417	2.00176	22.0177	23.9696	19.7775	21.7294	1.99119	True	3	0.1142	0.745726	0.0583938	4171.12	18996.5	21.9573	24.1864	19.795	22.024	4.37503	21.4293	23.4956	19.2946	21.3609	5.42057	True	3	0.0855687	0.558764
	434	2	sample	pBP174_ConLS-R1_GPH1_AmpR(E.coli)_URA3(yeast)_pUBI4_SS3_eYFP_tYOX1	140	pUBI4	SS3-YFP	tYOX1	pUBI4_SS3-YFP_tYOX1	2017-07-26	24_DWP	0.0538313	0.351518	True		0.0610875	5293.81	23728	22.3104		19.129			25.9979		23.7577			True		0.14905	0.973297	0.0695938	6877.12	23530	29.2271		27.0647			29.6454		27.5107			True		0.127769	0.83433
	434	3	sample	pBP174_ConLS-R1_GPH1_AmpR(E.coli)_URA3(yeast)_pUBI4_SS3_eYFP_tYOX1	140	pUBI4	SS3-YFP	tYOX1	pUBI4_SS3-YFP_tYOX1	2017-07-26	24_DWP	0.0450313	0.294054	True		0.0581875	4634.31	24927.5	18.5912		15.4098			23.8933		21.6532			True		0.11475	0.749317	0.0527937	3416.12	15982	21.3748		19.2125			19.4121		17.2774			True		0.0879187	0.574109
[truncated: 13 more columns]

## Sheet: 2_Data dictionary
Additional file 2, sheet 2: Data dictionary explaining the columns presented in sheet 1.
Column name in Excel Spreadsheet	Extra Header in Spreadsheet / Time point	Description	Formula in words
Yeast strain	General information for all time points	Number of yeast strain
Replicate	General information for all time points	Number of biological replicate (derived from an individual overnight and main culture)
Type	General information for all time points	Indicates whether line was control ("control"; i.e. strain 361 or 362 which only express mCherry, but no YFP-tagged protein), internal control ("int_control"; included to check for measurement consistency) or actual sample ("sample")
Vector for expression of YFP-tagged construct	General information for all time points	Integrative vector for expression of YFP-tagged construct that was transformed into progenitor yeast line
Backbone	General information for all time points	Number of backbone (cassette vector) used for expression construct
Promoter	General information for all time points	Promoter that drives YFP-tagged coding sequence
CDS	General information for all time points	Coding sequence (CDS); YFP stands for eYFP
Terminator	General information for all time points	Terminator that is downstream of CDS
Construct	General information for all time points	Expression unit consisting of promoter, CDS with a C-terminal YFP-tag, and terminator
Date of measurement	General information for all time points	Date of YFP measurement
Format main culture	General information for all time points	Indicates whether main culture in YP-Gal was grown in 96-Deep well plates (DWP) or 24 DPW
OD600 (start of main culture) measured in platereader	General information for all time points	Optical density at 600nm at begin of main culture in YP-Gal; measured as 200 µl culture in a 96-deep well plate
OD600 (start of main culture) as measured in cuvette	General information for all time points	Optical density at 600nm at begin of main culture in YP-Gal; corrected to reach value that would have been obtained when measuring in a cuvette (1cm path length)	OD600 as measured in cuvette = OD600 measured in platereader * 6.53
Replicate at this time point trusted?	Measurement of overnight cultures (time point 0h)	True = yes, replicate can be trusted, measurement included in calculation of mean and SD; False = spilling of main culture during shaking or otherwise contaminated; replicate not included in mean and SD calculations
Number of replicates included in calculations	Measurement of overnight cultures (time point 0h)	Number of trusted replicates and thus number of replicates included in calculating the mean and standard deviation
Cell density (water blank corrected)	Measurement of overnight cultures (time point 0h)	OD600 of washed and diluted cell suspension in water, value after subtraction of water blank
YFP (water blank corrected)	Measurement of overnight cultures (time point 0h)	YFP fluorescence of washed and diluted cell suspension in water, value after subtraction of water blank
mCherry (water blank corrected)	Measurement of overnight cultures (time point 0h)	mCherry fluorescence of washed and diluted cell suspension in water, value after subtraction of water blank
YFP/mCherry	Measurement of overnight cultures (time point 0h)	YFP fluorescence normalized to mCherry fluorescence; the factor 100 was arbitrarily chosen to yield useful values	YFP/mCherry = (YFP_sample - YFP_water)/(mCherry_sample - mCherry_water)*100
Mean (YFP/mCherry)	Measurement of overnight cultures (time point 0h)	mean (average) of YFP fluorescence normalized to mCherry fluorescence
YFP/mCherry corrected (YFP/mCherry)sample - (YFP/mCherry)line361	Measurement of overnight cultures (time point 0h)	YFP/mCherry corrected for background fluorescence (as determined from average of line 361 measured on the same date)	YFP/mCherry corrected = (YFP/mCherry)_sample - (YFP/mCherry)_line361
Mean (YFP/mCherry corrected)	Measurement of overnight cultures (time point 0h)	Mean (average) of YFP/mCherry corrected for background fluorescence
SD (YFP/mCherry corrected)	Measurement of overnight cultures (time point 0h)	Standard deviation of YFP/mCherry corrected for background fluorescence
YFP/cell density	Measurement of overnight cultures (time point 0h)	YFP fluorescence normalized to cell density (OD600); the factor 0.0003 was arbitrarily chosen to yield useful values	YFP/cell density = (YFP_sample - YFP_water)/(OD600_sample - OD600_water)*0.0003
Mean (YFP/cell density)	Measurement of overnight cultures (time point 0h)	Mean (average) of YFP fluorescence normalized to cell density (OD600)
YFP/cell density corrected (YFP/cell density)sample - (YFP/cell density)line361	Measurement of overnight cultures (time point 0h)	YFP /cell density corrected for background fluorescence (as determined from average of line 361 measured on the same date)	YFP/cell density corrected = (YFP/cell density)_sample - (YFP/cell density)_line361
Mean (YFP/cell density corrected)	Measurement of overnight cultures (time point 0h)	Mean (average) of YFP/cell density corrected for background fluorescence
SD (YFP/cell density corrected)	Measurement of overnight cultures (time point 0h)	Standard deviation of YFP/cell density corrected for background fluorescence
Replicate at this time point trusted?	Measurement of main cultures after 3 h in YPGal (time point 3h)	True = yes, replicate can be trusted, measurement included in calculation of mean and SD; False = spilling of main culture during shaking or otherwise contaminated; replicate not included in mean and SD calculations
Number of replicates included in calculations	Measurement of main cultures after 3 h in YPGal (time point 3h)	Number of trusted replicates and thus number of replicates included in calculating the mean and standard deviation
OD600 measured in platereader	Measurement of main cultures after 3 h in YPGal (time point 3h)	Optical density at 600nm of culture in YP-galactose; measured as 200 µl culture in a 96-deep well plate
OD600 as measured in cuvette	Measurement of main cultures after 3 h in YPGal (time point 3h)	Optical density at 600nm of culture in YP-galactose; corrected to reach value that would have been obtained when measuring in a cuvette (1cm path length)
Cell density (water blank corrected)	Measurement of main cultures after 3 h in YPGal (time point 3h)	OD600 of washed and diluted cell suspension in water, value after subtraction of water blank
YFP (water blank corrected)	Measurement of main cultures after 3 h in YPGal (time point 3h)	YFP fluorescence of washed and diluted cell suspension in water, value after subtraction of water blank
mCherry (water blank corrected)	Measurement of main cultures after 3 h in YPGal (time point 3h)	mCherry fluorescence of washed and diluted cell suspension in water, value after subtraction of water blank
YFP/mCherry	Measurement of main cultures after 3 h in YPGal (time point 3h)	YFP fluorescence normalized to mCherry fluorescence; the factor 100 was arbitrarily chosen to yield useful values	YFP/mCherry = (YFP_sample - YFP_water)/(mCherry_sample - mCherry_water)*100
Mean (YFP/mCherry)	Measurement of main cultures after 3 h in YPGal (time point 3h)	mean (average) of YFP fluorescence normalized to mCherry fluorescence
YFP/mCherry corrected (YFP/mCherry)sample - (YFP/mCherry)line361	Measurement of main cultures after 3 h in YPGal (time point 3h)	YFP/mCherry corrected for background fluorescence (as determined from average of line 361 measured on the same date)	YFP/mCherry corrected = (YFP/mCherry)_sample - (YFP/mCherry)_line361
Mean (YFP/mCherry corrected)	Measurement of main cultures after 3 h in YPGal (time point 3h)	Mean (average) of YFP/mCherry corrected for background fluorescence
SD (YFP/mCherry corrected)	Measurement of main cultures after 3 h in YPGal (time point 3h)	Standard deviation of YFP/mCherry corrected for background fluorescence
YFP/cell density	Measurement of main cultures after 3 h in YPGal (time point 3h)	YFP fluorescence normalized to cell density (OD600); the factor 0.0003 was arbitrarily chosen to yield useful values	YFP/cell density = (YFP_sample - YFP_water)/(OD600_sample - OD600_water)*0.0003
Mean (YFP/cell density)	Measurement of main cultures after 3 h in YPGal (time point 3h)	Mean (average) of YFP fluorescence normalized to cell density (OD600)
YFP/cell density corrected (YFP/cell density)sample - (YFP/cell density)line361	Measurement of main cultures after 3 h in YPGal (time point 3h)	YFP /cell density corrected for background fluorescence (as determined from average of line 361 measured on the same date)	YFP/cell density corrected = (YFP/cell density)_sample - (YFP/cell density)_line361
Mean (YFP/cell density corrected)	Measurement of main cultures after 3 h in YPGal (time point 3h)	Mean (average) of YFP/cell density corrected for background fluorescence
SD (YFP/cell density corrected)	Measurement of main cultures after 3 h in YPGal (time point 3h)	Standard deviation of YFP/cell density corrected for background fluorescence
Replicate at this time point trusted?	Measurement of main cultures after 5 h in YPGal (time point 5h)	True = yes, replicate can be trusted, measurement included in calculation of mean and SD; False = spilling of main culture during shaking or otherwise contaminated; replicate not included in mean and SD calculations
Number of replicates included in calculations	Measurement of main cultures after 5 h in YPGal (time point 5h)	Number of trusted replicates and thus number of replicates included in calculating the mean and standard deviation
OD600 measured in platereader	Measurement of main cultures after 5 h in YPGal (time point 5h)	Optical density at 600nm of culture in YP-galactose; measured as 200 µl culture in a 96-deep well plate
OD600 as measured in cuvette	Measurement of main cultures after 5 h in YPGal (time point 5h)	Optical density at 600nm of culture in YP-galactose; corrected to reach value that would have been obtained when measuring in a cuvette (1cm path length)
Cell density (water blank corrected)	Measurement of main cultures after 5 h in YPGal (time point 5h)	OD600 of washed and diluted cell suspension in water, value after subtraction of water blank
YFP (water blank corrected)	Measurement of main cultures after 5 h in YPGal (time point 5h)	YFP fluorescence of washed and diluted cell suspension in water, value after subtraction of water blank
mCherry (water blank corrected)	Measurement of main cultures after 5 h in YPGal (time point 5h)	mCherry fluorescence of washed and diluted cell suspension in water, value after subtraction of water blank
YFP/mCherry	Measurement of main cultures after 5 h in YPGal (time point 5h)	YFP fluorescence normalized to mCherry fluorescence; the factor 100 was arbitrarily chosen to yield useful values	YFP/mCherry = (YFP_sample - YFP_water)/(mCherry_sample - mCherry_water)*100
Mean (YFP/mCherry)	Measurement of main cultures after 5 h in YPGal (time point 5h)	mean (average) of YFP fluorescence normalized to mCherry fluorescence
YFP/mCherry corrected (YFP/mCherry)sample - (YFP/mCherry)line361	Measurement of main cultures after 5 h in YPGal (time point 5h)	YFP/mCherry corrected for background fluorescence (as determined from average of line 361 measured on the same date)	YFP/mCherry corrected = (YFP/mCherry)_sample - (YFP/mCherry)_line361
Mean (YFP/mCherry corrected)	Measurement of main cultures after 5 h in YPGal (time point 5h)	Mean (average) of YFP/mCherry corrected for background fluorescence
SD (YFP/mCherry corrected)	Measurement of main cultures after 5 h in YPGal (time point 5h)	Standard deviation of YFP/mCherry corrected for background fluorescence
YFP/cell density	Measurement of main cultures after 5 h in YPGal (time point 5h)	YFP fluorescence normalized to cell density (OD600); the factor 0.0003 was arbitrarily chosen to yield useful values	YFP/cell density = (YFP_sample - YFP_water)/(OD600_sample - OD600_water)*0.0003
Mean (YFP/cell density)	Measurement of main cultures after 5 h in YPGal (time point 5h)	Mean (average) of YFP fluorescence normalized to cell density (OD600)
YFP/cell density corrected (YFP/cell density)sample - (YFP/cell density)line361	Measurement of main cultures after 5 h in YPGal (time point 5h)	YFP /cell density corrected for background fluorescence (as determined from average of line 361 measured on the same date)	YFP/cell density corrected = (YFP/cell density)_sample - (YFP/cell density)_line361
Mean (YFP/cell density corrected)	Measurement of main cultures after 5 h in YPGal (time point 5h)	Mean (average) of YFP/cell density corrected for background fluorescence
SD (YFP/cell density corrected)	Measurement of main cultures after 5 h in YPGal (time point 5h)	Standard deviation of YFP/cell density corrected for background fluorescence

## Sheet: 3_Regression analyses
Additional file 2, sheet 3: Statistics of regression analyses that are not presented in main text or Additional file 1.
SE, standard error; R2, coefficient of determination; n, number of means used in the regression.
Title of regression analysis	Associated figure	Variable displayed on y-axis	Variable displayed on x-axis	Slope	SE of slope	p-Value of slope	y Intercept	SE of intercept	p-Value of intercept	R2	n
YFP/OD vs YFP/mCherry, timepoint 0 h	Additional file 1: Fig. S2A	YFP/OD at timepoint 0 h	YFP/mCherry at timepoint 0 h	0.937732	0.0206926	6.65e-51	-0.138819	1.7212	0.935966	0.969	67
YFP/OD vs YFP/mCherry, timepoint 3 h	Additional file 1: Fig. S2A	YFP/OD at timepoint 3 h	YFP/mCherry at timepoint 3 h	0.894036	0.0128838	1.45e-65	-0.994591	1.26884	0.435807	0.986	71
YFP/OD vs YFP/mCherry, timepoint 5 h	Additional file 1: Fig. S2A	YFP/OD at timepoint 5 h	YFP/mCherry at timepoint 5 h	0.980285	0.0273375	2.41e-46	-0.765941	3.02939	0.801146	0.949	71
YFP/mCherry measured in 96-DWP vs. 24-DWP	Additional file 1: Fig. S2B	YFP/mCherry (24-DWP)	YFP/mCherry (96-DWP)	1.09203	0.0276134	1.75e-08	-2.7286	3.01853	0.400857	0.996	8
YFP/mCherry, later measurements vs. first measurement	Additional file 1: Fig. S2C	YFP/mCherry (First measurement)	YFP/mCherry (Second/third measurement)	0.975495	0.0385371	2.46e-14	1.06953	2.30522	0.648926	0.976	18
YFP/mCherry, timepoint 3 h vs timepoint 0 h	Additional file 1: Fig. S3A	YFP/mCherry at timepoint 3 h	YFP/mCherry at timepoint 0 h	1.0149	0.0235172	1.44e-49	6.52426	1.96748	0.0014969	0.966	67
YFP/mCherry, timepoint 5 h vs timepoint 0 h	Additional file 1: Fig. S3B	YFP/mCherry at timepoint 5 h	YFP/mCherry at timepoint 0 h	1.0121	0.0353833	1.52e-38	7.77328	2.96021	0.010764	0.926	67
YFP/mCherry, timepoint 5 h vs timepoint 3 h	Additional file 1: Fig. S3C	YFP/mCherry at timepoint 5 h	YFP/mCherry at timepoint 3 h	1.00949	0.0167517	9.21e-59	0.492243	1.51061	0.745579	0.982	67
YFP/OD, timepoint 3 h vs timepoint 0 h	Additional file 1: Fig. S3E	YFP/OD at timepoint 3 h	YFP/OD at timepoint 0 h	0.950369	0.0282098	7.11453e-43	6.13454	2.22949	0.00767731	0.946	67
YFP/OD, timepoint 5 h vs timepoint 0 h	Additional file 1: Fig. S3D	YFP/OD at timepoint 5 h	YFP/OD at timepoint 0 h	0.946311	0.0435867	1.71e-31	10.4384	3.44476	0.00350501	0.879	67
YFP/OD, timepoint 5 h vs timepoint 3 h	Additional file 1: Fig. S3F	YFP/OD at timepoint 5 h	YFP/OD at timepoint 3 h	1.01436	0.0242279	9.66607e-49	3.2902	1.94886	0.0961527	0.964	67
pCWP2	Additional file 1: Fig. S4	3 h (Timepoint B)	0 h (Timepoint A)	1.01262	0.0319831	1.8e-20	12.479	3.28422	0.000923888	0.978	25
pCWP2	Additional file 1: Fig. S4	5 h (Timepoint B)	0 h (Timepoint A)	1.0428	0.0543923	1.21e-15	16.2427	5.58534	0.00792124	0.941	25
pCWP2	Additional file 1: Fig. S4	5 h (Timepoint B)	3 h (Timepoint A)	1.04008	0.0293552	1.42e-21	2.43478	3.35731	0.475632	0.982	25
pHHF1	Additional file 1: Fig. S4	3 h (Timepoint B)	0 h (Timepoint A)	1.02423	0.0461103	7.68e-10	14.6134	3.45347	0.0017396	0.98	12
pHHF1	Additional file 1: Fig. S4	5 h (Timepoint B)	0 h (Timepoint A)	0.988899	0.0902887	6.86e-07	13.0155	6.76225	0.0831566	0.923	12
pHHF1	Additional file 1: Fig. S4	5 h (Timepoint B)	3 h (Timepoint A)	0.980527	0.0533018	4.85e-09	-2.25104	4.75626	0.646177	0.971	12
pHSP104	Additional file 1: Fig. S4	3 h (Timepoint B)	0 h (Timepoint A)	0.892172	0.0143432	1.16e-09	-3.3233	1.63616	0.0885217	0.998	8
pHSP104	Additional file 1: Fig. S4	5 h (Timepoint B)	0 h (Timepoint A)	0.817249	0.0162297	4.11e-09	-3.55977	1.85136	0.102868	0.998	8
pHSP104	Additional file 1: Fig. S4	5 h (Timepoint B)	3 h (Timepoint A)	0.916032	0.0105256	1.55e-10	-0.516068	1.05356	0.641645	0.999	8
pUBI4	Additional file 1: Fig. S4	3 h (Timepoint B)	0 h (Timepoint A)	1.14059	0.0322811	1.12e-12	-1.80105	1.64269	0.296328	0.991	13
pUBI4	Additional file 1: Fig. S4	5 h (Timepoint B)	0 h (Timepoint A)	1.13672	0.0499652	1.34e-10	-2.95729	2.54259	0.269399	0.979	13
pUBI4	Additional file 1: Fig. S4	5 h (Timepoint B)	3 h (Timepoint A)	1.00075	0.0190581	1.47e-14	-1.3362	1.08258	0.242821	0.996	13
pYJL068C	Additional file 1: Fig. S4	3 h (Timepoint B)	0 h (Timepoint A)	0.525919	0.674446	0.517148	1.04574	1.19235	0.472959	0.233	4
pYJL068C	Additional file 1: Fig. S4	5 h (Timepoint B)	0 h (Timepoint A)	-7.20138	11.4324	0.593124	16.1685	20.2113	0.507648	0.166	4
pYJL068C	Additional file 1: Fig. S4	5 h (Timepoint B)	3 h (Timepoint A)	-16.0945	1.58487	0.00955815	35.2241	3.13628	0.0078347	0.981	4
pCUP1	Additional file 1: Fig. S4	3 h (Timepoint B)	0 h (Timepoint A)	0.786667	0.0872765	0.00288319	0.13687	0.61521	0.838229	0.964	5
pCUP1	Additional file 1: Fig. S4	5 h (Timepoint B)	0 h (Timepoint A)	0.741728	0.833219	0.438941	3.08127	5.87334	0.636145	0.209	5
pCUP1	Additional file 1: Fig. S4	5 h (Timepoint B)	3 h (Timepoint A)	0.655945	1.10647	0.595015	4.36979	6.29484	0.537492	0.105	5
pGAL1	Additional file 1: Fig. S4	3 h (Timepoint B)	0 h (Timepoint A)	127.443	25.0665	0.0365768	126.151	13.4419	0.0111639	0.928	4
pGAL1	Additional file 1: Fig. S4	5 h (Timepoint B)	0 h (Timepoint A)	284.819	72.2308	0.0587075	131.436	38.7336	0.0769546	0.886	4
pGAL1	Additional file 1: Fig. S4	5 h (Timepoint B)	3 h (Timepoint A)	2.2813	0.118203	0.00267392	-159.167	22.4124	0.0192567	0.995	4
