# Supplementary material for: Tuning heterologous glucan biosynthesis in yeast to understand and exploit plant starch diversity
Source: BMC Biol. 2022 Sep 24;20:207. doi: 10.1186/s12915-022-01408-x (PMC9509603; doi:10.1186/s12915-022-01408-x)
Supplement: Supplementary file 3 — Additional file 3. Numerical data of maltase activity assays associated with Figures S6-S7. [file 12915_2022_1408_MOESM3_ESM.xlsx]

## Sheet: 1_Maltase activities_FigS6, S7
Additional file 3, sheet 1. Maltase activities towards different substrates of yeast protein extracts. Data is presented in Additional file 1: Figs. S6 and S7.
				Maltose (160 mM final concentration in assay)										Maltose (40 mM final concentration in assay)								Maltotriose (40 mM final concentration in assay)								Maltotetraose (40 mM final concentration in assay)								Maltopentaose (40 mM final concentration in assay)								Maltohexaose (40 mM final concentration in assay)
				Glucose release [nmol glucose µg-1 protein]					Glucose release [nmol µg-1 min-1] (Slope of linear regression)					Glucose release [nmol glucose µg-1 protein]					Glucose release [nmol µg-1 min-1] (Slope of linear regression)			Glucose release [nmol glucose µg-1 protein]					Glucose release [nmol µg-1 min-1] (Slope of linear regression)			Glucose release [nmol glucose µg-1 protein]					Glucose release [nmol µg-1 min-1] (Slope of linear regression)			Glucose release [nmol glucose µg-1 protein]					Glucose release [nmol µg-1 min-1] (Slope of linear regression)			Glucose release [nmol glucose µg-1 protein]
Yeat strain name	Yeast strain number	Biological replicate		Timepoint 0 (Sum of glucose measured in assay without substrate and assay without protein extract)		Mean of timepoint 0	Timepoint 15 min	Timepoint 30 min	Slope of linear fit	Intercept of linear fit	R2 of linear fit	Mean (of slope)	S.D. (of slope)	Timepoint 0 (Sum of glucose measured in assay without substrate and assay without protein extract)		Mean of timepoint 0	Timepoint 15 min	Timepoint 30 min	Slope of linear fit	Mean	S.D.	Timepoint 0 (Sum of glucose measured in assay without substrate and assay without protein extract)		Mean of timepoint 0	Timepoint 15 min	Timepoint 30 min	Slope of linear fit	Mean	S.D.	Timepoint 0 (Sum of glucose measured in assay without substrate and assay without protein extract)		Mean of timepoint 0	Timepoint 15 min	Timepoint 30 min	Slope of linear fit	Mean	S.D.	Timepoint 0 (Sum of glucose measured in assay without substrate and assay without protein extract)		Mean of timepoint 0	Timepoint 15 min	Timepoint 30 min	Slope of linear fit	Mean	S.D.	Timepoint 0 (Sum of glucose measured in assay without substrate and assay without protein extract)		Mean of timepoint 0	Timepoint 15 min
			Timepoint [min]	0 (from assay for 15-min timepoint)	0 (from assay for 30-min timepoint)	0	15	30						0 (from assay for 15-min timepoint)	0 (from assay for 30-min timepoint)	0	15	30				0 (from assay for 15-min timepoint)	0 (from assay for 30-min timepoint)	0	15	30				0 (from assay for 15-min timepoint)	0 (from assay for 30-min timepoint)	0	15	30				0 (from assay for 15-min timepoint)	0 (from assay for 30-min timepoint)	0	15	30				0 (from assay for 15-min timepoint)	0 (from assay for 30-min timepoint)	0	15
48A	348A	1		0.304852	0.274945	0.289899	4.62157	8.81839	0.2843	0.3124	0.9999	0.2668	0.0247487	0.0967105	0.0899945	0.0933525	2.43865	4.06188	0.1323	0.12635	0.00841457	1.88838	1.908	1.89819	2.56615	3.17996	0.0427	0.04035	0.0033234	0.476919	0.462747	0.469833	0.562281	0.585389	0.0039	0.00435	0.000636396	0.347807	0.342654	0.34523	0.383196	0.41472	0.0023	0.0025	0.000282843	0.106168	0.104797	0.105482	0.0967379
48A	348A	2		0.295806	0.283799	0.289803	4.20515	7.77015	0.2493	0.3482	0.9993			0.0876645	0.0988487	0.0932566	2.16631	3.70573	0.1204			1.87933	1.91686	1.89809	2.4744	3.03728	0.038			0.467873	0.471601	0.469737	0.583004	0.614995	0.0048			0.338761	0.351508	0.345134	0.375959	0.426782	0.0027			0.0971217	0.113651	0.105387	0.0898849
199	199	1		0.297725	0.302385	0.300055	4.56329	8.57758	0.2759	0.3415	0.9997	0.26825	0.0108187	0.0895833	0.117434	0.103509	2.331	4.07066	0.1322	0.13125	0.0013435	1.88125	1.93544	1.90835	2.61839	3.22828	0.044	0.04205	0.00275772	0.469792	0.490186	0.479989	0.533635	0.597286	0.0039	0.00465	0.00106066	0.34068	0.370093	0.355387	0.378564	0.388734	0.0011	0.00125	0.000212132	0.0990406	0.132237	0.115639	0.0993695
199	199	2		0.301974	0.275466	0.28872	4.39803	8.10677	0.2606	0.3555	0.9991			0.0938322	0.0905154	0.0921738	2.23136	4.00082	0.1303			1.8855	1.90853	1.89701	2.53879	3.09868	0.0401			0.474041	0.463268	0.468654	0.522862	0.630071	0.0054			0.344929	0.343174	0.344052	0.362555	0.386321	0.0014			0.103289	0.105318	0.104304	0.0863761
362.1	362.1	1		0.35233	0.296135	0.324232	4.02634	8.62966	0.2768	0.174	0.9961	0.27845	0.00233345	0.144189	0.111184	0.127686	2.50491	4.46436	0.1446	0.14105	0.00502046
362.1	362.1	2		0.337363	0.298849	0.318106	4.59194	8.72231	0.2801	0.342	0.9999			0.129221	0.113898	0.12156	2.43703	4.2452	0.1375
504	504	1		0.343558	0.310773	0.327166	0.420779	0.356826	0.0001	0.3534	0.0961	0.00035	0.000353553	0.135417	0.125822	0.13062	0.175576	0.1625
504	504	2		0.329359	0.315159	0.322259	0.394271	0.340406	0.0006	0.3432	0.0587			0.121217	0.130208	0.125713	0.164666	0.144709
505A	505A	1		0.338761	0.288076	0.313418	0.371628	0.351754	0.0013	0.3264	0.4197	0.0016	0.000424264	0.13062	0.103125	0.116872	0.143311	0.196464
505A	505A	2		0.336458	0.28273	0.309594	0.354934	0.368037	0.0019	0.315	0.9079			0.128317	0.0977796	0.113048	0.130016	0.208224
505B	505B	1		0.336239	0.34312	0.339679	0.351069	0.35477	0.0005	0.341	0.9204	0.0009	0.000565685	0.128098	0.158169	0.143133	0.139666	0.137966
505B	505B	2		0.346875	0.330757	0.338816	0.356579	0.37648	0.0013	0.3385	0.9989			0.138734	0.145806	0.14227	0.155345	0.167626
							Glucose release [nmol glucose µg-1 protein min-1]
		Strain	Replicate	Slope of linear fit	Intercept of linear fit	R2 of linear fit	Mean (of slope)	S.D. (of slope)
		48A	1	0.2843	0.3124	0.9999	0.2668	0.0247487
			2	0.2493	0.3482	0.9993
		199	1	0.2759	0.3415	0.9997	0.26825	0.0108187
			2	0.2606	0.3555	0.9991
		362.1	1	0.2768	0.174	0.9961	0.27845	0.00233345
			2	0.2801	0.342	0.9999
		504	1	0.0001	0.3534	0.0961	0.00035	0.000353553
			2	0.0006	0.3432	0.0587
		505A	1	0.0013	0.3264	0.4197	0.0016	0.000424264
			2	0.0019	0.315	0.9079
		505B	1	0.0005	0.341	0.9204	0.0009	0.000565685
			2	0.0013	0.3385	0.9989
[truncated: 12 more columns]
