# Supplementary material for: Tuning heterologous glucan biosynthesis in yeast to understand and exploit plant starch diversity
Source: BMC Biol. 2022 Sep 24;20:207. doi: 10.1186/s12915-022-01408-x (PMC9509603; doi:10.1186/s12915-022-01408-x)
Supplement: Supplementary file 4 — Additional file 4. Numerical data of glucan measurements associated with Fig. 4. [file 12915_2022_1408_MOESM4_ESM.xlsx]

## Sheet: 1_Dataset Fig4, S1B, S10C
Additional file 4, sheet 1: Quantification of glucans.
The data presented in Fig. 4 and Additional file 1: Fig. S1B is provided in columns R, S, V, W. The data presented in Additional file 1: Fig. S10C is given in columns M and Y. More information on columns is provided in sheet 2.
Yeast strain number	Yeast strain name	Main culture medium	Sample	OD (0h, platereader)	OD (3h, platereader)	OD (5h45min, platereader)	OD (0h, as in cuvette)	OD (3h, as in cuvette)	OD (5h45min, as in cuvette)	mCherry (platereader)	Cell density (platereader)	Cell pellet for glucan extraction according to mCherry [ug]	Cell pellet for glucan extraction according to cell density [ug]	Ratio of WW according to mCherry signal to WW according to OD	Cell pellet for glucan extraction according to average of mCherry and cell density [ug]	Soluble glucan content [mg/g WW]	Average of soluble glucan content [mg/g WW]	Standard deviation of soluble glucan content [mg/g WW]	Number of replicates (n)	Insoluble glucan content [mg/g WW]	Average of insoluble glucan content [mg/g WW]	Standard deviation of insoluble glucan content [mg/g WW]	Number of replicates (n)	Total glucan content [mg/g WW]	Average of total glucan content [mg/g WW]	Standard deviation of total glucan content [mg/g WW]	Number of replicates (n)	Percentage of insoluble glucans of total glucans [%]	Average of percentage of insoluble glucans of total glucans [%]	Standard deviation of percentage of insoluble glucans of total glucans [%]	Number of replicates (n)
328	28	YPgalactose	328.1	0.02375	0.05795	0.15685	0.154891	0.377935	1.02293	24.9375	0.0309437	NaN (strain has no mCherry)	9.59461	NaN (strain has no mCherry)	NaN (strain has no mCherry)	79.977	77.7496	4.36427	4	0.925138	0.68438	0.226793	4	80.9022	78.434	4.29224	4	1.14353	0.878281	0.301474	4
328	28	YPgalactose	328.2	0.03885	0.09275	0.19065	0.25337	0.604891	1.24337	63.6875	0.0305937	NaN (strain has no mCherry)	9.48609	NaN (strain has no mCherry)	NaN (strain has no mCherry)	80.8222				0.39123				81.2134				0.481731
328	28	YPgalactose	328.3	0.0435	0.1475	0.2893	0.283696	0.961957	1.88674	-17.125	0.046925	NaN (strain has no mCherry)	18.7122	NaN (strain has no mCherry)	NaN (strain has no mCherry)	78.8872				0.643376				79.5305				0.808967
328	28	YPgalactose	328.4	0.04025	0.1397	0.2403	0.2625	0.911087	1.56717	316.625	0.04725	NaN (strain has no mCherry)	19.5985	NaN (strain has no mCherry)	NaN (strain has no mCherry)	71.3119				0.777775				72.0897				1.0789
526	SS3-C (YP-Glu)	YPglucose	526glucose.1	0.0348	0.06025	0.25845	0.226957	0.392935	1.68554	15073.7	0.0411437	16.1125	12.7573	1.263	14.4349	0.801852	0.5542	0.463896	4	0.24503	0.177257	0.118052	4	1.04688	0.731457	0.452551	4	23.4057	34.6408	24.3006	4
526	SS3-C (YP-Glu)	YPglucose	526glucose.2	0.027	0.05205	0.21445	0.176087	0.339457	1.39859	13269.4	0.0389187	14.1839	12.0674	1.17539	13.1256	0.0705471				0.0904266				0.160974				56.1748
526	SS3-C (YP-Glu)	YPglucose	526glucose.3	0.0372	0.10255	0.3273	0.242609	0.668804	2.13457	19610.9	0.060975	28.0418	25.2914	1.10875	26.6666	0.270642				0.308223				0.578865				53.2461
526	SS3-C (YP-Glu)	YPglucose	526glucose.4	0.03465	0.1049	0.3242	0.225978	0.68413	2.11435	17984.9	0.059175	25.2203	24.0709	1.04775	24.6456	1.07376				0.0653461				1.13911				5.73661
540	SS1-A	YPgalactose	540.1	0.036425	0.07425	0.2013	0.237554	0.484239	1.31283	10018.9	0.0374125	10.7093	11.6004	0.923189	11.1548	31.6698	36.0342	4.49763	4	18.7387	20.9258	3.44096	4	50.4085	56.96	7.62318	4	37.1736	36.6722	2.05413	4
540	SS1-A	YPgalactose	540.2	0.0422	0.1066	0.28	0.275217	0.695217	1.82609	10044.9	0.0372813	14.3634	15.4636	0.928849	14.9135	36.9317				18.741				55.6726				33.6628
540	SS1-A	YPgalactose	540.3	0.04255	0.1092	0.2856	0.2775	0.712174	1.86261	11144.3	0.0409562	15.0125	16.0041	0.93804	15.5083	41.9404				25.9759				67.9163				38.247
540	SS1-A	YPgalactose	540.4	0.0502	0.118525	0.2715	0.327391	0.772989	1.77065	12580.8	0.045575	18.684	19.6336	0.951635	19.1588	33.595				20.2477				53.8427				37.6053
541	SS1-B	YPgalactose	541.1	0.036225	0.07925	0.1879	0.23625	0.516848	1.22543	9757.38	0.0342875	10.4298	10.6314	0.981037	10.5306	41.8659	49.908	5.43113	4	5.24441	7.06342	1.38543	4	47.1103	56.9714	6.60868	4	11.1322	12.3288	1.36286	4
541	SS1-B	YPgalactose	541.2	0.0473	0.1144	0.3308	0.308478	0.746087	2.15739	12949.2	0.0470813	18.5162	19.5285	0.948163	19.0223	51.3666				8.33735				59.7039				13.9645
541	SS1-B	YPgalactose	541.3	0.04515	0.1043	0.2598	0.294457	0.680217	1.69435	9760.31	0.0360562	13.6869	14.6668	0.933193	14.1769	53.2908				7.91822				61.209				12.9364
541	SS1-B	YPgalactose	541.4	0.05165	0.114275	0.2827	0.336848	0.745272	1.8437	13945.8	0.048625	20.7112	20.9475	0.988718	20.8293	53.1088				6.75369				59.8625				11.282
542	SS1-C	YPgalactose	542.1	0.042625	0.09385	0.2209	0.277989	0.612065	1.44065	7676.12	0.0249625	8.20512	7.74003	1.06009	7.97257	96.1141	89.1667	6.99145	4	3.32391	3.86277	1.07742	4	99.438	93.0294	6.73939	4	3.3427	4.17817	1.21926	4
542	SS1-C	YPgalactose	542.2	0.0479	0.134	0.315	0.312391	0.873913	2.05435	10960.2	0.0370812	15.6721	15.3806	1.01895	15.5264	79.8757				3.72743				83.6031				4.45849
542	SS1-C	YPgalactose	542.3	0.04435	0.1243	0.2502	0.289239	0.810652	1.63174	7211.56	0.0264062	9.71467	10.3185	0.94148	10.0166	88.1814				5.41365				93.595				5.78412
542	SS1-C	YPgalactose	542.4	0.0482	0.123175	0.2514	0.314348	0.803315	1.63957	8262.81	0.03015	11.8151	12.5057	0.944776	12.1604	92.4956				2.98608				95.4816				3.12739
543	SS1-D	YPgalactose	543.1	0.040725	0.08515	0.2017	0.265598	0.555326	1.31543	7686.62	0.0331375	8.21634	10.2748	0.799658	9.24558	82.8945	84.5566	2.87767	4	0.604816	0.863373	0.246234	4	83.4994	85.42	3.0582	4	0.724336	1.00599	0.258285	4
543	SS1-D	YPgalactose	543.2	0.0532	0.1243	0.3098	0.346957	0.810652	2.02043	9707.94	0.0391313	13.8815	16.231	0.855247	15.0562	81.4559				0.828948				82.2848				1.00741
543	SS1-D	YPgalactose	543.3	0.04205	0.1259	0.2786	0.274239	0.821087	1.81696	8387.06	0.0355063	11.2982	13.8744	0.814317	12.5863	86.1885				0.821533				87.01				0.944182
543	SS1-D	YPgalactose	543.4	0.0457	0.122225	0.2553	0.298043	0.79712	1.665	10504.6	0.040575	15.0206	16.8298	0.892499	15.9252	87.6875				1.19819				88.8857				1.34802
544	SS1-E	YPgalactose	544.1	0.041425	0.06955	0.1619	0.270163	0.453587	1.05587	9401.88	0.0324625	10.0498	10.0655	0.998438	10.0577	10.9779	21.8832	7.69496	4	0.383225	0.41849	0.191308	4	11.3611	22.3017	7.70804	4	3.37313	2.10066	1.14224	4
544	SS1-E	YPgalactose	544.2	0.0382	0.0939	0.204	0.24913	0.612391	1.33043	9288.94	0.0339062	13.2823	14.0637	0.944441	13.673	28.9469				0.310095				29.257				1.0599
544	SS1-E	YPgalactose	544.3	0.04025	0.0947	0.1902	0.2625	0.617609	1.24043	8742.56	0.0340063	12.2597	13.8329	0.886275	13.0463	22.9562				0.282373				23.2386				1.2151
544	SS1-E	YPgalactose	544.4	0.04945	0.100975	0.2184	0.3225	0.658533	1.42435	10579.1	0.0384	16.0032	16.8501	0.949739	16.4266	24.6516				0.698266				25.3498				2.75452
545	SS1-F	YPgalactose	545.1	0.038525	0.06225	0.1551	0.25125	0.405978	1.01152	9833.38	0.0290625	10.511	9.0113	1.16643	9.76117	0.328308	0.850416	0.749898	4	0.0611152	0.220535	0.266223	4	0.389423	1.07095	0.837852	4	15.6938	23.0011	15.3718	4
545	SS1-F	YPgalactose	545.2	0.0413	0.0961	0.218	0.269348	0.626739	1.42174	9965.69	0.0319812	14.25	13.2653	1.07424	13.7576	1.83645				0.0953463				1.93179				4.93563
545	SS1-F	YPgalactose	545.3	0.04355	0.0888	0.206	0.284022	0.57913	1.34348	9956.81	0.0312812	14.2373	12.9749	1.0973	13.6061	0.209447				0.106874				0.316321				33.7866
545	SS1-F	YPgalactose	545.4	0.05195	0.106575	0.2119	0.338804	0.695054	1.38196	13650.3	0.038875	20.2723	16.7472	1.21049	18.5098	1.02746				0.618805				1.64627				37.5884
548	SS2-A	YPgalactose	548.1	0.031225	0.05485	0.1449	0.203641	0.357717	0.945	9115.88	0.0282125	9.74409	8.74774	1.1139	9.24592	4.57805	8.05714	2.46544	4	3.6298	6.4563	2.05376	4	8.20785	14.5134	4.2061	4	44.2236	44.4558	4.97691	4
548	SS2-A	YPgalactose	548.2	0.04125	0.0724	0.1756	0.269022	0.472174	1.14522	8590.06	0.0290562	11.4531	11.2377	1.01917	11.3454	9.98947				6.50668				16.4961				39.4436
548	SS2-A	YPgalactose	548.3	0.05155	0.0974	0.2433	0.336196	0.635217	1.58674	11063.4	0.04095	15.2088	16.3295	0.93137	15.7692	8.05562				8.48027				16.5359				51.284
548	SS2-A	YPgalactose	548.4	0.044	0.087	0.158067	0.286957	0.567391	1.03087	8127.75	0.0248875	11.622	10.3229	1.12584	10.9724	9.60544				7.20844				16.8139				42.872
549	SS2-B	YPgalactose	549.1	0.032525	0.05415	0.1443	0.21212	0.353152	0.941087	7669.12	0.0230125	8.19764	7.1354	1.14887	7.66652	11.1444	19.0118	7.32009	3	0.901369	3.46976	2.22636	3	12.0458	22.4816	9.45319	3	7.48284	14.0285	5.83557	3
549	SS2-B	YPgalactose	549.2	0.04385	0.082	0.212	0.285978	0.534783	1.38261	9441.56	0.0307063	11.9368	11.2612	1.06	11.599	20.2694				4.65819				24.9276				18.6869
549	SS2-B	YPgalactose	549.3	0.0527	0.102	0.2881	0.343696	0.665217	1.87891	14467.1	0.049825	19.4886	19.4696	1.00098	19.4791	25.6217				4.84974				30.4714				15.9157
550	SS2-C	YPgalactose	550.1	0.034525	0.06385	0.1609	0.225163	0.416413	1.04935	8595.62	0.0229625	9.18799	7.1199	1.29047	8.15394	13.9424	30.4936	11.4324	4	0.615724	0.882685	0.269956	4	14.5581	31.3762	11.6168	4	4.22943	3.03027	0.9618	4
550	SS2-C	YPgalactose	550.2	0.05045	0.0983	0.2326	0.329022	0.641087	1.51696	9133.56	0.0266062	12.808	10.8228	1.18344	11.8154	35.4251				1.24183				36.6669				3.38679
550	SS2-C	YPgalactose	550.3	0.0518	0.1011	0.2805	0.337826	0.659348	1.82935	13506.4	0.04445	17.4487	16.6574	1.0475	17.0531	39.9318				0.920632				40.8525				2.25355
550	SS2-C	YPgalactose	550.4	0.046	0.101	0.203067	0.3	0.658696	1.32435	8212	0.0266875	11.9691	11.2832	1.06079	11.6262	32.675				0.752554				33.4275				2.2513
551	SS2-D	YPgalactose	551.1	0.030925	0.06065	0.1493	0.201685	0.395543	0.973696	7113.88	0.0229375	7.60412	7.11214	1.06917	7.35813	14.1165	26.9324	9.68568	4	0.536217	0.584334	0.0921444	4	14.6527	27.5167	9.75483	4	3.65951	2.33102	0.885725	4
551	SS2-D	YPgalactose	551.2	0.04875	0.0895	0.2132	0.317935	0.583696	1.39043	9878.56	0.0326062	13.8528	13.2634	1.04443	13.5581	26.3139				0.504847				26.8188				1.88244
551	SS2-D	YPgalactose	551.3	0.04855	0.0992	0.201	0.31663	0.646957	1.31087	10518.4	0.041975	14.4596	16.7383	0.863866	15.5989	30.0049				0.582192				30.5871				1.90339
551	SS2-D	YPgalactose	551.4	0.045	0.107	0.177667	0.293478	0.697826	1.1587	8342	0.0242875	12.3889	10.463	1.18407	11.4259	37.2942				0.714079				38.0083				1.87875
552	SS2-E	YPgalactose	552.1	0.024825	0.05115	0.1547	0.161902	0.333587	1.00891	8381.62	0.0292875	8.95924	9.08107	0.986585	9.02015	3.85559	6.60563	3.22639	3	0.260845	0.406203	0.132929	3	4.11644	7.01183	3.34855	3	6.33668	6.07024	1.07772	3
552	SS2-E	YPgalactose	552.2	0.04295	0.0761	0.1516	0.280109	0.496304	0.988696	7614.56	0.0257312	10.6779	10.4668	1.02017	10.5724	10.1572				0.521586				10.6788				4.8843
552	SS2-E	YPgalactose	552.3	0.0467	0.07655	0.1697	0.304565	0.499239	1.10674	8054.38	0.030625	10.85	11.967	0.906659	11.4085	5.80405				0.436176				6.24023				6.98975
553	SS2-F	YPgalactose	553.1	0.027725	0.04765	0.1415	0.180815	0.310761	0.922826	8453.62	0.0266875	9.0362	8.27489	1.092	8.65555	0.755164	1.17892	0.404274	4	0.191758	0.224659	0.097018	4	0.946922	1.40358	0.445958	4	20.2506	16.3097	5.7615	4
553	SS2-F	YPgalactose	553.2	0.05015	0.0834	0.1596	0.327065	0.543913	1.04087	8243.81	0.0237312	11.5603	9.65328	1.19756	10.6068	1.00715				0.126812				1.13396				11.1832
553	SS2-F	YPgalactose	553.3	0.04495	0.0804	0.2212	0.293152	0.524348	1.44261	11073.9	0.035675	14.9176	13.9404	1.0701	14.429	1.24875				0.35724				1.60599				22.2442
553	SS2-F	YPgalactose	553.4	0.043	0.092	0.147867	0.280435	0.6	0.964348	8608.25	0.0207125	12.7843	8.92288	1.43275	10.8536	1.70462				0.222825				1.92744				11.5606
524	SS3-A	YPgalactose	524.1	0.04135	0.06705	0.18905	0.269674	0.437283	1.23293	11309.7	0.0394187	12.0891	12.2224	0.989091	12.1558	23.2883	21.7192	1.5563	4	25.1908	27.2654	3.92717	4	48.4791	48.9846	2.93479	4	51.9622	55.471	4.97312	4
524	SS3-A	YPgalactose	524.2	0.0394	0.110025	0.2203	0.256957	0.717554	1.43674	8725.85	0.0324312	12.4772	13.4519	0.92754	12.9645	22.0925				28.6978				50.7903				56.5025
524	SS3-A	YPgalactose	524.3	0.0483875	0.20935	0.244025	0.315571	1.36533	1.59147	10943.8	0.0372125	15.3465	15.1371	1.01383	15.2418	19.5694				32.0421				51.6115				62.0833
524	SS3-A	YPgalactose	524.4	0.04345	0.12195	0.24785	0.28337	0.795326	1.61641	12749.5	0.04265	17.8787	17.349	1.03053	17.6138	21.9267				23.1307				45.0575				51.3361
525	SS3-B	YPgalactose	525.1	0.03015	0.06685	0.18085	0.19663	0.435978	1.17946	9749.94	0.0351187	10.4218	10.8891	0.957087	10.6555	45.4767	48.2005	2.66394	4	15.3462	20.5889	4.04447	4	60.8229	68.7894	5.40976	4	25.2309	29.7506	4.0628	4
525	SS3-B	YPgalactose	525.2	0.0401	0.103575	0.2393	0.261522	0.675489	1.56065	9693.6	0.0346813	14.3961	14.9406	0.96356	14.6684	48.3092				24.4304				72.7396				33.5861
525	SS3-B	YPgalactose	525.3	0.0441875	0.17785	0.286225	0.288179	1.15989	1.86668	12528.2	0.0434125	17.5684	17.6591	0.994865	17.6138	47.2234				22.9995				70.2229				32.7522
525	SS3-B	YPgalactose	525.4	0.04375	0.11875	0.25065	0.285326	0.774457	1.63467	10864.8	0.0416	15.2357	16.9218	0.900357	16.0788	51.7927				19.5796				71.3723				27.4331
526	SS3-C	YPgalactose	526.1	0.03235	0.06495	0.19505	0.210978	0.423587	1.27207	8567.94	0.0292688	9.15839	9.07525	1.00916	9.11682	83.8616	91.5732	6.18269	4	1.24218	1.42248	0.163362	4	85.1037	92.9957	6.32805	4	1.45961	1.52692	0.0947355	4
526	SS3-C	YPgalactose	526.2	0.04275	0.131425	0.2915	0.278804	0.85712	1.90109	10633.4	0.0345312	15.4983	14.5995	1.06156	15.0489	92.3898				1.34178				93.7316				1.43152
526	SS3-C	YPgalactose	526.3	0.0471875	0.19605	0.293325	0.307745	1.27859	1.91299	11449.5	0.0391625	16.6878	16.5575	1.00787	16.6227	98.9431				1.61207				100.555				1.60317
526	SS3-C	YPgalactose	526.4	0.04995	0.1275	0.28345	0.325761	0.831522	1.84859	11185	0.0377	15.376	15.0335	1.02278	15.2048	91.0985				1.49388				92.5924				1.6134
527	SS3-D	YPgalactose	527.1	0.03035	0.06135	0.18305	0.197935	0.400109	1.1938	8875.69	0.0332187	9.48735	10.3	0.921101	9.89368	77.9701	85.9152	8.30193	4	0.530888	0.704339	0.327414	4	78.501	86.6196	8.60823	4	0.676281	0.794113	0.280884	4
527	SS3-D	YPgalactose	527.2	0.0408	0.104025	0.2609	0.266087	0.678424	1.70152	9147.85	0.0351062	13.3331	14.8426	0.898303	14.0878	86.8358				0.601344				87.4372				0.687744
527	SS3-D	YPgalactose	527.3	0.0462375	0.18675	0.285625	0.301549	1.21793	1.86277	9703	0.0394125	14.1423	16.6632	0.848712	15.4027	97.1126				1.19091				98.3035				1.21146
527	SS3-D	YPgalactose	527.4	0.04645	0.10385	0.24075	0.302935	0.677283	1.57011	9571.25	0.034325	13.686	14.2374	0.961273	13.9617	81.7424				0.494211				82.2366				0.600963
528	SS3-E	YPgalactose	528.1	0.04545	0.07045	0.23005	0.296413	0.459457	1.50033	10391.9	0.0456937	11.1081	14.1681	0.784022	12.6381	61.5875	67.0236	6.02055	4	0.590804	0.677743	0.0938684	4	62.1783	67.7014	6.08047	4	0.950177	1.0013	0.105427	4
528	SS3-E	YPgalactose	528.2	0.0393	0.096975	0.2471	0.256304	0.632446	1.61152	8557.6	0.0372813	12.4728	15.7621	0.791316	14.1175	69.9669				0.620391				70.5873				0.878899
528	SS3-E	YPgalactose	528.3	0.0456375	0.17505	0.283125	0.297636	1.14163	1.84647	10445.5	0.0425375	15.5128	18.325	0.846537	16.9189	74.0761				0.800762				74.8768				1.06944
528	SS3-E	YPgalactose	528.4	0.0423	0.11215	0.25505	0.27587	0.731413	1.66337	10530.5	0.0466	14.767	18.9557	0.779025	16.8613	62.464				0.699017				63.163				1.10669
529	SS3-F	YPgalactose	529.1	0.03955	0.06115	0.19825	0.257935	0.398804	1.29293	11901.7	0.0388187	12.7219	12.0364	1.05695	12.3791	49.1243	49.5994	0.921016	4	0.527475	0.906919	0.295064	4	49.6518	50.5063	1.15469	4	1.06235	1.78803	0.549086	4
529	SS3-F	YPgalactose	529.2	0.04695	0.089025	0.2461	0.306196	0.580598	1.605	10647.6	0.0378062	15.519	15.9841	0.970905	15.7516	49.8844				0.962551				50.847				1.89304
529	SS3-F	YPgalactose	529.3	0.0442375	0.16005	0.275025	0.288505	1.0438	1.79364	11446.8	0.0369625	16.0518	15.0354	1.0676	15.5436	50.748				1.24445				51.9924				2.39352
529	SS3-F	YPgalactose	529.4	0.0486	0.1116	0.25135	0.316957	0.727826	1.63924	13156	0.044025	18.4487	17.9083	1.03018	18.1785	48.641				0.893199				49.5342				1.8032
532	SS4-A	YPgalactose	532.2	0.04055	0.092325	0.2321	0.264457	0.60212	1.5137	7423.35	0.0287063	10.6147	11.9068	0.891481	11.2608	42.2004	40.5983	5.92138	4	17.9755	15.1475	2.11311	4	60.1759	55.7458	5.69932	4	29.8716	27.3944	4.69644	4
532	SS4-A	YPgalactose	532.3	0.041225	0.09455	0.22655	0.268859	0.61663	1.4775	7537	0.0300875	9.94501	11.5161	0.863577	10.7305	45.2569				13.4503				58.7072				22.9108
532	SS4-A	YPgalactose	532.4	0.0458	0.121175	0.2365	0.298696	0.790272	1.54239	9160.81	0.0339	13.6049	14.604	0.931586	14.1045	43.0052				13.613				56.6182				24.0435
532	SS4-A	YPgalactose	532.6	0.0446667	0.1096	0.175667	0.291304	0.714783	1.14565	9045.83	0.02693	13.1844	11.3857	1.15798	12.2851	31.9308				15.5512				47.482				32.7518
533	SS4-B	YPgalactose	533.1	0.0502	0.1441	0.2964	0.327391	0.939783	1.93304	11010.7	0.0373813	16.3522	16.1037	1.01543	16.228	64.5589	64.03	1.49203	4	2.38913	3.30825	1.16109	4	66.948	67.3383	2.17136	4	3.56864	4.88554	1.57012	4
533	SS4-B	YPgalactose	533.2	0.03845	0.085975	0.2015	0.250761	0.560707	1.31413	7351.85	0.0265313	10.5125	11.0047	0.955273	10.7586	61.8036				2.83313				64.6367				4.38316
533	SS4-B	YPgalactose	533.3	0.041325	0.0975	0.25385	0.269511	0.63587	1.65554	9966.25	0.0382125	13.1504	14.6259	0.899114	13.8882	64.8566				5.00584				69.8625				7.16528
533	SS4-B	YPgalactose	533.4	0.0461	0.124625	0.2593	0.300652	0.812772	1.69109	10938.8	0.038175	15.0376	15.223	0.987824	15.1303	64.9009				3.00488				67.9058				4.42507
534	SS4-C	YPgalactose	534.1	0.0527	0.1629	0.2796	0.343696	1.06239	1.82348	11563.2	0.0343063	16.5343	14.2296	1.16196	15.382	82.3899	77.6631	8.53867	5	1.18073	1.12826	0.11637	5	83.5706	78.7913	8.61167	5	1.41285	1.43776	0.124288	5
534	SS4-C	YPgalactose	534.2	0.0405	0.091375	0.1913	0.26413	0.595924	1.24761	7176.35	0.0241312	10.0634	9.81599	1.02521	9.93971	76.3007				1.14363				77.4443				1.47671
534	SS4-C	YPgalactose	534.3	0.042375	0.09725	0.24855	0.276359	0.634239	1.62098	10874.5	0.0345625	14.3488	13.2289	1.08466	13.7889	84.8748				1.06124				85.936				1.23492
534	SS4-C	YPgalactose	534.4	0.03645	0.100025	0.2104	0.237717	0.652337	1.37217	9953.56	0.0306	13.9579	12.4473	1.12136	13.2026	81.3052				1.28064				82.5859				1.55068
534	SS4-C	YPgalactose	534.6	0.0448167	0.1256	0.187667	0.292283	0.81913	1.22391	9585.33	0.025455	13.9708	10.7621	1.29814	12.3664	63.4447				0.975074				64.4198				1.51363
535	SS4-D	YPgalactose	535.1	0.0469	0.1178	0.2392	0.30587	0.768261	1.56	8878.19	0.0318563	11.9598	12.4482	0.960767	12.204	78.1327	81.3299	10.9357	4	1.00573	0.976834	0.18228	4	79.1385	82.3068	10.9124	4	1.27085	1.20403	0.297936	4
535	SS4-D	YPgalactose	535.2	0.0426	0.083275	0.1875	0.277826	0.543098	1.22283	6642.85	0.0265062	9.3153	10.7821	0.863962	10.0487	76.6961				0.742755				77.4389				0.959149
535	SS4-D	YPgalactose	535.3	0.042	0.099	0.163867	0.273913	0.645652	1.0687	5418.25	0.0140875	7.89718	5.95605	1.32591	6.92661	97.4195				0.97219				98.3916				0.988082
535	SS4-D	YPgalactose	535.4	0.03855	0.106825	0.2444	0.251413	0.696685	1.59391	9538.56	0.031375	13.6393	13.0138	1.04806	13.3265	73.0714				1.18666				74.258				1.59803
536	SS4-E	YPgalactose	536.1	0.0417	0.117	0.3056	0.271957	0.763043	1.99304	15039.2	0.0438813	21.0895	17.8498	1.1815	19.4697	53.844	52.3434	4.43804	4	1.82798	1.36314	0.338825	4	55.6719	53.7065	4.61404	4	3.28349	2.52943	0.533823	4
536	SS4-E	YPgalactose	536.2	0.04135	0.082125	0.1895	0.269674	0.535598	1.23587	8453.6	0.0300562	11.8545	12.2261	0.969606	12.0403	47.0429				1.1807				48.2236				2.44838
536	SS4-E	YPgalactose	536.3	0.044	0.094	0.157867	0.286957	0.613043	1.02957	8566	0.0211625	12.4851	8.94729	1.3954	10.7162	57.5238				1.38802				58.9118				2.35609
536	SS4-E	YPgalactose	536.4	0.0471	0.114025	0.2654	0.307174	0.743641	1.73087	12489.3	0.037525	18.2034	15.8652	1.14738	17.0343	50.963				1.05585				52.0188				2.02975
537	SS4-F	YPgalactose	537.1	0.0424	0.1076	0.2664	0.276522	0.701739	1.73739	14862.2	0.0405812	21.2516	16.8324	1.26254	19.042	31.7923	29.7667	2.50292	4	1.77456	1.38545	0.342215	4	33.5669	31.1521	2.6053	4	5.28663	4.44898	1.00923	4
537	SS4-F	YPgalactose	537.2	0.0451	0.082475	0.2411	0.29413	0.53788	1.57239	12400.4	0.0376812	18.0737	15.9312	1.13448	17.0025	26.1119				1.36118				27.4731				4.95461
537	SS4-F	YPgalactose	537.3	0.043	0.088	0.144867	0.280435	0.573913	0.944783	9216	0.0279625	13.178	11.5984	1.1362	12.3882	30.6376				1.46069				32.0983				4.55069
537	SS4-F	YPgalactose	537.4	0.0389	0.099725	0.2523	0.253696	0.65038	1.64543	12950.8	0.0344	18.5185	14.2685	1.29786	16.3935	30.5248				0.94536				31.4701				3.00399

## Sheet: 2_Dictionary for sheet 1 
Additional file 4, sheet 2: Data dictionary explaining the columns of sheet 1.
Name in Excel Spreadsheet	Description	Comment
Date of harvest	Date of growth and harvest of yeast culture for glucan measurement
Yeast strain number	Number of yeast strain according to yeast strain list of Barbara Pfister
Yeast strain name	Yeast strain name given for graphs etc
Main culture medium
Sample	Unique ID of each biological replicate
OD (0h, platereader)	Optical density at 600nm at begin of main culture; measured as 200 µl culture in a 96-deep well plate
OD (3h, platereader)	Optical density at 600nm after 3h growth of main culture; measured as 200 µl culture in a 96-deep well plate
OD (5h45min, platereader)	Optical density at 600nm after 5h and 45 min growth of main culture; measured as 200 µl culture in a 96-deep well plate
OD (0h, as in cuvette)	Optical density at 600nm at begin of main culture; corrected to reach value that would have been obtained when measuring in a cuvette (1cm path length)
OD (3h, as in cuvette)	Optical density at 600nm after 3h growth of main culture; corrected to reach value that would have been obtained when measuring in a cuvette (1cm path length)
OD (5h45min, as in cuvette)	Optical density at 600nm after 5h 45min growth of main culture; corrected to reach value that would have been obtained when measuring in a cuvette (1cm path length)
mCherry (platereader)	mCherry fluorescence of washed and diluted cell suspension in water, value after subtraction of water blank
Cell density (platereader)	OD600 of washed and diluted cell suspension in water, value after subtraction of water blank
Cell pellet for glucan extraction according to mCherry [ug]	Total wet cell pellet [ug] used for glucan extraction according to mCherry measurement	Uses the previously established correlation between cell amount and mCherry (1 µg of cells in plate reader well gives in average an mCherry signal after blank subtraction of 151.24); takes all dilutions into account
Cell pellet for glucan extraction according to cell density [ug]	Total wet cell pellet [ug] used for glucan extraction according to cell density measurement	Uses the previously established correlation between cell amount and optical cell density (1 µg of cells in plate reader well gives in average a cell density after blank subtraction of 0.0005214); takes all dilutions into account
Ratio of cell pellet (WW) according to mCherry signal to cell pellet (WW) according to OD		Data used for regression analysis; WW; wet weight
Cell pellet for glucan extraction according to average of mCherry and cell density [ug]	Total wet cell pellet [ug] used for glucan extraction; average of values obtained by mCherry and cell density measurements	This value was used to calculate glucan content per wet weight, except for strain 28 (has no mCherry), for which only cell density was used
Soluble glucan content [mg/g WW]	Soluble glucan content of each replicate	WW; wet weight (wet weight value based on average of mCherry and cell density measurements, except for strain 28 (has no mCherry), for which only cell density was used)
Average of soluble glucan content [mg/g WW]	Average soluble glucan content of a yeast strain	WW; wet weight
Standard deviation of soluble glucan content [mg/g WW]	Standard deviation of the average soluble glucan content of a yeast strain	WW; wet weight
Number of replicates (n)	Number of replicates used to calculate average and standard deviation
Insoluble glucan content [mg/g WW]	Soluble glucan content of each replicate	WW; wet weight
Average of insoluble glucan content [mg/g WW]	Average insoluble glucan content of a yeast strain	WW; wet weight
Standard deviation of insoluble glucan content [mg/g WW]	Standard deviation of the average insoluble glucan content of a yeast strain	WW; wet weight
Number of replicates (n)	Number of replicates used to calculate average and standard deviation
Total glucan content [mg/g WW]	Total glucan content of each replicate (sum of soluble and insoluble glucans)	WW; wet weight
Average of total glucan content [mg/g WW]	Average total glucan content of a yeast strain	WW; wet weight
Standard deviation of total glucan content [mg/g WW]	Standard deviation of the average total glucan content of a yeast strain	WW; wet weight
Number of replicates (n)	Number of replicates used to calculate average and standard deviation

## Sheet: 3_Dataset FigS1A
Additional file 4, sheet 3: Glucan quantification of strains without glgC-TM (Data presented in Additional file 1: Fig. S1A).
Yeast strain number	Yeast strain name	Replicate	Main culture medium	Soluble glucan content [mg/g WW]	Average of soluble glucan content [mg/g WW]	Standard deviation of soluble glucan content [mg/g WW]	Insoluble glucan content [mg/g WW]	Average of insoluble glucan content [mg/g WW]	Standard deviation of insoluble glucan content [mg/g WW]
329	29	1	YPgalactose	59.3593	57.2095	7.29071	29.0087	30.7992	3.06723
329	29	2	YPgalactose	63.1836			29.048
329	29	3	YPgalactose	49.0856			34.3409
329.1	29.1	1	YPgalactose	46.1182	37.075	11.3016	32.6387	30.7373	1.68363
329.1	29.1	2	YPgalactose	40.7015			30.1375
329.1	29.1	3	YPgalactose	24.4054			29.4358
348A	48A	1	YPgalactose	0.0742713	0.0713572	0.0159954	0.0436811	0.0400773	0.00329119
348A	48A	2	YPgalactose	0.0856952			0.0393203
348A	48A	3	YPgalactose	0.0541051			0.0372306
348B	48B	1	YPgalactose	0.084225	0.0693407	0.0177154	0.0477602	0.047387	0.0103698
348B	48B	2	YPgalactose	0.0740509			0.0575651
348B	48B	3	YPgalactose	0.0497463			0.0368357
348C	48C	1	YPgalactose	0.00497248	0.0142646	0.0112627	0.0191414	0.0159081	0.00561757
348C	48C	2	YPgalactose	0.011031			0.0191614
348C	48C	3	YPgalactose	0.0267905			0.00942151

## Sheet: 4_Dataset FigS10
Additional file 4, sheet 4: Relationship between optical density (OD), mCherry signal and yeast wet weight (WW) (Data presented in Additional file 1: Fig. S10A, B, D).
Yeast strain name	Yeast strain number	Main culture medium	Biological replicate	Technical replicate	Sample ID	Cell pellet in well [ug]; Note: different volumes of cell suspension were used in the technical replicates	Cell density (platereader)	OD in well / ug cell pellet (wet weight)						mCherry (platereader)	mCherry signal in well / ug cell pellet (wet weight)						Cell pellet in well according to cell density [ug]	Cell pellet in well according to mCherry [ug]	Cell pellet in well according to average of mCherry and cell density [ug]	Cell pellet in well according to mCherry and OD relative to known value [%]
								OD in well / ug cell pellet	Averages of techn. replicates	Average of biol. replicates	Standard deviation of biol. replicates	Overall average	Standard deviation of overall average (n = 16 biol. replicates)		mCherry signal in well / ug cell pellet	Averages of techn. replicates	Average of biol. replicates	Standard deviation of biol. replicates	Overall average	Standard deviation of overall average (n = 16 biol. replicates)				Values of technical replicates	Average of technical replicates	Average of biol. replicates	Standard deviation of biol. replicates
SS2-B	549	YPgalactose	1	1	549_bio_1_tech_1	95.6417	0.050475	0.000527751	0.000516355	0.00048316	2.61121e-05	0.000521394	7.71799e-05	15629.1	163.413	170.522	165.341	9.66077	151.244	22.0264	96.8078	103.337	100.072	104.633	105.89	100.994	5.37893
SS2-B	549	YPgalactose	1	2	549_bio_1_tech_2	119.552	0.059375	0.000496646						21821.8	182.53						113.877	144.282	129.08	107.97
SS2-B	549	YPgalactose	1	3	549_bio_1_tech_3	143.462	0.066075	0.000460573						24373.1	169.892						126.728	161.151	143.939	100.332
SS2-B	549	YPgalactose	1	4	549_bio_1_tech_4	179.328	0.09225	0.00051442						30082.8	167.753						176.93	198.903	187.916	104.789
SS2-B	549	YPgalactose	1	5	549_bio_1_tech_5	215.194	0.125325	0.000582382						36372.3	169.021						240.365	240.488	240.427	111.726
SS2-B	549	YPgalactose	2	1	549_bio_2_tech_1	136.273	0.06669	0.000489385	0.000461012					18432.1	135.258	153.756					127.907	121.87	124.888	91.6457	95.0402
SS2-B	549	YPgalactose	2	2	549_bio_2_tech_2	113.561	0.051265	0.000451431						18217.1	160.417						98.323	120.448	109.386	96.3233
SS2-B	549	YPgalactose	2	3	549_bio_2_tech_3	90.8488	0.03649	0.000401656						14019.6	154.317						69.9855	92.6951	81.3403	89.5337
SS2-B	549	YPgalactose	2	4	549_bio_2_tech_4	68.1366	0.03144	0.000461426						10797.1	158.462						60.2999	71.3884	65.8442	96.6355
SS2-B	549	YPgalactose	2	5	549_bio_2_tech_5	45.4244	0.022765	0.000501162						7282.81	160.328						43.6618	48.1528	45.9073	101.063
SS2-B	549	YPgalactose	3	1	549_bio_3_tech_1	271.301	0.145017	0.000534523	0.000463635					40150.3	147.992	161.527					278.133	265.467	271.8	100.184	97.8605
SS2-B	549	YPgalactose	3	2	549_bio_3_tech_2	226.084	0.112592	0.000498008						35992.8	159.201						215.944	237.979	226.961	100.388
SS2-B	549	YPgalactose	3	3	549_bio_3_tech_3	180.867	0.0773917	0.000427892						30307.8	167.569						148.432	200.39	174.411	96.4305
SS2-B	549	YPgalactose	3	4	549_bio_3_tech_4	135.65	0.0569667	0.000419952						23157.3	170.713						109.258	153.112	131.185	96.7084
SS2-B	549	YPgalactose	3	5	549_bio_3_tech_5	90.4337	0.0395917	0.000437798						14664.5	162.158						75.9343	96.9596	86.4469	95.5916
SS2-B	549	YPgalactose	4	1	549_bio_4_tech_1	215.304	0.115567	0.000536762	0.000491638					36338	168.776	175.559					221.649	240.261	230.955	107.27	105.185
SS2-B	549	YPgalactose	4	2	549_bio_4_tech_2	179.42	0.0918917	0.000512161						31621.3	176.242						176.242	209.075	192.659	107.379
SS2-B	549	YPgalactose	4	3	549_bio_4_tech_3	143.536	0.0615417	0.000428755						26331.3	183.448						118.033	174.098	146.066	101.763
SS2-B	549	YPgalactose	4	4	549_bio_4_tech_4	107.652	0.0481167	0.000446966						20860.8	193.78						92.2847	137.928	115.106	106.925
SS2-B	549	YPgalactose	4	5	549_bio_4_tech_5	71.7679	0.0382917	0.000533549						11163.3	155.547						73.4409	73.8099	73.6254	102.588
SS2-E	552	YPgalactose	1	1	552_bio_1_tech_1	78.1526	0.043925	0.000562042	0.000531062	0.000470998	4.05669e-05			13536.8	173.21	168.286	169.403	7.82702			84.2453	89.5033	86.8743	111.16	106.561	101.171	4.61133
SS2-E	552	YPgalactose	1	2	552_bio_1_tech_2	97.6907	0.053975	0.000552509						16763.3	171.596						103.521	110.836	107.178	109.712
SS2-E	552	YPgalactose	1	3	552_bio_1_tech_3	117.229	0.056575	0.000482603						20635.1	176.024						108.507	136.436	122.471	104.472
SS2-E	552	YPgalactose	1	4	552_bio_1_tech_4	146.536	0.071225	0.000486058						24308.1	165.884						136.605	160.721	148.663	101.451
SS2-E	552	YPgalactose	1	5	552_bio_1_tech_5	175.843	0.1006	0.0005721						27206.1	154.718						192.944	179.882	186.413	106.011
SS2-E	552	YPgalactose	2	1	552_bio_2_tech_1	130.901	0.060715	0.000463824	0.000448347					19963.1	152.505	158.858					116.447	131.993	124.22	94.8962	95.5123
SS2-E	552	YPgalactose	2	2	552_bio_2_tech_2	109.084	0.04859	0.000445436						17440.1	159.877						93.1925	115.311	104.252	95.57
SS2-E	552	YPgalactose	2	3	552_bio_2_tech_3	87.2673	0.035765	0.000409833						14069.8	161.227						68.595	93.0273	80.8111	92.6018
SS2-E	552	YPgalactose	2	4	552_bio_2_tech_4	65.4505	0.02909	0.000444458						10561.1	161.359						55.7927	69.828	62.8104	95.9662
SS2-E	552	YPgalactose	2	5	552_bio_2_tech_5	43.6337	0.020865	0.000478186						6951.81	159.322						40.0177	45.9642	42.991	98.5271
SS2-E	552	YPgalactose	3	1	552_bio_3_tech_1	272.041	0.151692	0.000557606	0.000459922					47840.8	175.859	176.524					290.935	316.316	303.625	111.61	102.462
SS2-E	552	YPgalactose	3	2	552_bio_3_tech_2	226.701	0.110167	0.000485957						39201	172.92						211.293	259.191	235.242	103.768
SS2-E	552	YPgalactose	3	3	552_bio_3_tech_3	181.361	0.0672417	0.000370762						32750.5	180.583						128.965	216.541	172.753	95.2541
SS2-E	552	YPgalactose	3	4	552_bio_3_tech_4	136.02	0.0569417	0.000418626						25726	189.134						109.21	170.097	139.653	102.671
SS2-E	552	YPgalactose	3	5	552_bio_3_tech_5	90.6803	0.0423167	0.000466658						14882.8	164.124						81.1606	98.4027	89.7816	99.009
SS2-E	552	YPgalactose	4	1	552_bio_4_tech_1	209.442	0.0968167	0.00046226	0.000444662					33109	158.082	173.946					185.688	218.912	202.3	96.59	100.147
SS2-E	552	YPgalactose	4	2	552_bio_4_tech_2	174.535	0.0788167	0.000451581						31063.3	177.977						151.165	205.386	178.275	102.143
SS2-E	552	YPgalactose	4	3	552_bio_4_tech_3	139.628	0.0535667	0.000383638						24933.8	178.573						102.737	164.858	133.798	95.8245
SS2-E	552	YPgalactose	4	4	552_bio_4_tech_4	104.721	0.0467917	0.000446822						19453	185.761						89.7434	128.62	109.182	104.26
SS2-E	552	YPgalactose	4	5	552_bio_4_tech_5	69.814	0.0334417	0.000479011						11822	169.336						64.139	78.1655	71.1522	101.917
SS3-C	526	YPgalactose	1	1	526_bio_1_tech_1	60.6946	0.046625	0.00076819	0.000723482	0.000583452	9.84253e-05			7736.56	127.467	133.225	124.252	18.3669			89.4237	51.1529	70.2883	115.807	113.423	97.0279	13.8508
SS3-C	526	YPgalactose	1	2	526_bio_1_tech_2	75.8683	0.056475	0.000744382						10334.6	136.217						108.315	68.3305	88.3229	116.416
SS3-C	526	YPgalactose	1	3	526_bio_1_tech_3	91.0419	0.054225	0.000595605						12955.1	142.298						104	85.6568	94.8284	104.159
SS3-C	526	YPgalactose	1	4	526_bio_1_tech_4	113.802	0.081275	0.000714176						15186.1	133.442						155.88	100.408	128.144	112.602
SS3-C	526	YPgalactose	1	5	526_bio_1_tech_5	136.563	0.108575	0.000795055						17302.3	126.698						208.24	114.4	161.32	118.129
SS3-C	526	YPgalactose	2	1	526_bio_2_tech_1	134.086	0.078865	0.000588166	0.000546593					14511.6	108.226	115.082					151.258	95.9481	123.603	92.1818	90.4619
SS3-C	526	YPgalactose	2	2	526_bio_2_tech_2	111.739	0.06019	0.000538668						12524.6	112.088						115.441	82.8104	99.1255	88.712
SS3-C	526	YPgalactose	2	3	526_bio_2_tech_3	89.3908	0.04164	0.00046582						10991.6	122.961						79.8628	72.6744	76.2686	85.3204
SS3-C	526	YPgalactose	2	4	526_bio_2_tech_4	67.0431	0.03529	0.000526378						8402.56	125.331						67.6839	55.5564	61.6202	91.9112
SS3-C	526	YPgalactose	2	5	526_bio_2_tech_5	44.6954	0.02744	0.000613933						4773.81	106.808						52.6282	31.5636	42.0959	94.1839
SS3-C	526	YPgalactose	3	1	526_bio_3_tech_1	219.927	0.131967	0.000600048	0.000494626					21610	98.2602	103.766					253.104	142.882	197.993	90.0268	81.7374
SS3-C	526	YPgalactose	3	2	526_bio_3_tech_2	183.272	0.0865167	0.000472066						18331	100.021						165.933	121.202	143.568	78.3357
SS3-C	526	YPgalactose	3	3	526_bio_3_tech_3	146.618	0.0652917	0.000445319						13803.8	94.1481						125.225	91.2685	108.247	73.8293
SS3-C	526	YPgalactose	3	4	526_bio_3_tech_4	109.963	0.0478417	0.000435069						11621.3	105.683						91.7572	76.8381	84.2977	76.6598
SS3-C	526	YPgalactose	3	5	526_bio_3_tech_5	73.3089	0.0381667	0.000520628						8849.79	120.719						73.2012	58.5134	65.8573	89.8354
SS3-C	526	YPgalactose	5	1	526_bio_5_tech_1	164.125	0.096455	0.000587693	0.000569108					22847.3	139.207	144.935					184.994	151.063	168.029	102.379	102.49
SS3-C	526	YPgalactose	5	2	526_bio_5_tech_2	136.771	0.07703	0.000563206						21063.6	154.007						147.739	139.269	143.504	104.923
SS3-C	526	YPgalactose	5	3	526_bio_5_tech_3	109.416	0.055305	0.000505454						16887.8	154.345						106.071	111.66	108.866	99.4965
SS3-C	526	YPgalactose	5	4	526_bio_5_tech_4	82.0624	0.047105	0.000574015						11653.8	142.012						90.3444	77.0533	83.6988	101.994
SS3-C	526	YPgalactose	5	5	526_bio_5_tech_5	54.7082	0.033655	0.000615172						7391.33	135.105						64.5481	48.8703	56.7092	103.658
SS4-B	533	YPgalactose	1	1	533_bio_1_tech_1	65.4315	0.0444	0.000678573	0.000663283	0.000547965	7.97298e-05			10672.6	163.111	160.708	145.979	14.8612			85.1563	70.5653	77.8608	118.996	116.736	100.808	10.8516
SS4-B	533	YPgalactose	1	2	533_bio_1_tech_2	81.7893	0.05665	0.000692633						13514.6	165.236						108.651	89.3561	99.0036	121.047
SS4-B	533	YPgalactose	1	3	533_bio_1_tech_3	98.1472	0.05735	0.000584326						15849.3	161.485						109.994	104.793	107.393	109.421
SS4-B	533	YPgalactose	1	4	533_bio_1_tech_4	122.684	0.083125	0.000677554						19657.3	160.227						159.428	129.971	144.7	117.945
SS4-B	533	YPgalactose	1	5	533_bio_1_tech_5	147.221	0.1006	0.000683327						22595.8	153.482						192.944	149.4	171.172	116.269
SS4-B	533	YPgalactose	2	1	533_bio_2_tech_1	134.19	0.071465	0.000532565	0.000509061					18205.8	135.672	132.969					137.065	120.374	128.72	95.9232	92.7758
SS4-B	533	YPgalactose	2	2	533_bio_2_tech_2	111.825	0.05739	0.000513211						16553.3	148.028						110.07	109.448	109.759	98.1523
SS4-B	533	YPgalactose	2	3	533_bio_2_tech_3	89.4602	0.039165	0.000437792						12148.1	135.793						75.1159	80.321	77.7185	86.8749
SS4-B	533	YPgalactose	2	4	533_bio_2_tech_4	67.0951	0.032515	0.00048461						7917.81	118.009						62.3617	52.3513	57.3565	85.4853
SS4-B	533	YPgalactose	2	5	533_bio_2_tech_5	44.7301	0.025815	0.000577128						5696.06	127.343						49.5115	37.6614	43.5865	97.4433
SS4-B	533	YPgalactose	3	1	533_bio_3_tech_1	205.45	0.129642	0.000631014	0.000535637					25121.5	122.276	133.396					248.644	166.1	207.372	100.936	95.4655
SS4-B	533	YPgalactose	3	2	533_bio_3_tech_2	171.208	0.0930167	0.000543296						22104.5	129.109						178.4	146.152	162.276	94.7828
SS4-B	533	YPgalactose	3	3	533_bio_3_tech_3	136.966	0.0609917	0.000445304						18637.8	136.076						116.978	123.23	120.104	87.6887
SS4-B	533	YPgalactose	3	4	533_bio_3_tech_4	102.725	0.0469167	0.000456722						14544.8	141.59						89.9831	96.1679	93.0755	90.6066
SS4-B	533	YPgalactose	3	5	533_bio_3_tech_5	68.4832	0.0412167	0.00060185						9445.79	137.929						79.0509	62.4541	70.7525	103.314
SS4-B	533	YPgalactose	5	1	533_bio_5_tech_1	192.368	0.10068	0.000523371	0.00048388					29794.1	154.88	156.842					193.098	196.994	195.046	101.392	98.2533
SS4-B	533	YPgalactose	5	2	533_bio_5_tech_2	160.307	0.07918	0.000493927						26515.1	165.402						151.862	175.314	163.588	102.047
SS4-B	533	YPgalactose	5	3	533_bio_5_tech_3	128.246	0.05468	0.000426369						20511.1	159.936						104.873	135.616	120.244	93.761
SS4-B	533	YPgalactose	5	4	533_bio_5_tech_4	96.1842	0.04648	0.000483239						14642.3	152.232						89.1456	96.8128	92.9792	96.6678
SS4-B	533	YPgalactose	5	5	533_bio_5_tech_5	64.1228	0.03158	0.000492492						9731.33	151.761						60.5684	64.342	62.4552	97.3994

## Sheet: 5_Regression analysis FigS10C
Additional file 4, sheet 5: Regression analysis of the best-fit presented in Additional file 10: Fig S10C.
Title of regression analysis	Associated figure	Variable displayed on y-axis	Variable displayed on x-axis	Slope	SE of slope	p-Value of slope	y Intercept	SE of intercept	p-Value of intercept	R2	n
WW based on mCherry/WW based on OD vs. total glucan content	Additional file 1: Figure S10C	WW based on mCherry/WW based on OD	Total glucan content	-0.00172358	0.00041318	6.59364e-05	1.1115	0.0238568	3.38445e-68	0.152	99
