# Supplementary material for: Tuning heterologous glucan biosynthesis in yeast to understand and exploit plant starch diversity
Source: BMC Biol. 2022 Sep 24;20:207. doi: 10.1186/s12915-022-01408-x (PMC9509603; doi:10.1186/s12915-022-01408-x)
Supplement: Supplementary file 5 — Additional file 5. Numerical data of chain-length distributions and lambda max values associated with Fig. 5. [file 12915_2022_1408_MOESM5_ESM.xlsx]

## Sheet: 1_CLD dataset Fig5_SS1,SS2,SS4
Additional file 5, sheet 1: Chain-length distributions of glucans from yeast strains and plant lines presented in Figure 5A, B, C, D, G, H; All data presented in this sheet were acquired and analysed together.
	WT (WS ecotype) Arabidopsis) (starch)										ss1 Arabidopsis (starch)												ss2 Arabidopsis (starch)												ss3 Arabidopsis (starch)												ss1 ss3 Arabidopsis (starch)
	Replicate 2		Replicate 3		Replicate 4		Average of relative peak area [%]	Standard deviation of relative peak area [%]	Standard error of relative peak area [%]		Replicate 1		Replicate 2		Replicate 3		Replicate 4		Average of relative peak area [%]	Standard deviation of relative peak area [%]	Standard error of relative peak area [%]		Replicate 1		Replicate 2		Replicate 3		Replicate 4		Average of relative peak area [%]	Standard deviation of relative peak area [%]	Standard error of relative peak area [%]		Replicate 1		Replicate 2		Replicate 3		Replicate 4		Average of relative peak area [%]	Standard deviation of relative peak area [%]	Standard error of relative peak area [%]		Replicate 1		Replicate 2
DP	Peak area	Relative peak area [%]	Peak area	Relative peak area [%]	Peak area	Relative peak area [%]					Peak area	Relative peak area [%]	Peak area	Relative peak area [%]	Peak area	Relative peak area [%]	Peak area	Relative peak area [%]					Peak area	Relative peak area [%]	Peak area	Relative peak area [%]	Peak area	Relative peak area [%]	Peak area	Relative peak area [%]					Peak area	Relative peak area [%]	Peak area	Relative peak area [%]	Peak area	Relative peak area [%]	Peak area	Relative peak area [%]					Peak area	Relative peak area [%]	Peak area
3	0.1127	0.280823	0.231	0.25485	0.0686	0.284466	0.27338	0.0161499	0.00932413		0.0608	0.228265	0.1333	0.273435	0.1818	0.405255	0.1303	0.396712	0.325917	0.0886882	0.0443441		0.1696	0.29816	0.1203	0.266536	0.1004	0.240672	0.1557	0.345201	0.287642	0.045001	0.0225005		0.1985	0.36397	0.1868	0.367296	0.1403	0.441381	0.1818	0.533894	0.426635	0.0799374	0.0399687		0.1059	0.180576	0.0785
4	0.0593	0.147762	0.113	0.124667	0.041	0.170016	0.147482	0.0226757	0.0130918		0.0276	0.10362	0.0718	0.147281	0.0781	0.174095	0.0558	0.169889	0.148721	0.0322906	0.0161453		0.0847	0.148904	0.0733	0.162403	0.0607	0.145506	0.0721	0.159852	0.154166	0.0082231	0.00411155		0.1129	0.207014	0.1148	0.225726	0.0705	0.221792	0.0846	0.248446	0.225744	0.0171447	0.00857235		0.0989	0.16864	0.0762
5	0.1309	0.326174	0.3209	0.354032	0.0744	0.308517	0.329574	0.0229477	0.0132489		0.0548	0.205739	0.1368	0.280614	0.1531	0.341279	0.0981	0.298676	0.281577	0.0565953	0.0282977		0.2454	0.431418	0.202	0.447549	0.1748	0.419019	0.2042	0.452729	0.437679	0.0153985	0.00769924		0.2904	0.532478	0.2786	0.547799	0.1744	0.548659	0.2124	0.623757	0.563173	0.0410678	0.0205339		0.2857	0.487164	0.3044
6	1.092	2.72102	2.1632	2.38655	0.5701	2.36405	2.49054	0.19992	0.115424		0.4404	1.65342	0.9864	2.02338	0.912	2.03296	0.6606	2.01127	1.93026	0.184771	0.0923855		1.7718	3.11486	1.5902	3.52323	1.3434	3.22031	1.6252	3.60321	3.3654	0.234725	0.117363		1.9953	3.65858	1.8648	3.66667	1.0566	3.32404	1.3223	3.88321	3.63313	0.230832	0.115416		1.4761	2.51698	1.2956
7	1.5395	3.83609	3.0337	3.34693	0.7965	3.30287	3.49529	0.295959	0.170872		0.5503	2.06602	1.181	2.42255	1.1015	2.45538	0.7962	2.42411	2.34202	0.184617	0.0923084		2.8722	5.04938	2.5747	5.70448	2.1826	5.23198	2.6197	5.80811	5.44849	0.365612	0.182806		2.6533	4.86509	2.4275	4.77308	1.3784	4.33642	1.7025	4.99975	4.74359	0.286961	0.14348		1.3043	2.22404	1.1552
8	1.4834	3.6963	2.9701	3.27676	0.7974	3.3066	3.42655	0.234085	0.135149		0.4667	1.75216	0.9696	1.98891	0.9001	2.00644	0.6323	1.9251	1.91815	0.116051	0.0580255		4.1884	7.36329	3.6904	8.17641	3.2265	7.73435	3.8063	8.4389	7.92824	0.475791	0.237896		2.3054	4.22718	2.1182	4.16492	1.2038	3.78713	1.4631	4.2967	4.11898	0.22769	0.113845		0.7276	1.24067	0.6672
9	2.0038	4.99302	4.0929	4.51549	1.1	4.5614	4.68997	0.263454	0.152105		0.6774	2.5432	1.3712	2.81271	1.3117	2.92395	0.9105	2.77211	2.76299	0.159967	0.0799834		3.7701	6.62791	3.246	7.19181	2.903	6.95888	3.4038	7.54653	7.08128	0.386953	0.193476		3.0328	5.56094	2.8062	5.51771	1.6017	5.03892	1.9035	5.59003	5.4269	0.260356	0.130178		1.1799	2.01192	1.1055
10	2.5735	6.41259	5.3533	5.90602	1.4096	5.84523	6.05461	0.311503	0.179846		0.9748	3.65975	1.9238	3.94624	1.8358	4.09223	1.2915	3.93211	3.90758	0.180381	0.0901907		3.5515	6.24361	3.0182	6.68709	2.72	6.5202	3.1867	7.0652	6.62902	0.343515	0.171758		3.7918	6.95265	3.534	6.94875	2.0177	6.34764	2.352	6.90714	6.78905	0.294987	0.147494		1.917	3.26879	1.8189
11	2.7899	6.95181	5.8508	6.45489	1.574	6.52695	6.64455	0.268524	0.155032		1.2093	4.54015	2.3632	4.84757	2.2615	5.04117	1.5952	4.85675	4.82141	0.207635	0.103818		3.3803	5.94263	2.8137	6.23401	2.5653	6.14937	2.9915	6.63242	6.23961	0.289062	0.144531		3.9521	7.24657	3.7102	7.2952	2.1369	6.72264	2.447	7.18613	7.11264	0.263795	0.131898		2.589	4.41465	2.4522
12	2.8715	7.15514	6.0455	6.66969	1.6357	6.7828	6.86921	0.253998	0.146646		1.3324	5.00231	2.5875	5.30767	2.4535	5.46916	1.7527	5.33628	5.27886	0.197335	0.0986674		3.3512	5.89147	2.7374	6.06496	2.5081	6.01225	2.9313	6.49895	6.11691	0.264846	0.132423		4.0373	7.4028	3.8212	7.51345	2.197	6.91172	2.4752	7.26895	7.27423	0.261534	0.130767		3.0092	5.13116	2.8799
13	2.4922	6.21001	5.3188	5.86796	1.4268	5.91655	5.99817	0.185056	0.106842		1.4062	5.27938	2.6757	5.48859	2.55	5.68428	1.8269	5.56219	5.50361	0.169878	0.0849389		2.7545	4.84246	2.2352	4.95229	2.0625	4.94409	2.387	5.29219	5.00776	0.196091	0.0980454		3.2958	6.04318	3.1152	6.12528	1.8179	5.71908	2.0148	5.91689	5.95111	0.176845	0.0884225		3.3	5.62702	3.1903
14	2.3768	5.92246	5.1276	5.65702	1.3719	5.6889	5.75612	0.144928	0.083674		1.4109	5.29703	2.6566	5.44941	2.5008	5.5746	1.8119	5.51652	5.45939	0.11972	0.0598602		2.6978	4.74278	2.1539	4.77216	1.9971	4.78731	2.2986	5.0962	4.84961	0.165426	0.0827131		3.1559	5.78666	2.9778	5.85511	1.7495	5.50389	1.9088	5.60559	5.68782	0.161604	0.0808021		3.3289	5.6763	3.2673
15	2.176	5.42211	4.7644	5.25632	1.287	5.33684	5.33842	0.082906	0.0478658		1.3833	5.19341	2.6012	5.33577	2.419	5.39226	1.7582	5.35302	5.31862	0.0867546	0.0433773		2.5622	4.5044	2.0184	4.47195	1.8818	4.51092	2.1529	4.77317	4.56511	0.13975	0.069875		2.8863	5.29232	2.741	5.38951	1.6196	5.09523	1.7416	5.11458	5.22291	0.142139	0.0710697		3.2568	5.55336	3.2192
16	1.8815	4.68828	4.1584	4.58775	1.1163	4.62899	4.63501	0.0505339	0.0291758		1.3622	5.11419	2.5105	5.14972	2.3297	5.1932	1.7094	5.20445	5.16539	0.0414956	0.0207478		2.2331	3.92583	1.7312	3.83563	1.6286	3.90397	1.8513	4.1045	3.94248	0.114639	0.0573194		2.4214	4.43988	2.2835	4.48994	1.374	4.32258	1.4607	4.28965	4.38551	0.0948888	0.0474444		3.1653	5.39734	3.1753
17	1.3801	3.4389	3.0867	3.4054	0.8221	3.40902	3.41777	0.0183861	0.0106152		1.3152	4.93773	2.4133	4.95034	2.235	4.9821	1.6428	5.00167	4.96796	0.0292161	0.014608		1.6041	2.82004	1.2356	2.73758	1.1595	2.77948	1.3121	2.90904	2.81153	0.0732041	0.0366021		1.6531	3.03113	1.5617	3.0707	0.9523	2.99592	0.9997	2.93583	3.00839	0.0572132	0.0286066		3.0669	5.22955	3.0979
18	0.9397	2.34152	2.1215	2.34054	0.5691	2.3599	2.34732	0.0109058	0.00629648		1.256	4.71548	2.2737	4.66398	2.0946	4.66913	1.5486	4.71487	4.69087	0.0281497	0.0140748		1.0485	1.84328	0.8081	1.79042	0.7571	1.81487	0.8433	1.86967	1.82956	0.0343757	0.0171878		1.0633	1.94967	1.0026	1.97137	0.6236	1.96183	0.6373	1.87157	1.93861	0.0455688	0.0227844		2.9301	4.99628	2.9929
19	0.9598	2.39161	2.192	2.41832	0.5949	2.46689	2.42561	0.0381654	0.0220348		1.1766	4.41738	2.1101	4.32839	1.9352	4.31381	1.4393	4.3821	4.36042	0.0480028	0.0240014		1.1085	1.94876	0.843	1.86774	0.8036	1.92634	0.8747	1.93929	1.92053	0.0363741	0.0181871		1.1258	2.06427	1.0626	2.08934	0.6679	2.1012	0.6799	1.99667	2.06287	0.0467419	0.0233709		2.7493	4.68799	2.8045
20	0.9768	2.43397	2.2461	2.47801	0.6065	2.51499	2.47566	0.0405624	0.0234187		1.0911	4.09638	1.9337	3.96655	1.764	3.93218	1.3226	4.02679	4.00548	0.0721245	0.0360623		1.1312	1.98867	0.8552	1.89477	0.8121	1.94671	0.875	1.93995	1.94253	0.0384444	0.0192222		1.1661	2.13816	1.0892	2.14165	0.7006	2.20407	0.7007	2.05775	2.13541	0.0599768	0.0299884		2.543	4.33622	2.6394
21	1.0123	2.52243	2.3417	2.58348	0.6339	2.62861	2.57817	0.0532909	0.0307675		1.0066	3.77914	1.7591	3.6084	1.5969	3.55969	1.2051	3.66905	3.65407	0.0946214	0.0473107		1.1933	2.09784	0.8847	1.96013	0.8519	2.04212	0.9004	1.99627	2.02409	0.0595242	0.0297621		1.2232	2.24286	1.14	2.24153	0.7508	2.362	0.7443	2.18579	2.25805	0.0742304	0.0371152		2.3303	3.97353	2.4424
22	0.9879	2.46163	2.3177	2.557	0.6264	2.59751	2.53871	0.0697632	0.0402778		0.9138	3.43073	1.588	3.25742	1.4363	3.2017	1.0876	3.31131	3.30029	0.0978017	0.0489008		1.203	2.1149	0.8874	1.96611	0.8554	2.05051	0.8862	1.96478	2.02408	0.0726227	0.0363114		1.2137	2.22544	1.1262	2.2144	0.7506	2.36137	0.739	2.17023	2.24286	0.0825308	0.0412654		2.1094	3.59686	2.2257
23	0.9331	2.32508	2.196	2.42273	0.6113	2.53489	2.42757	0.104992	0.0606173		0.826	3.1011	1.4285	2.93024	1.2939	2.88427	0.973	2.9624	2.9695	0.0934073	0.0467036		1.1742	2.06427	0.8596	1.90452	0.8339	1.99897	0.8451	1.87366	1.96035	0.0874104	0.0437052		1.1564	2.12038	1.0727	2.1092	0.7265	2.28555	0.7125	2.09241	2.15188	0.0898514	0.0449257		1.9058	3.24969	2.0272
24	0.864	2.1529	2.0595	2.27214	0.5647	2.34166	2.25556	0.0954664	0.0551175		0.7423	2.78686	1.2815	2.62871	1.1477	2.55837	0.8657	2.63571	2.65241	0.0961965	0.0480983		1.1323	1.99061	0.8233	1.8241	0.7974	1.91147	0.793	1.75815	1.87108	0.101453	0.0507267		1.0739	1.9691	0.9997	1.96567	0.6917	2.17607	0.6711	1.97083	2.02042	0.103793	0.0518967		1.7118	2.91889	1.8271
25	0.8176	2.03728	1.96	2.16237	0.5449	2.25955	2.15307	0.111429	0.0643336		0.6659	2.50003	1.1448	2.3483	1.0176	2.26836	0.7759	2.36231	2.36975	0.0962079	0.0481039		1.1009	1.9354	0.8013	1.77535	0.7779	1.86473	0.7532	1.66991	1.81135	0.114803	0.0574017		1.0216	1.87321	0.95	1.86794	0.6681	2.10183	0.642	1.88537	1.93209	0.113397	0.0566984		1.5401	2.62611	1.6541
26	0.7672	1.91169	1.8507	2.04178	0.5122	2.12395	2.02581	0.107029	0.0617932		0.5963	2.23872	1.0123	2.0765	0.8916	1.98749	0.6909	2.10352	2.10156	0.104016	0.0520078		1.0559	1.85629	0.7689	1.70357	0.7463	1.78898	0.7052	1.56349	1.72808	0.126277	0.0631386		0.9656	1.77052	0.8908	1.75154	0.6349	1.99738	0.6051	1.777	1.82411	0.116017	0.0580087		1.3807	2.35431	1.4884
27	0.7014	1.74773	1.7146	1.89163	0.4771	1.9784	1.87259	0.116509	0.0672663		0.5304	1.99131	0.8972	1.8404	0.79	1.76101	0.6037	1.83803	1.85769	0.0964146	0.0482073		1.0083	1.77261	0.7268	1.61029	0.709	1.69957	0.6548	1.45175	1.63355	0.138189	0.0690945		0.8945	1.64016	0.8331	1.63809	0.6025	1.89545	0.5724	1.68097	1.71367	0.122789	0.0613943		1.2289	2.09547	1.3273
28	0.6338	1.57929	1.5669	1.72868	0.4355	1.8059	1.70462	0.115205	0.0665138		0.468	1.75704	0.7895	1.61948	0.688	1.53364	0.5263	1.60237	1.62813	0.0936028	0.0468014		0.9357	1.64498	0.6776	1.50128	0.6634	1.59026	0.5952	1.31961	1.51403	0.142501	0.0712504		0.8201	1.50374	0.7642	1.50261	0.551	1.73343	0.5207	1.52915	1.56723	0.111477	0.0557386		1.0879	1.85504	1.1832
29	0.5689	1.41757	1.4141	1.5601	0.393	1.62966	1.53578	0.108118	0.0624219		0.4122	1.54755	0.6955	1.42666	0.6072	1.35353	0.4697	1.43005	1.43945	0.0802492	0.0401246		0.8791	1.54547	0.6282	1.39183	0.6201	1.48646	0.5454	1.2092	1.40824	0.147013	0.0735063		0.7418	1.36017	0.6927	1.36202	0.5127	1.61294	0.4819	1.4152	1.43758	0.119659	0.0598296		0.9674	1.64957	1.0468
30	0.5034	1.25436	1.2641	1.39462	0.35	1.45135	1.36678	0.101405	0.0585461		0.365	1.37034	0.607	1.24512	0.529	1.17921	0.4077	1.24128	1.25899	0.0801456	0.0400728		0.805	1.41521	0.5741	1.27197	0.5702	1.36685	0.4911	1.08881	1.28571	0.144117	0.0720587		0.6652	1.21971	0.617	1.21318	0.4653	1.46382	0.4343	1.27541	1.29303	0.117236	0.058618		0.8527	1.45399	0.9252
31	0.446	1.11133	1.1302	1.24689	0.3131	1.29834	1.21885	0.096605	0.0557749		0.3154	1.18413	0.5333	1.09394	0.4603	1.02607	0.3598	1.09545	1.0999	0.0648084	0.0324042		0.7404	1.30164	0.5276	1.16895	0.5172	1.2398	0.4467	0.990373	1.17519	0.13461	0.0673048		0.6009	1.10181	0.5519	1.08518	0.4208	1.32383	0.3899	1.14502	1.16396	0.109523	0.0547615		0.7448	1.27	0.8075
32	0.3894	0.970298	1.0075	1.11152	0.2787	1.15569	1.07917	0.096839	0.05591		0.2762	1.03695	0.4689	0.961842	0.4038	0.900122	0.3121	0.950221	0.962285	0.0565258	0.0282629		0.6824	1.19967	0.4864	1.07766	0.4746	1.13768	0.4084	0.905459	1.08012	0.126647	0.0633235		0.5368	0.984277	0.497	0.977229	0.3804	1.19673	0.3503	1.02873	1.04674	0.102559	0.0512795		0.6487	1.10614	0.7049
33	0.3442	0.85767	0.895	0.987408	0.2514	1.04249	0.962522	0.0948888	0.0547841		0.2434	0.913811	0.4165	0.854355	0.3572	0.796244	0.2725	0.829654	0.848516	0.0496173	0.0248087		0.6199	1.0898	0.4451	0.986159	0.438	1.04994	0.3644	0.807907	0.983452	0.124571	0.0622854		0.4813	0.882512	0.447	0.878916	0.3418	1.0753	0.3143	0.923008	0.939933	0.0924298	0.0462149		0.5743	0.979272	0.616
34	0.2959	0.737317	0.7837	0.864616	0.218	0.903987	0.835306	0.0871148	0.0502958		0.2148	0.806436	0.3643	0.747279	0.3131	0.69794	0.24	0.730705	0.74559	0.0454505	0.0227253		0.5625	0.988886	0.4014	0.889338	0.3928	0.941594	0.3271	0.72521	0.886257	0.114805	0.0574025		0.4255	0.780197	0.395	0.776671	0.3051	0.959838	0.2794	0.820517	0.834306	0.0860196	0.0430098		0.4926	0.839961	0.5324
35	0.2626	0.654341	0.6939	0.765544	0.1897	0.786634	0.735506	0.0710781	0.041037		0.1906	0.715581	0.322	0.66051	0.2764	0.616131	0.2103	0.64028	0.658126	0.0423825	0.0211912		0.5055	0.888679	0.3623	0.802708	0.3531	0.846428	0.2889	0.640517	0.794583	0.108542	0.0542711		0.3778	0.692734	0.3447	0.677768	0.2703	0.850358	0.2452	0.720082	0.735236	0.0787226	0.0393613		0.4251	0.724863	0.4659
36	0.233	0.580584	0.6156	0.67916	0.1644	0.681722	0.647155	0.0576666	0.0332938		0.1727	0.648378	0.2874	0.589536	0.2473	0.551263	0.188	0.572385	0.590391	0.0417069	0.0208534		0.4552	0.80025	0.3257	0.721618	0.3205	0.768281	0.2531	0.561145	0.712824	0.106149	0.0530744		0.3309	0.606738	0.3013	0.592433	0.2418	0.760698	0.2202	0.646664	0.651633	0.0762453	0.0381227		0.3749	0.639264	0.4089
37	0.2062	0.513804	0.5532	0.610317	0.1496	0.62035	0.581491	0.0588323	0.0339668		0.1607	0.603326	0.2664	0.546459	0.2303	0.513368	0.1718	0.523063	0.546554	0.0403161	0.020158		0.418	0.734852	0.2935	0.650276	0.2933	0.703079	0.2314	0.513034	0.65031	0.0979397	0.0489699		0.293	0.537245	0.2731	0.536984	0.2186	0.687711	0.1981	0.581762	0.585926	0.0710462	0.0355231		0.3325	0.566965	0.3636
38	0.1835	0.457241	0.5053	0.557472	0.1338	0.554832	0.523182	0.0571214	0.0329791		0.1498	0.562403	0.2519	0.516716	0.2177	0.485281	0.1643	0.500228	0.516157	0.0333969	0.0166984		0.379	0.666289	0.265	0.587131	0.2667	0.639315	0.209	0.463371	0.589027	0.0899839	0.0449919		0.2636	0.483337	0.2429	0.477603	0.194	0.61032	0.1727	0.50717	0.519608	0.0618152	0.0309076		0.2976	0.507455	0.3288
39	0.1686	0.420114	0.4672	0.515438	0.1225	0.507974	0.481175	0.0530124	0.0306067		0.1469	0.551515	0.2448	0.502152	0.2114	0.471238	0.1616	0.492008	0.504228	0.0340495	0.0170248		0.353	0.620581	0.2437	0.539939	0.2441	0.58514	0.1909	0.423242	0.542226	0.0859137	0.0429568		0.239	0.438231	0.2163	0.425301	0.1782	0.560614	0.1604	0.471048	0.473798	0.0609959	0.030498		0.2732	0.465849	0.2998
40	0.1531	0.381491	0.4295	0.473845	0.1138	0.471898	0.442411	0.0527675	0.0304653		0.1429	0.536498	0.2382	0.488613	0.2079	0.463436	0.1537	0.467956	0.489126	0.0334293	0.0167146		0.3208	0.563973	0.2194	0.4861	0.2227	0.533842	0.1706	0.378235	0.490537	0.0814441	0.040722		0.2132	0.390924	0.1951	0.383616	0.1571	0.494233	0.1417	0.416132	0.421226	0.0506252	0.0253126		0.2476	0.422197	0.2754
41	0.1393	0.347105	0.3968	0.437769	0.1048	0.434577	0.406484	0.0514485	0.0297038		0.1401	0.525986	0.2326	0.477126	0.204	0.454742	0.1517	0.461866	0.47993	0.0320922	0.0160461		0.2893	0.508595	0.2008	0.444891	0.1986	0.476071	0.1546	0.342762	0.443079	0.0717579	0.035879		0.1893	0.347101	0.1727	0.339572	0.1404	0.441696	0.1272	0.37355	0.37548	0.0464865	0.0232432		0.225	0.38366	0.254
42	0.1326	0.33041	0.3745	0.413167	0.097	0.402233	0.381936	0.044957	0.0259559		0.1394	0.523358	0.2298	0.471383	0.2019	0.450061	0.148	0.450601	0.473851	0.0344651	0.0172326		0.2632	0.462711	0.1832	0.405896	0.1812	0.434361	0.1404	0.311279	0.403562	0.0657487	0.0328743		0.1692	0.310245	0.1543	0.303393	0.1268	0.39891	0.1131	0.332142	0.336173	0.0435851	0.0217925		0.2081	0.354843	0.2325
43	0.1263	0.314711	0.3542	0.390771	0.0845	0.350399	0.35196	0.0380536	0.0219703		0.1354	0.50834	0.2257	0.462972	0.1962	0.437355	0.145	0.441467	0.462534	0.0325382	0.0162691		0.2381	0.418584	0.164	0.363357	0.1668	0.399842	0.1235	0.27381	0.363898	0.0642874	0.0321437		0.152	0.278707	0.1357	0.266821	0.1141	0.358956	0.1021	0.299838	0.301081	0.0409285	0.0204643		0.1933	0.329607	0.2185
44	0.1169	0.291289	0.3402	0.375325	0.08	0.331738	0.332784	0.042028	0.0242649		0.1306	0.490319	0.2225	0.456408	0.1952	0.435126	0.1415	0.430811	0.453166	0.0271788	0.0135894		0.2107	0.370415	0.1482	0.32835	0.1474	0.353337	0.1093	0.242328	0.323608	0.0568732	0.0284366		0.1383	0.253587	0.1205	0.236934	0.0991	0.311767	0.09	0.264304	0.266648	0.0321181	0.016059		0.175	0.298403	0.2044
45	0.1121	0.279328	0.3272	0.360983	0.0771	0.319713	0.320008	0.0408282	0.0235722		0.1292	0.485063	0.219	0.449229	0.1933	0.43089	0.1407	0.428376	0.44839	0.0261562	0.0130781		0.1935	0.340177	0.138	0.305751	0.1335	0.320017	0.1039	0.230355	0.299075	0.0479405	0.0239703		0.1265	0.23195	0.1114	0.219041	0.0906	0.285026	0.0838	0.246096	0.245528	0.0285559	0.0142779		0.1635	0.278793	0.193
46	0.1037	0.258397	0.3151	0.347634	0.072	0.298564	0.301532	0.0446921	0.025803		0.1241	0.465916	0.2105	0.431793	0.1885	0.420191	0.1321	0.402192	0.430023	0.0268495	0.0134247		0.1703	0.299391	0.1244	0.275619	0.1185	0.28406	0.0867	0.192222	0.262823	0.0480851	0.0240425		0.1136	0.208297	0.0979	0.192496	0.0759	0.23878	0.0693	0.203514	0.210772	0.0198094	0.00990472		0.1468	0.250317	0.1766
47	0.098	0.244194	0.3071	0.338808	0.0689	0.28571	0.28957	0.0474248	0.0273807		0.1196	0.449021	0.2041	0.418665	0.1817	0.405032	0.1273	0.387578	0.415074	0.0259627	0.0129813		0.1557	0.273724	0.1145	0.253685	0.1059	0.253856	0.0775	0.171824	0.238272	0.0452863	0.0226431		0.1025	0.187944	0.0892	0.17539	0.0693	0.218016	0.0632	0.1856	0.191738	0.0183474	0.00917369		0.1342	0.228832	0.1639
48	0.094	0.234227	0.2979	0.328658	0.065	0.269537	0.277474	0.047713	0.0275471		0.1159	0.43513	0.1965	0.403075	0.174	0.387868	0.1222	0.372051	0.399531	0.0269015	0.0134507		0.1427	0.250869	0.1027	0.227541	0.0971	0.232762	0.072	0.15963	0.217701	0.0399833	0.0199916		0.0938	0.171992	0.0818	0.16084	0.0625	0.196624	0.0585	0.171798	0.175313	0.0151329	0.00756645		0.1239	0.211269	0.1533
49	0.092	0.229243	0.2848	0.314205	0.0615	0.255024	0.266157	0.0435614	0.0251502		0.1065	0.399839	0.1852	0.379896	0.1652	0.368252	0.1145	0.348607	0.374149	0.021449	0.0107245		0.1303	0.22907	0.0936	0.207379	0.089	0.213345	0.0661	0.14655	0.199086	0.0361995	0.0180997		0.0862	0.158056	0.0732	0.14393	0.0573	0.180265	0.0562	0.165043	0.161824	0.0151087	0.00755433		0.1109	0.189102	0.1429
50	0.088	0.219276	0.2718	0.299863	0.057	0.236363	0.251834	0.0424624	0.0245157		0.1001	0.375811	0.1718	0.352409	0.1536	0.342394	0.1067	0.324859	0.348868	0.0212667	0.0106334		0.1208	0.212369	0.084	0.18611	0.0823	0.197284	0.0612	0.135686	0.182862	0.0332404	0.0166202		0.0786	0.144121	0.0649	0.12761	0.0524	0.164849	0.0508	0.149185	0.146441	0.0153448	0.00767239		0.1013	0.172732	0.1269
51	0.083	0.206818	0.259	0.285741	0.0544	0.225582	0.23938	0.0412315	0.023805		0.0942	0.353661	0.1585	0.325127	0.1439	0.320771	0.0995	0.302938	0.325624	0.0210119	0.010506		0.1098	0.193031	0.0766	0.169714	0.0747	0.179066	0.0562	0.1246	0.166603	0.0295952	0.0147976		0.0697	0.127802	0.0614	0.120728	0.0475	0.149434	0.0446	0.130977	0.132235	0.01224	0.00611998		0.0901	0.153635	0.1121
52	0.0762	0.189873	0.2491	0.274819	0.051	0.211483	0.225392	0.0441479	0.0254888		0.0875	0.328506	0.1462	0.299896	0.1326	0.295582	0.0901	0.274319	0.299576	0.0222931	0.0111466		0.0993	0.174571	0.0703	0.155756	0.065	0.155814	0.0498	0.110411	0.149138	0.0272947	0.0136473		0.0643	0.117901	0.0575	0.11306	0.0419	0.131817	0.0387	0.113651	0.119107	0.00874318	0.00437159		0.0754	0.128569	0.0987
53	0.072	0.179408	0.236	0.260367	0.0448	0.185773	0.208516	0.0450166	0.0259904		0.0757	0.284205	0.1298	0.266255	0.117	0.260808	0.0793	0.241437	0.263176	0.0176058	0.0088029		0.0925	0.162617	0.0656	0.145343	0.0582	0.139513	0.0438	0.0971085	0.136145	0.0278122	0.0139061		0.0614	0.112583	0.0506	0.0994925	0.0381	0.119862	0.0365	0.10719	0.109782	0.00860313	0.00430156		0.0641	0.109301	0.0884
54	0.0684	0.170438	0.2158	0.238081	0.042	0.174163	0.194227	0.0380243	0.0219533		0.0672	0.252293	0.1143	0.234461	0.1049	0.233835	0.0703	0.214036	0.233656	0.0156309	0.00781545		0.0835	0.146795	0.0568	0.125846	0.053	0.127048	0.0416	0.0922309	0.12298	0.0226378	0.0113189		0.0553	0.101398	0.0474	0.0932005	0.0342	0.107593	0.0328	0.0963241	0.0996288	0.00629273	0.00314636		0.0554	0.0944657	0.076
55	0.0608	0.1515	0.2014	0.222194	0.0383	0.15882	0.177505	0.038875	0.0224445		0.0595	0.223384	0.1006	0.206358	0.094	0.209538	0.0612	0.18633	0.206403	0.0152876	0.00764381		0.073	0.128335	0.0519	0.114989	0.047	0.112665	0.0372	0.0824757	0.109616	0.0193665	0.00968324		0.0493	0.0903965	0.0426	0.0837625	0.0286	0.089975	0.0282	0.0828152	0.0867373	0.00400436	0.00200218		0.0463	0.0789488	0.0628
56	0.0562	0.140038	0.1828	0.201674	0.0292	0.121084	0.154265	0.0421364	0.0243275		0.0494	0.185465	0.0873	0.179076	0.0802	0.178776	0.0505	0.153752	0.174268	0.0140203	0.00701017		0.0658	0.115678	0.0469	0.103911	0.042	0.10068	0.0328	0.0727205	0.0982472	0.0181974	0.00909868		0.0449	0.0823287	0.0355	0.0698021	0.0263	0.0827393	0.0251	0.0737114	0.0771454	0.00642584	0.00321292		0.0369	0.0629203	0.0541
57	0.0498	0.124091	0.1628	0.179609	0.0277	0.114864	0.139521	0.0350221	0.02022		0.0432	0.162188	0.0767	0.157333	0.069	0.15381	0.0446	0.135789	0.15228	0.0115179	0.00575896		0.0602	0.105833	0.0403	0.0892883	0.0385	0.0922896	0.0296	0.0656258	0.0882591	0.0167173	0.00835864		0.0389	0.0713271	0.0322	0.0633134	0.0229	0.0720429	0.0219	0.064314	0.0677493	0.00457217	0.00228609		0.0296	0.0504727	0.0448
58	0.044	0.109638	0.1486	0.163943	0.0239	0.0991068	0.124229	0.0347937	0.0200881		0.0363	0.136283	0.0644	0.132102	0.0596	0.132856	0.0384	0.116913	0.129539	0.00861159	0.00430579		0.0536	0.0942298	0.0363	0.0804259	0.0332	0.0795848	0.0263	0.0583094	0.0781375	0.0148262	0.00741309		0.0349	0.0639927	0.0286	0.0562349	0.019	0.0597736	0.0194	0.0569722	0.0592433	0.00351407	0.00175704		0.0222	0.0378545	0.0365
59	0.0389	0.0969301	0.1328	0.146511	0.0198	0.0821052	0.108516	0.0337299	0.019474		0.0295	0.110754	0.0559	0.114666	0.0507	0.113017	0.0321	0.0977318	0.109042	0.0077089	0.00385445		0.0472	0.0829785	0.0324	0.0717851	0.0278	0.0666403	0.0246	0.0545404	0.0689861	0.0118012	0.00590059		0.0313	0.0573917	0.0253	0.0497463	0.0173	0.0544254	0.0168	0.0493367	0.052725	0.00387397	0.00193698		0.019	0.032398	0.0317
60	0.034	0.0847204	0.1187	0.130956	0.0164	0.0680063	0.0945608	0.0326079	0.0188262		0.0256	0.0961116	0.0467	0.0957945	0.0423	0.0942921	0.027	0.0822043	0.0921006	0.00664511	0.00332256		0.0415	0.0729578	0.0284	0.0629228	0.0247	0.0592092	0.0218	0.0483325	0.0608556	0.0101698	0.0050849		0.0284	0.0520743	0.0237	0.0466002	0.0139	0.0437291	0.0156	0.0458127	0.0470541	0.00355924	0.00177962		0.0154	0.0262594	0.0258
61	0.0282	0.0702681	0.1036	0.114297	0.0134	0.0555662	0.0800436	0.0305612	0.0176445		0.0204	0.0765889	0.0388	0.0795894	0.0363	0.0809173	0.0229	0.0697214	0.0767043	0.00499491	0.00249746		0.0371	0.0652225	0.0251	0.0556113	0.0219	0.0524972	0.0192	0.0425681	0.0539748	0.00933605	0.00466802		0.0261	0.047857	0.0216	0.0424711	0.0124	0.0390101	0.0139	0.0408203	0.0425396	0.00381629	0.00190815		0.0128	0.021826	0.021
62	0.023	0.0573109	0.0896	0.0988511	0.0119	0.0493461	0.0685027	0.0265825	0.0153474		0.0164	0.0615715	0.0326	0.0668715	0.0317	0.0706633	0.0197	0.0599787	0.0647713	0.00491036	0.00245518		0.0322	0.0566082	0.0223	0.0494077	0.0183	0.0438675	0.0168	0.0372471	0.0467826	0.00822308	0.00411154		0.0231	0.0423562	0.0186	0.0365723	0.0107	0.033662	0.0132	0.0387646	0.0378388	0.00366576	0.00183288		0.0102	0.0173926	0.0186
63	0.0206	0.0513306	0.0766	0.0845088	0.0093	0.0385646	0.0581347	0.0237158	0.0136923		0.0126	0.0473049	0.0277	0.0568203	0.0262	0.0584031	0.0157	0.0478003	0.0525822	0.00584697	0.00292348		0.0294	0.0516858	0.0183	0.0405453	0.0154	0.0369158	0.0137	0.0303741	0.0398803	0.008925	0.0044625		0.0187	0.0342883	0.0157	0.0308702	0.0096	0.0302014	0.0118	0.0346532	0.0325033	0.00229304	0.00114652		0.0087	0.0148349	0.0152
64	0.0176	0.0438553	0.0665	0.073366	0.0072	0.0298564	0.0490259	0.0222109	0.0128235		0.0109	0.0409225	0.0222	0.0455383	0.0212	0.0472575	0.0117	0.0356219	0.042335	0.00521387	0.00260694		0.0249	0.0437747	0.0168	0.0372219	0.0127	0.0304436	0.0117	0.0259399	0.034345	0.00781156	0.00390578		0.0182	0.0333715	0.0133	0.0261512	0.0083	0.0261116	0.0103	0.0302481	0.0289706	0.00351772	0.00175886		0.0065	0.0110835	0.0112
65	0.0142	0.0353832	0.0556	0.0613406	0.0075	0.0311005	0.0426081	0.0163636	0.0094475		0.011	0.041298	0.0183	0.0375383	0.0187	0.0416847	0.0104	0.0316639	0.0380462	0.00464774	0.00232387		0.021	0.0369184	0.0135	0.0299105	0.0091	0.0218139	0.0095	0.0210623	0.0274263	0.00748933	0.00374466		0.0143	0.0262205	0.012	0.0235951	0.0069	0.0217073	0.0083	0.0243747	0.0239744	0.00186985	0.000934923		0.0055	0.00937837	0.0086
66	0.0125	0.0311472	0.0456	0.0503081	0.0049	0.020319	0.0339248	0.0151863	0.00876781		0.0082	0.0307857	0.0143	0.0293332	0.0151	0.0336598	0.0084	0.0255747	0.0298384	0.0033633	0.00168165		0.0181	0.0318201	0.0116	0.0257008	0.0083	0.0198962	0.009	0.0199538	0.0243427	0.0056801	0.00284005		0.0119	0.0218198	0.01	0.0196626	0.0063	0.0198197	0.0061	0.0179139	0.019804	0.00159752	0.000798761		0.0053	0.00903734	0.0074
67	0.0102	0.0254161	0.0384	0.0423647		0	0.0225936	0.0213229	0.0123108		0.0053	0.0198981	0.0112	0.0229743	0.0117	0.0260808	0.0061	0.0185721	0.0218813	0.00335233	0.00167616		0.0161	0.0283041	0.0098	0.0217128	0.0064	0.0153417	0.0081	0.0179584	0.0208292	0.0056276	0.0028138		0.012	0.0220032	0.0077	0.0151402	0.0052	0.0163591	0.0058	0.0170329	0.0176338	0.00301639	0.0015082			0	0.0065
68	0.008	0.0199342	0.0326	0.0359659		0	0.0186334	0.0180182	0.0104028		0.006	0.0225262	0.0105	0.0215384	0.0109	0.0242975	0.0048	0.0146141	0.020744	0.00424304	0.00212152		0.0129	0.0226784	0.0096	0.0212697	0.0044	0.0105474	0.0058	0.0128591	0.0168387	0.00603197	0.00301598		0.0093	0.0170525	0.0062	0.0121908	0.0042	0.0132131	0.0051	0.0149772	0.0143584	0.00213317	0.00106659			0	0.0049
SUM	40.132	100	90.6414	100	24.1154	100	100	5.17251	2.98635		26.6357	100	48.7502	100	44.8606	100	32.845	100	100	3.82978	1.91489		56.8822	100	45.1347	100	41.7165	100	45.1042	100	100	6.19889	3.09945		54.5375	100	50.8581	100	31.7866	100	34.0517	100	100	4.9494	2.4747		58.6456	100	59.7613
[truncated: 263 more columns]

## Sheet: 2_CLD dataset Fig5_SS3
Additional file 5, sheet 2: Chain-length distributions of glucans from yeast strains and plant lines presented in Figure 5E, F; All data presented in this sheet were acquired and analysed together.
	WT (WS ecotype) Arabidopsis (starch)								ss1 ss2 Arabidopsis (starch)												ss1 ss2 ss4 Arabidopsis (starch)												SS3-A (524) soluble glucans												SS3-A (524) insoluble glucans
	Replicate 2		Replicate 3		Average of relative peak area [%]	Standard deviation of relative peak area [%]	Standard error of relative peak area [%]		Replicate 1		Replicate 2		Replicate 3		Replicate 4		Average of relative peak area [%]	Standard deviation of relative peak area [%]	Standard error of relative peak area [%]		Replicate 1		Replicate 2		Replicate 3		Replicate 4		Average of relative peak area [%]	Standard deviation of relative peak area [%]	Standard error of relative peak area [%]		Replicate 1		Replicate 2		Replicate 3		Replicate 4		Average of relative peak area [%]	Standard deviation of relative peak area [%]	Standard error of relative peak area [%]		Replicate 1		Replicate 2		Replicate 3
DP	Peak area	Relative peak area [%]	Peak area	Relative peak area [%]					Peak area	Relative peak area [%]	Peak area	Relative peak area [%]	Peak area	Relative peak area [%]	Peak area	Relative peak area [%]					Peak area	Relative peak area [%]	Peak area	Relative peak area [%]	Peak area	Relative peak area [%]	Peak area	Relative peak area [%]					Peak area	Relative peak area [%]	Peak area	Relative peak area [%]	Peak area	Relative peak area [%]	Peak area	Relative peak area [%]					Peak area	Relative peak area [%]	Peak area	Relative peak area [%]	Peak area
3	0.1416	0.232988	0.1558	0.23876	0.235874	0.00408128	0.0028859		0.1417	0.286689	0.1424	0.290507	0.1235	0.241544	0.1346	0.26459	0.270833	0.0226221	0.011311		0.0756	0.192576	0.0734	0.185544	0.0861	0.249528	0.0606	0.195995	0.20591	0.0294018	0.0147009		0.2721	0.349628	0.1434	0.443385	0.2742	0.512427	0.2337	0.528379	0.458455	0.0813895	0.0406948		0.2493	0.28184	0.1405	0.300372	0.3252
4	0.0573	0.0942813	0.0809	0.123977	0.109129	0.0209984	0.0148481		0.0571	0.115525	0.0611	0.124649	0.0456	0.0891857	0.0536	0.105364	0.108681	0.0151974	0.00759871		0.0439	0.111826	0.0386	0.0975748	0.0534	0.154759	0.0319	0.103172	0.116833	0.0259549	0.0129774		0.6075	0.780591	0.3076	0.951082	0.5544	1.03607	0.4386	0.991644	0.939846	0.111698	0.0558492		0.2526	0.285571	0.1392	0.297592	0.2914
5	0.1797	0.295678	0.1855	0.284275	0.289976	0.00806331	0.00570162		0.1354	0.273943	0.1277	0.260518	0.1302	0.254649	0.1635	0.321401	0.277627	0.0302788	0.0151394		0.0691	0.176018	0.1012	0.255818	0.1028	0.297926	0.071	0.229631	0.239848	0.0510122	0.0255061		0.6938	0.89148	0.3351	1.03611	0.5998	1.12091	0.5901	1.33417	1.09567	0.185078	0.0925392		0.3186	0.360185	0.1484	0.317261	0.3162
6	1.4396	2.36871	1.5284	2.34224	2.35548	0.0187204	0.0132373		1.1868	2.40115	1.1878	2.42321	1.1914	2.33017	1.2121	2.38269	2.3843	0.0397075	0.0198538		0.8043	2.04879	0.7926	2.00357	0.7443	2.15707	0.6528	2.11131	2.08018	0.0676634	0.0338317		2.4774	3.18327	1.1218	3.46854	1.8544	3.46551	1.5675	3.54401	3.41533	0.158912	0.079456		1.8727	2.11713	1.0804	2.30976	1.8375
7	1.802	2.96501	1.9361	2.96703	2.96602	0.00143159	0.00101229		1.3784	2.78879	1.3752	2.80552	1.3858	2.71038	1.3893	2.73102	2.75893	0.0454529	0.0227265		0.8999	2.29231	0.8944	2.2609	0.813	2.35617	0.7273	2.35226	2.31541	0.0466313	0.0233157		2.0255	2.60261	0.8773	2.71256	1.464	2.73593	1.3034	2.9469	2.7495	0.143862	0.071931		1.3931	1.57493	0.8112	1.73424	1.3007
8	1.9513	3.21066	2.0341	3.11721	3.16394	0.0660794	0.0467252		1.6016	3.24037	1.5959	3.25576	1.6182	3.16492	1.5731	3.09233	3.18834	0.0753231	0.0376616		1.1464	2.92022	1.1592	2.93028	1.03	2.98506	0.9243	2.9894	2.95624	0.0360637	0.0180318		2.2451	2.88478	0.9862	3.04928	1.5967	2.98392	1.3655	3.0873	3.00132	0.0886484	0.0443242		1.4891	1.68346	0.9284	1.9848	1.3377
9	2.6323	4.33118	2.8138	4.31209	4.32163	0.0135007	0.00954646		1.7442	3.52888	1.7494	3.56891	1.777	3.4755	1.7846	3.50808	3.52035	0.0391288	0.0195644		1.324	3.37262	1.3289	3.35925	1.2122	3.51309	1.067	3.45093	3.42397	0.0718679	0.0359339		2.4213	3.11119	1.0263	3.17326	1.7173	3.2093	1.446	3.2693	3.19076	0.0662089	0.0331045		1.6842	1.90403	0.921	1.96898	1.4974
10	3.4496	5.67596	3.7306	5.71706	5.69651	0.0290618	0.0205498		1.9908	4.02781	1.9981	4.07628	2.0316	3.97346	2.033	3.99638	4.01848	0.044512	0.022256		1.5892	4.04816	1.6045	4.05593	1.4432	4.18256	1.2628	4.08419	4.09271	0.061867	0.0309335		2.6282	3.37704	1.1244	3.47658	1.879	3.51149	1.5788	3.56956	3.48367	0.0807685	0.0403843		1.8795	2.12482	1.0705	2.2886	1.7421
11	3.7893	6.2349	4.1088	6.29664	6.26577	0.0436577	0.0308707		2.1822	4.41505	2.1858	4.45921	2.2342	4.36971	2.2244	4.37262	4.40415	0.0421523	0.0210761		1.7952	4.57291	1.8113	4.57868	1.6676	4.83289	1.4636	4.73363	4.67953	0.126472	0.0632361		2.759	3.54511	1.1638	3.59841	1.9517	3.64735	1.6406	3.70928	3.62504	0.0699833	0.0349917		2.1364	2.41525	1.1877	2.53916	1.9318
12	3.96	6.51577	4.3337	6.6413	6.57854	0.0887605	0.0627631		2.2907	4.63457	2.294	4.67994	2.3502	4.59658	2.3427	4.60517	4.62907	0.0376163	0.0188082		1.9299	4.91603	1.9379	4.89871	1.7611	5.10387	1.5627	5.05414	4.99319	0.101399	0.0506995		2.7856	3.57928	1.189	3.67632	1.9735	3.68809	1.6612	3.75586	3.67489	0.0727371	0.0363685		2.2677	2.56369	1.2711	2.71745	2.0438
13	3.4893	5.74128	3.8023	5.82694	5.78411	0.0605679	0.042828		2.3424	4.73917	2.3357	4.76501	2.402	4.69789	2.3831	4.68459	4.72166	0.037083	0.0185415		1.9645	5.00416	1.988	5.02535	1.7945	5.20067	1.5996	5.17348	5.10092	0.100476	0.0502382		2.8197	3.6231	1.1798	3.64788	1.9686	3.67893	1.6372	3.70159	3.66288	0.0344667	0.0172334		2.3984	2.71145	1.3085	2.79741	2.109
14	3.4358	5.65326	3.7316	5.71859	5.68592	0.0462014	0.0326693		2.3717	4.79845	2.3777	4.8507	2.46	4.81133	2.4283	4.77344	4.80848	0.032244	0.016122		2.0113	5.12338	2.0267	5.12318	1.7911	5.19081	1.6291	5.26889	5.17657	0.0692971	0.0346486		2.7821	3.57479	1.1838	3.66024	1.951	3.64604	1.6347	3.69594	3.64425	0.0508462	0.0254231		2.386	2.69743	1.3762	2.94214	2.0874
15	3.1904	5.24948	3.4492	5.28582	5.26765	0.0257014	0.0181737		2.3191	4.69203	2.316	4.72482	2.3993	4.69261	2.3723	4.66336	4.6932	0.0251165	0.0125582		1.9788	5.04059	1.9933	5.03875	1.7486	5.06764	1.5879	5.13564	5.07066	0.0452927	0.0226463		2.732	3.51041	1.1303	3.49483	1.8826	3.51821	1.5488	3.50173	3.5063	0.0101889	0.00509443		2.4691	2.79138	1.3349	2.85385	2.1292
16	2.7931	4.59576	3.0278	4.64004	4.6179	0.0313089	0.0221387		2.2864	4.62587	2.2818	4.65505	2.3654	4.62631	2.3532	4.62581	4.63326	0.0145304	0.00726521		1.9609	4.99499	1.9804	5.00614	1.722	4.99055	1.5632	5.05576	5.01186	0.0299901	0.014995		2.7545	3.53932	1.1323	3.50101	1.8766	3.507	1.5466	3.49675	3.51102	0.0193305	0.00966524		2.5581	2.892	1.3765	2.94279	2.1672
17	2.0849	3.43049	2.2623	3.46692	3.44871	0.0257641	0.018218		2.2337	4.51924	2.2262	4.54162	2.3031	4.50446	2.2935	4.50845	4.51845	0.0166662	0.00833309		1.915	4.87807	1.9315	4.88253	1.6773	4.86101	1.5325	4.95647	4.89452	0.0423274	0.0211637		2.7592	3.54536	1.1504	3.55697	1.8999	3.55054	1.5734	3.55735	3.55256	0.00572269	0.00286135		2.6315	2.97498	1.4462	3.0918	2.2758
18	1.46	2.40228	1.5644	2.39741	2.39984	0.00344473	0.00243579		2.1347	4.31895	2.1249	4.33496	2.2129	4.32805	2.1859	4.29694	4.31972	0.0165461	0.00827305		1.8044	4.59634	1.8213	4.60396	1.5761	4.56772	1.4426	4.66571	4.60843	0.0412493	0.0206246		2.7386	3.51889	1.1239	3.47504	1.8596	3.47523	1.5443	3.49155	3.49018	0.0206487	0.0103244		2.7059	3.05909	1.4708	3.14439	2.3146
19	1.5084	2.48192	1.6117	2.46989	2.47591	0.00850127	0.00601131		2.0078	4.0622	1.9991	4.07832	2.0878	4.08337	2.0664	4.06203	4.07148	0.0110096	0.00550479		1.6767	4.27105	1.6883	4.26776	1.4591	4.22864	1.3341	4.31479	4.27056	0.0352243	0.0176121		2.6506	3.40582	1.083	3.34858	1.7975	3.35918	1.5082	3.40993	3.38088	0.0315202	0.0157601		2.7135	3.06768	1.472	3.14695	2.3237
20	1.562	2.57011	1.6796	2.57395	2.57203	0.00271483	0.00191967		1.8798	3.80323	1.8755	3.82617	1.9559	3.8254	1.9403	3.81415	3.81724	0.0108338	0.0054169		1.5525	3.95468	1.5664	3.95962	1.3496	3.91129	1.2235	3.95709	3.94567	0.0230048	0.0115024		2.5562	3.28452	1.0518	3.25211	1.7275	3.22836	1.457	3.29417	3.26479	0.0302248	0.0151124		2.6957	3.04756	1.4522	3.10462	2.3234
21	1.6364	2.69253	1.7585	2.69486	2.6937	0.00165059	0.00116715		1.7434	3.52726	1.736	3.54158	1.814	3.54787	1.7992	3.53678	3.53837	0.00868613	0.00434306		1.429	3.64009	1.4117	3.56856	1.2189	3.53251	1.1263	3.64272	3.59597	0.054499	0.0272495		2.4744	3.17942	1.0173	3.14544	1.6633	3.10839	1.3988	3.16259	3.14896	0.0303977	0.0151988		2.6776	3.02709	1.4521	3.10441	2.2977
22	1.6186	2.66324	1.7273	2.64705	2.65514	0.0114487	0.00809547		1.5861	3.20901	1.582	3.22741	1.6576	3.24198	1.643	3.22973	3.22703	0.0136067	0.00680335		1.2868	3.27786	1.2945	3.27229	1.1114	3.22096	1.0054	3.2517	3.25571	0.0257495	0.0128747		2.3699	3.04514	0.9712	3.0029	1.5856	2.96318	1.3307	3.00862	3.00496	0.0335554	0.0167777		2.6154	2.95677	1.4229	3.04198	2.2467
23	1.5365	2.52815	1.6519	2.5315	2.52983	0.00236692	0.00167367		1.455	2.94377	1.4519	2.96199	1.5241	2.98087	1.5197	2.98735	2.9685	0.0196849	0.00984247		1.1606	2.95639	1.1681	2.95277	1.0023	2.90478	0.9053	2.92795	2.93548	0.0240528	0.0120264		2.2636	2.90855	0.928	2.86933	1.5209	2.84227	1.2815	2.89738	2.87938	0.0297414	0.0148707		2.576	2.91223	1.3923	2.97656	2.2035
24	1.4654	2.41117	1.5749	2.4135	2.41233	0.00165059	0.00116714		1.3475	2.72628	1.3436	2.74105	1.4101	2.75791	1.3983	2.74871	2.74349	0.013385	0.00669252		1.047	2.66702	1.0548	2.66637	0.9043	2.62076	0.8139	2.63234	2.64662	0.0236538	0.0118269		2.1657	2.78276	0.9	2.78275	1.4629	2.73388	1.2348	2.7918	2.7728	0.0262939	0.0131469		2.5515	2.88453	1.385	2.96096	2.1639
25	1.3888	2.28513	1.4864	2.27788	2.2815	0.00512835	0.00362629		1.2215	2.47135	1.2146	2.47788	1.2844	2.51206	1.2671	2.49081	2.48802	0.0179486	0.0089743		0.9228	2.35065	0.9266	2.3423	0.794	2.3011	0.7078	2.28919	2.32081	0.0302217	0.0151109		2.0662	2.65491	0.8509	2.63094	1.3801	2.57914	1.1603	2.62336	2.62209	0.0316323	0.0158161		2.4893	2.81422	1.3274	2.83782	2.0843
26	1.3172	2.16732	1.4007	2.14654	2.15693	0.0146905	0.0103877		1.1108	2.24738	1.0921	2.22797	1.1614	2.2715	1.1433	2.24745	2.24857	0.0178195	0.00890977		0.814	2.0735	0.8256	2.08699	0.7019	2.03419	0.6271	2.02819	2.05572	0.0289566	0.0144783		1.9539	2.51061	0.8067	2.49427	1.3141	2.4558	1.0902	2.46487	2.48139	0.0254819	0.0127409		2.398	2.711	1.2805	2.73755	2.0177
27	1.2315	2.02631	1.3068	2.00264	2.01447	0.0167334	0.0118323		0.9998	2.02281	0.9814	2.00213	1.0442	2.04227	1.03	2.02473	2.02298	0.0164303	0.00821515		0.7154	1.82234	0.7294	1.84381	0.6163	1.78611	0.5494	1.77689	1.80729	0.0312674	0.0156337		1.8676	2.39972	0.7688	2.37709	1.2453	2.32722	1.0228	2.31248	2.35413	0.041088	0.020544		2.3143	2.61637	1.2436	2.65866	1.9429
28	1.1212	1.84482	1.1878	1.82028	1.83255	0.0173539	0.0122711		0.8988	1.81846	0.878	1.79119	0.9364	1.83144	0.9252	1.81871	1.81495	0.0169589	0.00847945		0.6211	1.58213	0.6283	1.58824	0.5341	1.54788	0.4741	1.53335	1.5629	0.0265244	0.0132622		1.7867	2.29577	0.7286	2.25279	1.1797	2.20463	0.9697	2.19242	2.2364	0.0473892	0.0236946		2.2761	2.57319	1.203	2.57186	1.8925
29	1.0079	1.6584	1.068	1.63669	1.64754	0.0153509	0.0108548		0.7997	1.61796	0.781	1.5933	0.8347	1.63253	0.825	1.62175	1.61638	0.0165795	0.00828973		0.5328	1.3572	0.5389	1.36226	0.4584	1.3285	0.4072	1.31698	1.34123	0.0219642	0.0109821		1.6745	2.15161	0.679	2.09943	1.1138	2.08148	0.9204	2.08096	2.10337	0.0332855	0.0166427		2.2045	2.49224	1.1706	2.5026	1.834
30	0.914	1.50389	0.9613	1.47317	1.48853	0.0217238	0.015361		0.722	1.46076	0.7034	1.43499	0.7489	1.46472	0.7395	1.45367	1.45354	0.0131794	0.00658972		0.4704	1.19825	0.4766	1.20477	0.4053	1.17461	0.3599	1.164	1.18541	0.0192762	0.00963808		1.5833	2.03442	0.6527	2.01811	1.0577	1.97664	0.875	1.97831	2.00187	0.0289542	0.0144771		2.1299	2.4079	1.1267	2.40874	1.7901
31	0.8098	1.33244	0.8457	1.29602	1.31423	0.0257572	0.0182131		0.6347	1.28413	0.6143	1.25322	0.6592	1.28928	0.6458	1.26948	1.27403	0.0162102	0.0081051		0.3956	1.00771	0.4043	1.02201	0.3427	0.993184	0.3018	0.976093	0.999749	0.019677	0.00983852		1.4923	1.91749	0.6014	1.8595	0.9818	1.83479	0.812	1.83587	1.86191	0.0387658	0.0193829		2.048	2.31531	1.0798	2.30848	1.708
32	0.7193	1.18353	0.7503	1.14982	1.16668	0.0238409	0.016858		0.5574	1.12774	0.5464	1.1147	0.5853	1.14474	0.5759	1.13208	1.12981	0.0123937	0.00619686		0.347	0.883912	0.3495	0.883482	0.2944	0.853205	0.2614	0.845429	0.866507	0.0201021	0.0100511		1.4015	1.80082	0.5639	1.74355	0.9163	1.71239	0.7557	1.70858	1.74134	0.0426385	0.0213192		1.9704	2.22759	1.03	2.20201	1.6195
33	0.6363	1.04697	0.6612	1.01327	1.03012	0.0238238	0.0168459		0.4912	0.993801	0.4834	0.986174	0.5175	1.01214	0.5111	1.0047	0.999203	0.0114959	0.00574793		0.305	0.776926	0.3059	0.773268	0.2568	0.744236	0.2273	0.735142	0.757393	0.0208307	0.0104153		1.2987	1.66873	0.5264	1.6276	0.8568	1.60119	0.7	1.58265	1.62004	0.0373325	0.0186663		1.8933	2.14042	0.9751	2.08464	1.5348
34	0.5607	0.922574	0.5864	0.898645	0.91061	0.0169205	0.0119646		0.4381	0.886368	0.4305	0.878254	0.4641	0.907699	0.4568	0.897956	0.892569	0.0129266	0.00646328		0.2725	0.694138	0.2698	0.682012	0.2285	0.662219	0.2033	0.65752	0.673973	0.0171282	0.00856409		1.2059	1.54949	0.4877	1.50794	0.7958	1.4872	0.6454	1.4592	1.50096	0.0380217	0.0190109		1.8051	2.04071	0.9242	1.97582	1.4489
35	0.4987	0.82056	0.5229	0.801333	0.810946	0.0135955	0.00961346		0.4017	0.812724	0.3881	0.791755	0.4199	0.821251	0.4115	0.808907	0.808659	0.0123949	0.00619743		0.2509	0.639117	0.2481	0.627158	0.2105	0.610053	0.1893	0.612241	0.622142	0.0136318	0.00681592		1.1169	1.43513	0.4536	1.40251	0.7409	1.3846	0.593	1.34073	1.39074	0.0393603	0.0196801		1.6989	1.92065	0.8644	1.84798	1.373
36	0.4455	0.733024	0.4621	0.708158	0.720591	0.0175832	0.0124332		0.3607	0.729772	0.344	0.701787	0.3737	0.730892	0.3667	0.720841	0.720823	0.0134639	0.00673194		0.2292	0.58384	0.2335	0.590252	0.1968	0.570349	0.1709	0.552731	0.574293	0.0165963	0.00829813		1.0311	1.32489	0.4159	1.28594	0.6811	1.27284	0.5402	1.22135	1.27626	0.0427569	0.0213785		1.5941	1.80217	0.8142	1.74066	1.2982
37	0.4027	0.662601	0.4142	0.634752	0.648677	0.0196923	0.0139246		0.329	0.665636	0.3121	0.636709	0.3406	0.666154	0.3376	0.663638	0.658034	0.0142584	0.00712918		0.221	0.562953	0.2246	0.567754	0.1867	0.541078	0.166	0.536883	0.552167	0.0154471	0.00772356		0.9465	1.21618	0.3812	1.17865	0.6305	1.17828	0.4939	1.11667	1.17245	0.0412145	0.0206073		1.5023	1.69839	0.7702	1.64659	1.2261
38	0.3624	0.596292	0.3724	0.570695	0.583493	0.0181	0.0127986		0.3053	0.617686	0.2925	0.596723	0.3192	0.6243	0.3164	0.621964	0.615168	0.0125979	0.00629897		0.2161	0.550471	0.215	0.543487	0.1799	0.521371	0.16	0.517478	0.533201	0.01624	0.00812001		0.8752	1.12457	0.3549	1.09733	0.5859	1.09493	0.4553	1.0294	1.08656	0.0404051	0.0202025		1.43	1.61665	0.7298	1.56022	1.1525
39	0.3324	0.54693	0.3414	0.523188	0.535059	0.0167882	0.011871		0.287	0.580661	0.2731	0.557146	0.2994	0.585574	0.2943	0.578521	0.575476	0.0125716	0.00628579		0.2146	0.54665	0.2153	0.544245	0.1801	0.52195	0.1589	0.51392	0.531691	0.0162486	0.00812431		0.8067	1.03655	0.3278	1.01354	0.5406	1.01028	0.4218	0.95366	1.00351	0.0352275	0.0176138		1.3556	1.53254	0.6861	1.4668	1.0982
40	0.3028	0.498226	0.3131	0.479819	0.489023	0.013016	0.00920373		0.2717	0.549706	0.2582	0.526749	0.284	0.555455	0.2804	0.551197	0.545777	0.0129171	0.00645854		0.2159	0.549961	0.2177	0.550312	0.1803	0.52253	0.1586	0.51295	0.533938	0.0191093	0.00955463		0.7424	0.953928	0.3015	0.932221	0.4987	0.931974	0.3897	0.881084	0.924802	0.0309087	0.0154543		1.2693	1.43498	0.6493	1.38812	1.0431
41	0.279	0.459066	0.2898	0.444112	0.451589	0.0105739	0.00747687		0.2586	0.523202	0.2471	0.504104	0.2705	0.529051	0.2683	0.527411	0.520942	0.0114927	0.00574635		0.2169	0.552509	0.2172	0.549048	0.1793	0.519632	0.159	0.514244	0.533858	0.019712	0.00985599		0.6811	0.875162	0.2774	0.857706	0.459	0.857782	0.3546	0.801726	0.848094	0.0319841	0.015992		1.2007	1.35742	0.6131	1.31073	0.9796
42	0.2617	0.4306	0.2726	0.417753	0.424177	0.00908419	0.00642349		0.2472	0.500138	0.2362	0.481867	0.2592	0.50695	0.2595	0.510113	0.499767	0.0126384	0.0063192		0.2209	0.562698	0.2234	0.56472	0.1825	0.528906	0.1631	0.527504	0.545957	0.020523	0.0102615		0.6251	0.803206	0.2514	0.777315	0.4188	0.782656	0.3201	0.723723	0.771725	0.0338917	0.0169459		1.1325	1.28032	0.5681	1.21453	0.9174
43	0.2453	0.403616	0.2551	0.390935	0.397276	0.00896671	0.00634042		0.2378	0.481119	0.2247	0.458406	0.2482	0.485436	0.2484	0.488293	0.478314	0.0135954	0.00679771		0.2211	0.563207	0.2236	0.565226	0.1851	0.536441	0.1641	0.530738	0.548903	0.0178542	0.00892711		0.5669	0.728424	0.2251	0.695997	0.3759	0.702484	0.2849	0.644139	0.692761	0.0353127	0.0176563		1.0639	1.20277	0.5249	1.12217	0.8541
44	0.2291	0.37696	0.2401	0.367948	0.372454	0.00637285	0.00450629		0.2287	0.462708	0.2169	0.442493	0.2416	0.472527	0.239	0.469815	0.461886	0.0135753	0.00678764		0.2196	0.559386	0.2217	0.560423	0.1798	0.521081	0.1604	0.518772	0.539915	0.0231047	0.0115524		0.5111	0.656725	0.2024	0.62581	0.339	0.633525	0.2564	0.579702	0.623941	0.0322862	0.0161431		0.9866	1.11538	0.4858	1.03858	0.7877
45	0.2155	0.354583	0.2283	0.349865	0.352224	0.00333642	0.0023592		0.2178	0.440655	0.2097	0.427805	0.2335	0.456685	0.2313	0.454679	0.444956	0.0134755	0.00673777		0.2167	0.551999	0.217	0.548542	0.1753	0.508039	0.158	0.511009	0.529898	0.0235984	0.0117992		0.4588	0.589523	0.1814	0.560879	0.3053	0.570546	0.2274	0.514135	0.558771	0.0320476	0.0160238		0.9176	1.03737	0.4459	0.953279	0.7212
46	0.2043	0.336155	0.2186	0.335	0.335577	0.000816704	0.000577497		0.2077	0.420221	0.2029	0.413932	0.2213	0.432824	0.2247	0.441705	0.42717	0.0124734	0.00623671		0.2112	0.537989	0.2108	0.53287	0.1708	0.494998	0.1536	0.496779	0.515659	0.022936	0.011468		0.4122	0.529646	0.1619	0.500586	0.2743	0.512614	0.2005	0.453316	0.49904	0.0327312	0.0163656		0.845	0.955293	0.4068	0.869688	0.6539
47	0.1952	0.321182	0.2087	0.319828	0.320505	0.000957005	0.000676705		0.1954	0.395335	0.1929	0.393531	0.2129	0.416395	0.2164	0.425389	0.407663	0.0157283	0.00786414		0.203	0.517101	0.2053	0.518966	0.1627	0.471523	0.147	0.475433	0.495756	0.0257851	0.0128925		0.3683	0.473238	0.1435	0.443694	0.2427	0.453559	0.1768	0.399732	0.442556	0.0310784	0.0155392		0.7706	0.871182	0.3637	0.777545	0.5899
48	0.1865	0.306867	0.1981	0.303584	0.305225	0.00232123	0.00164136		0.1839	0.372068	0.1799	0.36701	0.2002	0.391556	0.2032	0.399441	0.382519	0.0154678	0.00773391		0.1929	0.491374	0.1935	0.489138	0.1526	0.442252	0.1394	0.450853	0.468404	0.0254916	0.0127458		0.3263	0.419271	0.1256	0.388348	0.2134	0.398803	0.1515	0.342531	0.387238	0.0324542	0.0162271		0.7028	0.794533	0.3311	0.707851	0.5351
49	0.1784	0.293539	0.1907	0.292244	0.292891	0.000915942	0.000647669		0.1744	0.352848	0.1679	0.342529	0.1872	0.366131	0.1901	0.37369	0.358799	0.0138516	0.00692579		0.1809	0.460806	0.1817	0.459309	0.1436	0.416169	0.1317	0.425949	0.440558	0.0228753	0.0114376		0.2876	0.369544	0.1117	0.34537	0.1889	0.353017	0.1343	0.303643	0.342894	0.0280446	0.0140223		0.6403	0.723875	0.3015	0.64457	0.492
50	0.1717	0.282515	0.1815	0.278145	0.28033	0.00309004	0.00218499		0.1639	0.331604	0.1523	0.310704	0.1706	0.333664	0.1747	0.343417	0.329847	0.0137629	0.00688145		0.1657	0.422087	0.1703	0.430492	0.1344	0.389507	0.1199	0.387785	0.407468	0.022014	0.011007		0.2526	0.324572	0.0958	0.296208	0.1658	0.309848	0.1169	0.264303	0.298733	0.02571	0.012855		0.5876	0.664296	0.2731	0.583854	0.4529
51	0.1647	0.270997	0.1748	0.267877	0.269437	0.00220603	0.0015599		0.1506	0.304695	0.1393	0.284183	0.1556	0.304326	0.1607	0.315896	0.302275	0.0132026	0.00660132		0.1525	0.388463	0.1561	0.394596	0.1238	0.358787	0.1107	0.35803	0.374969	0.0192884	0.00964419		0.2224	0.285767	0.0829	0.256322	0.1443	0.269669	0.1006	0.227449	0.259802	0.0247004	0.0123502		0.5358	0.605735	0.2456	0.525062	0.4162
52	0.1544	0.254049	0.1658	0.254085	0.254067	2.51003e-05	1.77486e-05		0.1345	0.272122	0.1289	0.262966	0.1413	0.276358	0.1474	0.289752	0.2753	0.0111385	0.00556927		0.1374	0.349999	0.1382	0.349348	0.1084	0.314156	0.0996	0.32213	0.333908	0.0184949	0.00924746		0.197	0.25313	0.0713	0.220456	0.1287	0.240515	0.0895	0.202353	0.229114	0.0223448	0.0111724		0.487	0.550566	0.2226	0.475891	0.3784
53	0.1417	0.233153	0.152	0.232937	0.233045	0.000152843	0.000108076		0.1203	0.243392	0.1187	0.242157	0.129	0.252302	0.1329	0.261249	0.249775	0.00888431	0.00444215		0.1195	0.304402	0.1209	0.305616	0.0943	0.273292	0.0845	0.273293	0.289151	0.0183183	0.00915915		0.1719	0.220878	0.0647	0.200049	0.1147	0.214352	0.0789	0.178387	0.203417	0.0188176	0.00940881		0.4459	0.504101	0.2063	0.441044	0.3391
54	0.1318	0.216863	0.1416	0.216999	0.216931	9.58202e-05	6.77551e-05		0.1072	0.216888	0.1028	0.20972	0.114	0.222964	0.117	0.229993	0.219891	0.00864019	0.0043201		0.1022	0.260334	0.1069	0.270227	0.0848	0.24576	0.0746	0.241274	0.254399	0.0133245	0.00666226		0.1471	0.189012	0.0553	0.170985	0.0972	0.181648	0.0653	0.147639	0.172321	0.0180425	0.00902125		0.4102	0.463741	0.1868	0.399355	0.3116
55	0.119	0.195802	0.1308	0.200448	0.198125	0.0032851	0.00232292		0.0942	0.190586	0.0894	0.182383	0.0991	0.193822	0.1045	0.205421	0.193053	0.00954802	0.00477401		0.0898	0.228747	0.0912	0.230539	0.0734	0.212722	0.0653	0.211196	0.220801	0.0102554	0.0051277		0.1305	0.167683	0.0454	0.140374	0.082	0.153242	0.0567	0.128195	0.147373	0.0169678	0.00848389		0.3758	0.424851	0.165	0.35275	0.2808
56	0.1044	0.171779	0.1167	0.17884	0.17531	0.00499267	0.00353035		0.0811	0.164082	0.0786	0.16035	0.087	0.170157	0.0919	0.180653	0.168811	0.00886907	0.00443453		0.0756	0.192576	0.0764	0.193127	0.0595	0.172438	0.0526	0.170121	0.182065	0.0124926	0.0062463		0.1126	0.144682	0.0402	0.124296	0.0703	0.131377	0.0485	0.109655	0.127503	0.0145942	0.00729712		0.3428	0.387544	0.1489	0.31833	0.247
57	0.0949	0.156148	0.1063	0.162902	0.159525	0.00477594	0.0033771		0.0705	0.142636	0.0652	0.133013	0.0732	0.143166	0.0776	0.152542	0.14284	0.00797603	0.00398802		0.0641	0.163282	0.065	0.16431	0.0506	0.146645	0.0443	0.143277	0.154378	0.0109691	0.00548456		0.0964	0.123867	0.0335	0.10358	0.0586	0.109512	0.0379	0.0856892	0.105662	0.0158059	0.00790295		0.3098	0.350237	0.1312	0.280489	0.2224
58	0.0837	0.13772	0.0939	0.1439	0.14081	0.00436987	0.00308996		0.0577	0.116739	0.0576	0.117509	0.0628	0.122826	0.0677	0.133081	0.122539	0.00753145	0.00376572		0.053	0.135007	0.0531	0.134229	0.0416	0.120562	0.0363	0.117403	0.1268	0.00912432	0.00456216		0.0825	0.106006	0.0289	0.0893572	0.0504	0.0941878	0.032	0.0723497	0.0904753	0.0139616	0.0069808		0.2784	0.314738	0.1167	0.24949	0.1973
59	0.0729	0.119949	0.0822	0.12597	0.12296	0.00425694	0.00301011		0.0502	0.101565	0.0479	0.0977198	0.0524	0.102485	0.0565	0.111065	0.103209	0.00562952	0.00281476		0.0435	0.110807	0.0435	0.109961	0.0355	0.102883	0.0307	0.0992911	0.105736	0.0055752	0.0027876		0.0689	0.0885313	0.0243	0.0751343	0.0418	0.0781161	0.0264	0.0596885	0.0753675	0.0119265	0.00596325		0.2535	0.286588	0.1038	0.221912	0.176
60	0.0626	0.103002	0.0712	0.109112	0.106057	0.00432082	0.00305528		0.0413	0.0835586	0.0398	0.0811952	0.0446	0.0872298	0.0475	0.0933733	0.0863392	0.0053061	0.00265305		0.0358	0.0911932	0.0353	0.0892329	0.0279	0.0808574	0.0245	0.0792388	0.0851306	0.00595982	0.00297991		0.0595	0.076453	0.0203	0.0627665	0.0346	0.0646607	0.021	0.0474795	0.0628399	0.0118965	0.00594824		0.2246	0.253916	0.0893	0.190912	0.1531
61	0.0519	0.0853961	0.0617	0.0945539	0.089975	0.00647552	0.00457888		0.0349	0.07061	0.0332	0.0677306	0.0369	0.07217	0.0403	0.0792198	0.0724326	0.00488418	0.00244209		0.0284	0.0723432	0.0296	0.0748242	0.0222	0.0643381	0.0193	0.0624208	0.0684816	0.0060289	0.00301445		0.0497	0.0638607	0.0165	0.0510171	0.0286	0.0534479	0.0182	0.0411489	0.0523686	0.00932634	0.00466317		0.2	0.226105	0.0773	0.165258	0.1363
62	0.044	0.0723975	0.0529	0.0810681	0.0767328	0.00613104	0.0043353		0.0293	0.0592801	0.0289	0.0589583	0.031	0.0606306	0.0338	0.0664424	0.0613278	0.00348585	0.00174292		0.0224	0.0570595	0.0246	0.062185	0.0188	0.0544845	0.0161	0.0520712	0.05645	0.00433198	0.00216599		0.0403	0.0517824	0.013	0.0401953	0.0239	0.0446645	0.0151	0.03414	0.0426956	0.00743632	0.00371816		0.1783	0.201573	0.0675	0.144307	0.1183
63	0.037	0.0608797	0.0449	0.0688083	0.064844	0.00560634	0.00396428		0.0243	0.049164	0.0245	0.0499819	0.0267	0.0522205	0.029	0.0570068	0.0520933	0.00352125	0.00176062		0.0176	0.0448324	0.0193	0.0487874	0.0154	0.044631	0.0131	0.0423685	0.0451548	0.00266693	0.00133347		0.0324	0.0416315	0.0116	0.0358666	0.0205	0.0383105	0.0131	0.0296182	0.0363567	0.00507574	0.00253787		0.1543	0.17444	0.0572	0.122287	0.1018
64	0.0318	0.0523236	0.0402	0.0616056	0.0569646	0.00656335	0.00464099		0.0186	0.0376317	0.0195	0.0397815	0.0211	0.0412679	0.0236	0.0463918	0.0412682	0.0037276	0.0018638		0.0149	0.0379547	0.015	0.0379177	0.0127	0.036806	0.0103	0.0333126	0.0364978	0.00218929	0.00109464		0.0267	0.0343075	0.0092	0.0284459	0.0162	0.0302747	0.0109	0.0246441	0.029418	0.00401562	0.00200781		0.1345	0.152056	0.0512	0.109459	0.0863
65	0.0265	0.043603	0.0332	0.0508783	0.0472406	0.00514437	0.00363762		0.0165	0.033383	0.0153	0.0312132	0.0171	0.0334446	0.0187	0.0367596	0.0337001	0.00228844	0.00114422		0.0128	0.0326054	0.014	0.0353898	0.0114	0.0330385	0.0097	0.0313721	0.0331015	0.00168101	0.000840503		0.0221	0.0283968	0.007	0.0216436	0.0116	0.0216782	0.0085	0.0192179	0.0227341	0.00394691	0.00197346		0.1183	0.133741	0.0427	0.0912873	0.0735
66	0.0213	0.035047	0.0271	0.0415301	0.0382886	0.00458431	0.00324159		0.0133	0.0269087	0.0144	0.0293771	0.0159	0.0310976	0.018	0.0353835	0.0306918	0.00356919	0.0017846		0.01	0.025473	0.0114	0.0288174	0.0092	0.0266626	0.0079	0.0255505	0.0266259	0.00155884	0.000779419		0.0175	0.0224862	0.0063	0.0194793	0.0108	0.0201831	0.0069	0.0156004	0.0194372	0.00286213	0.00143106		0.1005	0.113618	0.0353	0.075467	0.0609
67	0.0169	0.0278072	0.0241	0.0369327	0.03237	0.0064527	0.00456275		0.0108	0.0218507	0.0128	0.026113	0.0134	0.0262081	0.0154	0.0302726	0.0261111	0.00343893	0.00171946		0.0101	0.0257277	0.0094	0.0237617	0.007	0.0202868	0.0065	0.0210225	0.0226997	0.00251208	0.00125604		0.0147	0.0188884	0.0045	0.0139138	0.0079	0.0147636	0.0058	0.0131134	0.0151698	0.00256901	0.0012845		0.0843	0.0953032	0.0291	0.0622122	0.0503
68	0.0147	0.0241873	0.021	0.032182	0.0281847	0.0056531	0.00399735		0.0098	0.0198275	0.0095	0.0193808	0.0102	0.0199494	0.0123	0.0241788	0.0208341	0.00224313	0.00112157		0.0095	0.0241993	0.0089	0.0224978	0.007	0.0202868	0.0066	0.021346	0.0220825	0.00167536	0.000837678		0.012	0.0154191	0.0033	0.0102034	0.0048	0.00897027	0.0041	0.00926981	0.0109656	0.00301505	0.00150752		0.0719	0.0812847	0.022	0.0470333	0.041
SUM	60.7756	100	65.2538	100	100	0.917302	0.64863		49.4264	100	49.0177	100	51.1293	100	50.8711	100	100	1.09148	0.545738		39.2573	100	39.5594	100	34.5052	100	30.9192	100	100	1.83671	0.918357		77.8256	100	32.3421	100	53.5101	100	44.2296	100	100	2.49953	1.24977		88.4545	100	46.7754	100	74.7038
[truncated: 68 more columns]

## Sheet: 3_Lamda max  Fig5_SS1,SS2,SS4
Additional file 5, sheet 3: Lamda max values of glucans from yeast strains and plant lines presented in Figure 5A, B, C, D, G, H; All data presented in this sheet were acquired and analysed together.
Yeast strain name / material name	Yeast strain number	Glucan type	Replicate	λmax	Number of replicates	Average of λmax	Standard deviation of λmax	Standard error of λmax	λmax (Average ± S.D.)
gbss Arabidopsis starch	n.a.	Amylopectin (control)	1	543	4	541	3.65148	1.82574	541 ± 4 nm
gbss Arabidopsis starch	n.a.	Amylopectin (control)	2	545
gbss Arabidopsis starch	n.a.	Amylopectin (control)	3	539
gbss Arabidopsis starch	n.a.	Amylopectin (control)	4	537
Amylose-free potato starch	n.a.	Amylopectin (control)	1	553	4	550	2.44949	1.22474	550 ± 2 nm
Amylose-free potato starch	n.a.	Amylopectin (control)	2	551
Amylose-free potato starch	n.a.	Amylopectin (control)	3	548
Amylose-free potato starch	n.a.	Amylopectin (control)	4	548
SS4-A	532	Insoluble	532.2	553	4	550.25	3.59398	1.79699	550 ± 4 nm
SS4-A	532	Insoluble	532.3	551
SS4-A	532	Insoluble	532.4	552
SS4-A	532	Insoluble	532.6	545
SS4-A	532	Soluble	532.2	535	3	535	0	0	535 ± 0 nm
SS4-A	532	Soluble	532.4	535
SS4-A	532	Soluble	532.6	535
SS4-B	533	Soluble	533.1	525	4	525	0	0	525 ± 0 nm
SS4-B	533	Soluble	533.2	525
SS4-B	533	Soluble	533.3	525
SS4-B	533	Soluble	533.4	525
SS4-C	534	Soluble	534.2	501	4	487.5	9	4.5	488 ± 9 nm
SS4-C	534	Soluble	534.3	483
SS4-C	534	Soluble	534.4	483
SS4-C	534	Soluble	534.6	483
SS4-D	535	Soluble	535.1	385	4	385	0	0	385 ± 0 nm
SS4-D	535	Soluble	535.2	385
SS4-D	535	Soluble	535.3	385
SS4-D	535	Soluble	535.4	385
SS4-E	536	Soluble	536.1	382	4	379	3.4641	1.73205	379 ± 3 nm
SS4-E	536	Soluble	536.2	382
SS4-E	536	Soluble	536.3	376
SS4-E	536	Soluble	536.4	376
SS4-F	537	Soluble	537.1	374	4	373.75	2.06155	1.03078	374 ± 2 nm
SS4-F	537	Soluble	537.2	374
SS4-F	537	Soluble	537.3	371
SS4-F	537	Soluble	537.4	376
SS1-A	540	Insoluble	540.1	550	4	549	1.1547	0.57735	549 ± 1 nm
SS1-A	540	Insoluble	540.2	550
SS1-A	540	Insoluble	540.3	548
SS1-A	540	Insoluble	540.4	548
SS1-B	541	Insoluble	541.2	547	3	545.333	2.88675	1.66667	545 ± 3 nm
SS1-B	541	Insoluble	541.3	542
SS1-B	541	Insoluble	541.4	547
SS1-A	540	Soluble	540.1	541	4	540.5	1	0.5	541 ± 1 nm
SS1-A	540	Soluble	540.2	539
SS1-A	540	Soluble	540.3	541
SS1-A	540	Soluble	540.4	541
SS1-B	541	Soluble	541.1	534	4	534	0	0	534 ± 0 nm
SS1-B	541	Soluble	541.2	534
SS1-B	541	Soluble	541.3	534
SS1-B	541	Soluble	541.4	534
SS1-C	542	Soluble	542.1	525	4	528	2	1	528 ± 2 nm
SS1-C	542	Soluble	542.2	529
SS1-C	542	Soluble	542.3	529
SS1-C	542	Soluble	542.4	529
SS1-D	543	Soluble	543.1	391	4	395.25	4.03113	2.01556	395 ± 4 nm
SS1-D	543	Soluble	543.2	400
SS1-D	543	Soluble	543.3	393
SS1-D	543	Soluble	543.4	397
SS1-E	544	Soluble	544.2	395	3	391.667	2.88675	1.66667	392 ± 3 nm
SS1-E	544	Soluble	544.3	390
SS1-E	544	Soluble	544.4	390
SS2-B	549	Soluble	549.1	517	3	513.667	2.88675	1.66667	514 ± 3 nm
SS2-B	549	Soluble	549.2	512
SS2-B	549	Soluble	549.3	512
SS2-C	550	Soluble	550.2	508	3	506.667	1.1547	0.666667	507 ± 1 nm
SS2-C	550	Soluble	550.3	506
SS2-C	550	Soluble	550.4	506
SS2-D	551	Soluble	551.2	501	3	501	0	0	501 ± 0 nm
SS2-D	551	Soluble	551.3	501
SS2-D	551	Soluble	551.4	501
SS2-E	552	Soluble	552.1	484	3	484	0	0	484 ± 0 nm
SS2-E	552	Soluble	552.3	484
SS2-E	552	Soluble	552.4	484

## Sheet: 4_Lamda max dataset Fig5_SS3
Additional file 5, sheet 4: Lamda max values of glucans from yeast strains and plant lines presented in Figure 5E, F; All data presented in this sheet were acquired and analysed together.
Yeast strain name / material name	Yeast strain number	Glucan type	Replicate	Wavelength [nm] of max. absorption (λmax)	Number of replicates	Average of λmax	Standard deviation of λmax	Standard error of λmax	λmax (Average ± S.D.)
gbss Arabidopsis starch	n.a.	Amylopectin (control)	1	538	4	538.75	0.957427	0.478714	539 ± 1 nm
gbss Arabidopsis starch	n.a.	Amylopectin (control)	2	538
gbss Arabidopsis starch	n.a.	Amylopectin (control)	3	539
gbss Arabidopsis starch	n.a.	Amylopectin (control)	4	540
Amylose-free potato starch	n.a.	Amylopectin (control)	1	549	4	548.5	1	0.5	549 ± 1 nm
Amylose-free potato starch	n.a.	Amylopectin (control)	2	549
Amylose-free potato starch	n.a.	Amylopectin (control)	3	547
Amylose-free potato starch	n.a.	Amylopectin (control)	4	549
SS3-A	524	Soluble	524.2	534	3	531.667	4.04145	2.33333	532 ± 4 nm
SS3-A	524	Soluble	524.3	534
SS3-A	524	Soluble	524.4	527
SS3-B	525	Soluble	525.1	521	4	521	0	0	521 ± 0 nm
SS3-B	525	Soluble	525.2	521
SS3-B	525	Soluble	525.3	521
SS3-B	525	Soluble	525.4	521
SS3-C	526	Soluble	526.1	506	4	506	0	0	506 ± 0 nm
SS3-C	526	Soluble	526.2	506
SS3-C	526	Soluble	526.3	506
SS3-C	526	Soluble	526.4	506
SS3-D	527	Soluble	527.1	469	4	469	0	0	469 ± 0 nm
SS3-D	527	Soluble	527.2	469
SS3-D	527	Soluble	527.3	469
SS3-D	527	Soluble	527.4	469
SS3-E	528	Soluble	528.1	469	4	468	2	1	468 ± 2 nm
SS3-E	528	Soluble	528.2	469
SS3-E	528	Soluble	528.3	465
SS3-E	528	Soluble	528.4	469
SS3-F	529	Soluble	529.1	459	4	455.25	2.5	1.25	455 ± 3 nm
SS3-F	529	Soluble	529.2	454
SS3-F	529	Soluble	529.3	454
SS3-F	529	Soluble	529.4	454
SS3-A	524	Insoluble	524.1	541	4	548.5	5	2.5	549 ± 5 nm
SS3-A	524	Insoluble	524.2	551
SS3-A	524	Insoluble	524.3	551
SS3-A	524	Insoluble	524.4	551
SS3-B	525	Insoluble	525.2	536	3	536	0	0	536 ± 0 nm
SS3-B	525	Insoluble	525.3	536
SS3-B	525	Insoluble	525.4	536
