# Supplementary material for: Tuning heterologous glucan biosynthesis in yeast to understand and exploit plant starch diversity
Source: BMC Biol. 2022 Sep 24;20:207. doi: 10.1186/s12915-022-01408-x (PMC9509603; doi:10.1186/s12915-022-01408-x)
Supplement: Supplementary file 6 — Additional file 6. Targeted proteomics - Numerical data of Fig. 6 and information on proteins, surrogate peptides, transitions and runs. [file 12915_2022_1408_MOESM6_ESM.xlsx]

## Sheet: 1_Peptides and LLOQ
Additional file 6, sheet 1: Peptides selected for targeted proteomics and their lower limits of quantitation (LLOQ).
Associated protein	Comment	Peptide sequence	Peptide name	Peptide, neighboring amino acid and location in full-length protein (i.e. incl. chloroplast transit peptides; not necessarily as heterologously expressed in S. cerevisiae)	Lower limit of quantitation (LLOQ) according to calibration curve (Additional file 12)	Dilution of labelled peptide in adjusted peptide mix (as used during actual run)	Relative lower limit of quantitation (abundance of light peptide relative to labelled peptide)
SS1		AVEEGAAEVGIPSGK	SS1_1	R.AVEEGAAEVGIPSGK.A [122, 136]	0.0001	0.008	0.0125
		TGGLGDVCGSLPIALAGR	SS1_2	K.TGGLGDVCGSLPIALAGR.G [156, 173]	0.001	0.15	0.00666667
	Phosphorylated peptide listed in PhosPhAt 4.0 (Durek, P., Schmidt, R., Heazlewood, J.L., Jones, A., MacLean, D., Nagel, A., Kersten, B., and Schulze, W.X. (2009). PhosPhAt: The Arabidopsis thaliana phosphorylation site database. An update. Nucleic Acids Res. 38: 828–834.)	THALDTGEAVNVLK	SS1_3	R.THALDTGEAVNVLK.G [353, 366]	0.001	0.016	0.0625
SS2		AGAFWSDPLPSYLTK	SS2_1	R.AGAFWSDPLPSYLTK.A [243, 257]	0.001	0.045	0.0222222
		TGGLGDVAGALPK	SS2_2	K.TGGLGDVAGALPK.S [315, 327]	0.0001	0.0085	0.0117647
		LYDPVGGEHFNIFAAGLK	SS2_3	K.LYDPVGGEHFNIFAAGLK.A [496, 513]	0.001	0.076	0.0131579
SS3		VDFENFLLEEK	SS3_1	K.VDFENFLLEEK.L [243, 253]	0.0001	0.002	0.05
		VGGLGDVVTSLSR	SS3_2	K.VGGLGDVVTSLSR.A [608, 620]	0.0001	0.0077	0.012987
		SADFPVVGIITR	SS3_3	K.SADFPVVGIITR.L [842, 853]	0.0001	0.0089	0.011236
SS4		AHVELLEEQLEK	SS4_1	K.AHVELLEEQLEK.L [248, 259]	0.0001	0.0028	0.0357143
		LSVSQEDVSQLSTLK	SS4_2	K.LSVSQEDVSQLSTLK.I [333, 347]	0.001	0.0067	0.149254
		VETLQLLLDR	SS4_3	K.VETLQLLLDR.A [357, 366]	0.0001	0.0065	0.0153846
BE2	Both charge 2+ and 3+ of this peptide were monitored in scheduled PRM runs	TYNNHLDYR	BE2_1	R.TYNNHLDYR.Y [133, 141]	0.0001	0.0085	0.0117647
		IVLDSDDPLFGGFNR	BE2_2	K.IVLDSDDPLFGGFNR.L [751, 765]	0.0001	0.019	0.00526316
	Not included in actual PRM acquisition as signal intensity of light peptide was too low	YEGGLEAFSR	BE2_3	K.YEGGLEAFSR.G [155, 164]	0.0001	3.1e-05	3.22581
BE3		GYEIFGFTR	BE3_1	R.GYEIFGFTR.S [200, 208]	0.0001	0.017	0.00588235
		TDQHLPDGR	BE3_2	R.TDQHLPDGR.V [681, 689]	0.0001	0.0089	0.011236
		VIAGNNGSYDK	BE3_3	R.VIAGNNGSYDK.C [690, 700]	0.0001	0.018	0.00555556
		IVLDSDNSLFGGFNR	BE3_4	K.IVLDSDNSLFGGFNR.L [786, 800]	0.01	0.025	0.4
ISA1		VTEEIQLDPSR	ISA1_1	K.VTEEIQLDPSR.N [112, 122]	0.0001	0.0012	0.0833333
		IEFPGTYQGVAEK	ISA1_2	K.IEFPGTYQGVAEK.L [235, 247]	0.0001	0.001	0.1
		YASASSNNFAGR	ISA1_3	R.YASASSNNFAGR.A [301, 312]	0.0001	0.0013	0.0769231
ISA2		SPSFDWGEDVSPNIPLEK	ISA2_1	K.SPSFDWGEDVSPNIPLEK.L [345, 362]	0.001	0.045	0.0222222
		GSPLLESR	ISA2_2	R.GSPLLESR.K [708, 715]	0.0001	0.012	0.00833333
		DFLKPENIVWYANDQTTPK	ISA2_3	R.DFLKPENIVWYANDQTTPK.W [753, 771]	0.001	0.012	0.0833333
glgC-TM		DVGTLEAYWK	glgC_1	R.DVGTLEAYWK.A [276, 285]	0.001	0.038	0.0263158
		SEEGIVLVTR	glgC_2	R.SEEGIVLVTR.E [410, 419]	0.0001	0.032	0.003125
	Not included in actual PRM acquisition as the peak width of the light and labelled peptides were high, variable and peak shape abnormal	TYNESLPPAK	glgC_3	R.TYNESLPPAK.F [308, 317]	0.0001	0.027	0.0037037
mCherry		HPADIPDYLK	mCherry_1	K.HPADIPDYLK.L [79, 88]	0.0001	0.015	0.00666667
		LSFPEGFK	mCherry_2	K.LSFPEGFK.W [89, 96]	0.0001	0.0061	0.0163934
		LDITSHNEDYTIVEQYER	mCherry_3	K.LDITSHNEDYTIVEQYER.A [203, 220]	0.01	0.071	0.140845
N1P9R2_YEASC	Phosphorylated peptide listed in YAAM (Ledesma, L., Sandoval, E., Cruz-Martínez, U., Escalante, A.M., Mejía, S., Moreno-Álvarez, P., Ávila, E., García, E., Coello, G., and Torres-Quiroz, F. (2018). YAAM: Yeast Amino Acid Modifications Database. Database 2018: 1–8.) (PMIDs: 17761666,23749301)	GVSDEANLNETGR	N1P9R2_1	K.GVSDEANLNETGR.V [54, 66]	0.0001	0.0086	0.0116279
	Ubiquitination and succinylation of K listed in YAMM (Ledesma, L., Sandoval, E., Cruz-Martínez, U., Escalante, A.M., Mejía, S., Moreno-Álvarez, P., Ávila, E., García, E., Coello, G., and Torres-Quiroz, F. (2018). YAAM: Yeast Amino Acid Modifications Database. Database 2018: 1–8.); PMIDs: 23749301,23954790	VVDALGNPIDGK	N1P9R2_2	R.VVDALGNPIDGK.G [143, 154]	0.001	0.017	0.0588235
		AVDALVPIGR	N1P9R2_3	K.AVDALVPIGR.G [188, 197]	0.001	0.061	0.0163934
N1NZB8_YEASC		ISPGDGATFPK	N1NZB8_1	R.ISPGDGATFPK.T [13, 23]	0.0001	0.014	0.00714286
		FDSSVDR	N1NZB8_2	K.FDSSVDR.G [42, 48]	0.0001	0.014	0.00714286
		GSPFQCNIGVGQVIK	N1NZB8_3	R.GSPFQCNIGVGQVIK.G [49, 63]	0.001	0.1	0.01
N1P2Y2_YEASC		WIDLPISK	N1P2Y2_1	K.WIDLPISK.I [52, 59]	0.0001	0.0027	0.037037
		TPQDILLR	N1P2Y2_2	K.TPQDILLR.K [198, 205]	0.0001	0.004	0.025
		DFIQEHVPGPK	N1P2Y2_3	K.DFIQEHVPGPK.E [244, 254]	0.0001	0.005	0.02
N1PAT2_YEASC		ADHLVEEVLEAR	N1PAT2_1	R.ADHLVEEVLEAR.L [109, 120]	0.001	0.0057	0.175439
		GLVEDANAAAK	N1PAT2_2	R.GLVEDANAAAK.D [129, 139]	0.0001	0.0012	0.0833333
		YDIGNPVTGETLESPR	N1PAT2_3	K.YDIGNPVTGETLESPR.A [189, 204]	0.0001	0.01	0.01

## Sheet: 2_Inclusion list
Additional file 6, sheet 2: Inclusion list for run of samples from glucan-producing strains (95 targets); Detection windwos (Start and end time) are only examples and were adapted during the acquisition period to account for shifts in retention time.
Mass [m/z]	Formula [M]	Species	CS [z]	Polarity	Start [min]	End [min]	NCE	Comment
487.257			2	Positive	13.58	18.58	27	LGGNEQVTR (light)
547.298			2	Positive	25.41	30.41	27	YILAGVENSK (light)
622.854			2	Positive	37.64	42.64	27	GTFIIDPGGVIR (light)
636.869			2	Positive	41.58	46.58	27	GTFIIDPAAVIR (light)
644.823			2	Positive	20.04	25.04	27	GAGSSEPVTGLDAK (light)
669.838			2	Positive	26.49	31.49	27	TPVISGGPYEYR (light)
683.828			2	Positive	23.05	28.05	27	VEATFGVDESNAK (light)
683.854			2	Positive	27.81	32.81	27	TPVITGAPYEYR (light)
699.338			2	Positive	30.23	35.23	27	DGLDAASYYAPVR (light)
726.836			2	Positive	32.47	37.47	27	ADVTPADFSEWSK (light)
776.93			2	Positive	43.69	48.69	27	LFLQFGAQGSPFLK (light)
643.833			2	Positive	25.38	30.38	27	VTEEIQLDPSR (light)
648.837			2	Positive	25.38	30.38	27	VTEEIQLDPSR (heavy)
719.864			2	Positive	29.62	34.62	27	IEFPGTYQGVAEK (light)
723.871			2	Positive	29.62	34.62	27	IEFPGTYQGVAEK (heavy)
622.786			2	Positive	16.41	21.41	27	YASASSNNFAGR (light)
627.79			2	Positive	16.41	21.41	27	YASASSNNFAGR (heavy)
681.318			2	Positive	17.85	22.85	27	GVSDEANLNETGR (light)
686.322			2	Positive	17.85	22.85	27	GVSDEANLNETGR (heavy)
599.327			2	Positive	26.8	31.8	27	VVDALGNPIDGK (light)
603.334			2	Positive	26.8	31.8	27	VVDALGNPIDGK (heavy)
505.803			2	Positive	30.97	35.97	27	AVDALVPIGR (light)
510.807			2	Positive	30.97	35.97	27	AVDALVPIGR (heavy)
545.282			2	Positive	23.15	28.15	27	ISPGDGATFPK (light)
549.289			2	Positive	23.15	28.15	27	ISPGDGATFPK (heavy)
413.19			2	Positive	14.48	19.48	27	FDSSVDR (light)
418.195			2	Positive	14.48	19.48	27	FDSSVDR (heavy)
802.417			2	Positive	33.24	38.24	27	GSPFQC[+57.021464]NIGVGQVIK (light)
806.424			2	Positive	33.24	38.24	27	GSPFQC[+57.021464]NIGVGQVIK (heavy)
486.282			2	Positive	35.81	40.81	27	WIDLPISK (light)
490.289			2	Positive	35.81	40.81	27	WIDLPISK (heavy)
478.282			2	Positive	28.2	33.2	27	TPQDILLR (light)
483.286			2	Positive	28.2	33.2	27	TPQDILLR (heavy)
633.827			2	Positive	25.6	30.6	27	DFIQEHVPGPK (light)
637.835			2	Positive	25.6	30.6	27	DFIQEHVPGPK (heavy)
690.86			2	Positive	31.55	36.55	27	ADHLVEEVLEAR (light)
695.864			2	Positive	31.55	36.55	27	ADHLVEEVLEAR (heavy)
529.777			2	Positive	19.77	24.77	27	GLVEDANAAAK (light)
533.785			2	Positive	19.77	24.77	27	GLVEDANAAAK (heavy)
874.428			2	Positive	30.67	35.67	27	YDIGNPVTGETLESPR (light)
879.433			2	Positive	30.67	35.67	27	YDIGNPVTGETLESPR (heavy)
584.803			2	Positive	25.86	30.86	27	HPADIPDYLK (light)
588.811			2	Positive	25.86	30.86	27	HPADIPDYLK (heavy)
462.745			2	Positive	32.08	37.08	27	LSFPEGFK (light)
466.752			2	Positive	32.08	37.08	27	LSFPEGFK (heavy)
742.35			3	Positive	31.06	36.06	27	LDITSHNEDYTIVEQYER (light)
745.686			3	Positive	31.06	36.06	27	LDITSHNEDYTIVEQYER (heavy)
1008.98			2	Positive	38.41	43.41	27	SPSFDWGEDVSPNIPLEK (light)
1012.99			2	Positive	38.41	43.41	27	SPSFDWGEDVSPNIPLEK (heavy)
429.738			2	Positive	20.57	25.57	27	GSPLLESR (light)
434.742			2	Positive	20.57	25.57	27	GSPLLESR (heavy)
760.383			3	Positive	37.48	42.48	27	DFLKPENIVWYANDQTTPK (light)
763.054			3	Positive	37.48	42.48	27	DFLKPENIVWYANDQTTPK (heavy)
719.383			2	Positive	27.63	32.63	27	AHVELLEEQLEK (light)
723.39			2	Positive	27.63	32.63	27	AHVELLEEQLEK (heavy)
817.436			2	Positive	31.1	36.1	27	LSVSQEDVSQLSTLK (light)
821.443			2	Positive	31.1	36.1	27	LSVSQEDVSQLSTLK (heavy)
600.353			2	Positive	39.2	44.2	27	VETLQLLLDR (light)
605.357			2	Positive	39.2	44.2	27	VETLQLLLDR (heavy)
707.365			2	Positive	23.56	28.56	27	AVEEGAAEVGIPSGK (light)
711.372			2	Positive	23.56	28.56	27	AVEEGAAEVGIPSGK (heavy)
857.451			2	Positive	38.22	43.22	27	TGGLGDVC[+57.021464]GSLPIALAGR (light)
862.455			2	Positive	38.22	43.22	27	TGGLGDVC[+57.021464]GSLPIALAGR (heavy)
489.932			3	Positive	25.79	30.79	27	THALDTGEAVNVLK (light)
492.603			3	Positive	25.79	30.79	27	THALDTGEAVNVLK (heavy)
691.846			2	Positive	41.11	46.11	27	VDFENFLLEEK (light)
695.853			2	Positive	41.11	46.11	27	VDFENFLLEEK (heavy)
630.351			2	Positive	34.62	39.62	27	VGGLGDVVTSLSR (light)
635.355			2	Positive	34.62	39.62	27	VGGLGDVVTSLSR (heavy)
637.859			2	Positive	39.19	44.19	27	SADFPVVGIITR (light)
642.863			2	Positive	39.19	44.19	27	SADFPVVGIITR (heavy)
826.92			2	Positive	42.03	47.03	27	AGAFWSDPLPSYLTK (light)
830.927			2	Positive	42.03	47.03	27	AGAFWSDPLPSYLTK (heavy)
578.322			2	Positive	30.02	35.02	27	TGGLGDVAGALPK (light)
582.329			2	Positive	30.02	35.02	27	TGGLGDVAGALPK (heavy)
650.004			3	Positive	39.91	44.91	27	LYDPVGGEHFNIFAAGLK (light)
652.675			3	Positive	39.91	44.91	27	LYDPVGGEHFNIFAAGLK (heavy)
545.272			2	Positive	36.65	41.65	27	GYEIFGFTR (light)
550.276			2	Positive	36.65	41.65	27	GYEIFGFTR (heavy)
346.837			3	Positive	13.37	18.37	27	TDQHLPDGR (light)
350.173			3	Positive	13.37	18.37	27	TDQHLPDGR (heavy)
569.28			2	Positive	14.02	19.02	27	VIAGNNGSYDK (light)
573.287			2	Positive	14.02	19.02	27	VIAGNNGSYDK (heavy)
827.415			2	Positive	38.84	43.84	27	IVLDSDNSLFGGFNR (light)
832.419			2	Positive	38.84	43.84	27	IVLDSDNSLFGGFNR (heavy)
598.278			2	Positive	16.07	21.07	27	TYNNHLDYR (light)
603.282			2	Positive	16.07	21.07	27	TYNNHLDYR (heavy)
399.188			3	Positive	16.07	21.07	27	TYNNHLDYR (light)
402.524			3	Positive	16.07	21.07	27	TYNNHLDYR (heavy)
832.918			2	Positive	40.92	45.92	27	IVLDSDDPLFGGFNR (light)
837.922			2	Positive	40.92	45.92	27	IVLDSDDPLFGGFNR (heavy)
591.295			2	Positive	35.1	40.1	27	DVGTLEAYWK (light)
595.303			2	Positive	35.1	40.1	27	DVGTLEAYWK (heavy)
551.809			2	Positive	27.75	32.75	27	SEEGIVLVTR (light)
556.813			2	Positive	27.75	32.75	27	SEEGIVLVTR (heavy)

## Sheet: 3_Protein information
Additional file 6, sheet 3: Proteins selected for quantification by targeted proteomics.
Protein	Protein Description	Comment	Protein Accession (Uniprot)	Protein Name (UniProt)	Protein Identifier	Protein Species	Systematic Name of Locus	Protein Sequence as used in Skyline (full-length; including chloroplast transit peptide for Arabidopsis proteins; including HA tag for glgC-TM-HA; including C-terminal glycine-serine for mCherry)
ISA1	Isoamylase 1, chloroplastic OS=Arabidopsis thaliana OX=3702 GN=ISA1 PE=1 SV=1		O04196	ISOA1_ARATH	ISA1	Arabidopsis thaliana	At2g39930	MDAIKCSSSFLHHTKLNTLFSNHTFPKISAPNFKPLFRPISISAKDRRSNEAENIAVVEKPLKSDRFFISDGLPSPFGPTVRDDGVNFSVYSTNSVSATICLISLSDLRQNKVTEEIQLDPSRNRTGHVWHVFLRGDFKDMLYGYRFDGKFSPEEGHYYDSSNILLDPYAKAIISRDEFGVLGPDDNCWPQMACMVPTREEEFDWEGDMHLKLPQKDLVIYEMHVRGFTRHESSKIEFPGTYQGVAEKLDHLKELGINCIELMPCHEFNELEYYSYNTILGDHRVNFWGYSTIGFFSPMIRYASASSNNFAGRAINEFKILVKEAHKRGIEVIMDVVLNHTAEGNEKGPIFSFRGVDNSVYYMLAPKGEFYNYSGCGNTFNCNHPVVRQFILDCLRYWV…
ISA2	Isoamylase 2, chloroplastic OS=Arabidopsis thaliana OX=3702 GN=ISA2 PE=1 SV=2		Q8L735	ISOA2_ARATH	ISA2	Arabidopsis thaliana	At1g03310	MAAWSPSVGIGSCCLNNGITRTWKFPSARLFTGRKNKIKLGSETLMFTRKRFMGDLVTSALQSYQFSKICASKTSIELREALSSRRAEADDLKKVTSYSFRTKAGALVKVKVEKKREKYSILVYVSSLELSGDDKSRLVMVWGVYRSDSSCFLPLDFENSSQDSQTHTTETTFVKSSLSELMLGLEFDGKESPFYLSFHLKLVSGRDPDGQEMLTHRDTDFCIPVGFTAGHPLPLGLSSGPDDDSWNFSFFSRSSTNVVLCLYDDSTTDKPALELDLDPYVNRTGDVWHASVDNTWDFVRYGYRCKETAHSKEDVDVEGEPIVLDPYATVVGKSVSQKYLGSLSKSPSFDWGEDVSPNIPLEKLLVYRLNVKGFTQHRSSKLPSNVAGTFSGVAEKVSH…
SS1	Starch synthase 1, chloroplastic/amyloplastic OS=Arabidopsis thaliana OX=3702 GN=SS1 PE=2 SV=1		Q9FNF2	SSY1_ARATH	SS1	Arabidopsis thaliana	At5g24300	MASLQISGSVKFEPFVGFNRIRHFRPIASLGFPRFRRRFSIGRSLLLRRSSSFSGDSRESDEERFITDAERDGSGSVLGFQLTPPGDQQTVSTSTGEITHHEEKKEAIDQIVMADFGVPGNRAVEEGAAEVGIPSGKAEVVNNLVFVTSEAAPYSKTGGLGDVCGSLPIALAGRGHRVMVISPRYLNGTAADKNYARAKDLGIRVTVNCFGGSQEVSFYHEYRDGVDWVFVDHKSYHRPGNPYGDSKGAFGDNQFRFTLLCHAACEAPLVLPLGGFTYGEKSLFLVNDWHAGLVPILLAAKYRPYGVYKDARSILIIHNLAHQGVEPAATYTNLGLPSEWYGAVGWVFPTWARTHALDTGEAVNVLKGAIVTSDRIITVSQGYAWEITTVEGGYGLQDL…
SS2	Starch synthase 2, chloroplastic/amyloplastic OS=Arabidopsis thaliana OX=3702 GN=SS2 PE=1 SV=1		Q9MAC8	SSY2_ARATH	SS2	Arabidopsis thaliana	At3g01180	MASVAESSFPLLCQIKTQRRINSSTLRHSRVSYHDLPSGSLSFRSRSFVLGHRCKCVSRVEASGSDDDEPEDALQATIDKSKKVLAMQRNLLHQIAERRKLVSSIKESTPDLDDAKASSKQESASSVNANTDATKKEIMDGDANGSVSPSTYGKSSLSKEPEAKTFSPSTESLKNRKQSSASVISSSPVTSPQKPSDVATNGKPWSSVVASSVDPPYKPSSVMTSPEKTSDPVTSPGKPSKSRAGAFWSDPLPSYLTKAPQTSTMKTEKYVEKTPDVASSETNEPGKDEEKPPPLAGANVMNVILVAAECAPFSKTGGLGDVAGALPKSLARRGHRVMVVVPRYAEYAEAKDLGVRKRYKVAGQDMEVMYFHAFIDGVDFVFIDSPEFRHLSNNIYGGN…
SS3	Starch synthase 3, chloroplastic/amyloplastic OS=Arabidopsis thaliana OX=3702 GN=SS3 PE=1 SV=1		F4IAG2	SSY3_ARATH	SS3	Arabidopsis thaliana	At1g11720	MISYFLNQDFSRKKQGRMAASGPKSSGPRGFGRRTTVGSAQKRTQKKNGEKDSNATSTATNEVSGISKLPAAKVDVQKQSSVVLNERNVLDRSDIEDGSDRLDKKTTDDDDLLEQKLKLERENLRRKEIETLAAENLARGDRMFVYPVIVKPDEDIEVFLNRNLSTLNNEPDVLIMGAFNEWRWKSFTRRLEKTWIHEDWLSCLLHIPKEAYKMDFVFFNGQSVYDNNDSKDFCVEIKGGMDKVDFENFLLEEKLREQEKLAKEEAERERQKEEKRRIEAQKAAIEADRAQAKAETQKRRELLQPAIKKAVVSAENVWYIEPSDFKAEDTVKLYYNKRSGPLTNSKELWLHGGFNNWVDGLSIVVKLVNAELKDVDPKSGNWWFAEVVVPGGALVIDWV…
SS4	Probable starch synthase 4, chloroplastic/amyloplastic OS=Arabidopsis thaliana OX=3702 GN=SS4 PE=1 SV=1		Q0WVX5	SSY4_ARATH	SS4	Arabidopsis thaliana	At4g18240	MTTKLSSFCFLTHGLAGISCEREHGSSRRFFYLPSRRLVSTSCKMRQQRGFDSSKRQEVKKGSPKPILSINSGLQSNNDEESDLENGSADSVPSLKSDAEKGSSIHGSIDMNHADENLEKKDDIQTTEVTRRKSKTAKKKGESIHATIDIGHDDGKNLDNITVPEVAKALSLNKSEGEQISDGQFGELMTMIRSAEKNILRLDEARATALDDLNKILSDKEALQGEINVLEMKLSETDERIKTAAQEKAHVELLEEQLEKLRHEMISPIESDGYVLALSKELETLKLENLSLRNDIEMLKSELDSVKDTGERVVVLEKECSGLESSVKDLESKLSVSQEDVSQLSTLKIECTDLWAKVETLQLLLDRATKQAEQAVIVLQQNQDLRNKVDKIEESLKEA…
BE2	1,4-alpha-glucan-branching enzyme 2-2, chloroplastic/amyloplastic OS=Arabidopsis thaliana OX=3702 GN=SBE2.2 PE=1 SV=1		Q9LZS3	GLGB2_ARATH	SBE2.2	Arabidopsis thaliana	At5g03650	MVVIHGVSLTPRFTLPSRPLNTGFNAGNSTLSFFFKKHPLSRKIFAGKQSAEFDSSSQAISASEKVLVPDNLDDDPRGFSQIFDLESQTMEYTEAVRTEDQTMNVVKERGVKPRIVPPPGDGKKIYEIDPMLRTYNNHLDYRYGQYKRLREEIDKYEGGLEAFSRGYEKLGFSRSDAGITYREWAPGAKAASLIGDFNNWNSNADIMTRNEFGVWEIFLPNNTDGSPAIPHGSRVKIRMDTPSGIKDSIPAWIKFSVQAPGEIPFNGIYYDPPEEEKYVFKHPQPKRPKSLRIYEAHVGMSSTEPMVNTYANFRDDVLPRIKKLGYNAVQIMAIQEHSYYASFGYHVTNFFAPSSRCGTPEELKSLIDRAHELGLVVLMDIVHSHASKNTLDGLNMFDG…
BE3	1,4-alpha-glucan-branching enzyme 2-1, chloroplastic/amyloplastic OS=Arabidopsis thaliana OX=3702 GN=SBE2.1 PE=1 SV=1		O23647	GLGB1_ARATH	SBE2.1	Arabidopsis thaliana	At2g36390	MVYTISGVRFPHLPSIKKKNSSLHSFNEDLRRSNAVSFSLRKDSRSSGKVFARKPSYDSDSSSLATTASEKLRGHQSDSSSSASDQVQSRDTVSDDTQVLGNVDVQKTEEAQETETLDQTSALSTSGSISYKEDFAKMSHSVDQEVGQRKIPPPGDGKRIYDIDPMLNSHRNHLDYRYGQYRKLREEIDKNEGGLEAFSRGYEIFGFTRSATGITYREWAPGAKAASLIGDFNNWNAKSDVMARNDFGVWEIFLPNNADGSPAIPHGSRVKIRMDTPSGIKDSIPAWIKYSVQPPGEIPYNGVYYDPPEEDKYAFKHPRPKKPTSLRIYESHVGMSSTEPKINTYANFRDDVLPRIKKLGYNAVQIMAIQEHAYYASFGYHVTNFFAPSSRFGTPDDLK…
glgC-TM-HA	ADPglucose pyrophosphorylase from Escherichia coli carrying three amino acid changes (Sakulsingharoj, C., Choi, S.B., Hwang, S.K., Edwards, G.E., Bork, J., Meyer, C.R., Preiss, J., and Okita, T.W. (2004). Engineering starch biosynthesis for increasing rice seed weight: the role of the cytoplasmic ADP-glucose pyrophosphorylase. Plant Sci. 167: 1323–1333.)					Escherichia coli		MSVSLEKNDHLMLARQLPLKSVALILAGGRGTRLKDLTNKRAKPAVHFGGKFRIIDFALSNCINSGIKRMGVITQYQSHTLVQHIQRGWSFFNEEMNEFVDLLPAQQRMKGENWYRGTADAVTQNLDIIRRYKAEYVVILAGDHIYKQDYSRMLIDHVEKGARCTVACMPVPIEEASAFGVMAVDENDKIIEFVEKPANPPSMPNDPSKSLASMGIYVFDADYLYELLEEDDRDENSSHDFGKDLIPKITEAGLAYAHPFPLSCVQSDPDAEPYWRDVGTLEAYWKANLDLASVVDELDMYDRNWPIRTYNESLPPAKFVQDRSGSHGMTLNSLVSDGCVISGSVVVQSVLFSRVRVNSFCNIDSAVLLPEVWVGRSCRLRRCVIDRACVIPEGMVIGE…
mCherry	mCherry fluorescent protein			X5DSL3_ANAMA		Anaplasma marginale		MVSKGEEDNMAIIKEFMRFKVHMEGSVNGHEFEIEGEGEGRPYEGTQTAKLKVTKGGPLPFAWDILSPQFMYGSKAYVKHPADIPDYLKLSFPEGFKWERVMNFEDGGVVTVTQDSSLQDGEFIYKVKLRGTNFPSDGPVMQKKTMGWEASSERMYPEDGALKGEIKQRLKLKDGGHYDAEVKTTYKAKKPVQLPGAYNVNIKLDITSHNEDYTIVEQYERAEGRHSTGGMDELYKGS
ATP1	ATP synthase subunit alpha OS=Saccharomyces cerevisiae (strain CEN.PK113-7D) OX=889517 GN=CENPK1137D_4905 PE=3 SV=1	Potential housekeeping proteins were selected using protein quantification data generated in ProgenesisQI from our label-free shotgun experiment according to the following criteria: 1) low change in abundance between all groups (fold changes between 1.07 and 1.10), 2) a high correlation score of the peptides used for the quantification, and 3) high ion intensities of peptides.	N1P9R2	N1P9R2_YEASC	CENPK1137D_4905	Saccharomyces cerevisiae (strain CEN.PK113-7D)	YBL099W	MLARTAAIRSLSRTLINSTKAARPAAAALASTRRLASTKAQPTEVSSILEERIKGVSDEANLNETGRVLAVGDGIARVFGLNNIQAEELVEFSSGVKGMALNLEPGQVGIVLFGSDRLVKEGELVKRTGNIVDVPVGPGLLGRVVDALGNPIDGKGPIDAAGRSRAQVKAPGILPRRSVHEPVQTGLKAVDALVPIGRGQRELIIGDRQTGKTAVALDTILNQKRWNNGSDESKKLYCVYVAVGQKRSTVAQLVQTLEQHDAMKYSIIVAATASEAAPLQYLAPFTAASIGEWFRDNGKHALIVYDDLSKQAVAYRQLSLLLRRPPGREAYPGDVFYLHSRLLERAAKLSEKEGSGSLTALPVIETQGGDVSAYIPTNVISITDGQIFLEAELFYKGIR…
FPR1	Peptidylprolyl isomerase OS=Saccharomyces cerevisiae (strain CEN.PK113-7D) OX=889517 GN=CENPK1137D_2544 PE=4 SV=1	Potential housekeeping proteins were selected using protein quantification data generated in ProgenesisQI from our label-free shotgun experiment according to the following criteria: 1) low change in abundance between all groups (fold changes between 1.07 and 1.10), 2) a high correlation score of the peptides used for the quantification, and 3) high ion intensities of peptides.	N1NZB8	N1NZB8_YEASC	CENPK1137D_2544	Saccharomyces cerevisiae (strain CEN.PK113-7D)	YNL135C	MSEVIEGNVKIDRISPGDGATFPKTGDLVTIHYTGTLENGQKFDSSVDRGSPFQCNIGVGQVIKGWDVGIPKLSVGEKARLTIPGPYAYGPRGFPGLIPPNSTLVFDVELLKVN
MCR1	NADH-cytochrome b5 reductase OS=Saccharomyces cerevisiae (strain CEN.PK113-7D) OX=889517 GN=CENPK1137D_1157 PE=3 SV=1	Potential housekeeping proteins were selected using protein quantification data generated in ProgenesisQI from our label-free shotgun experiment according to the following criteria: 1) low change in abundance between all groups (fold changes between 1.07 and 1.10), 2) a high correlation score of the peptides used for the quantification, and 3) high ion intensities of peptides.	N1P2Y2	N1P2Y2_YEASC	CENPK1137D_1157	Saccharomyces cerevisiae (strain CEN.PK113-7D)	YKL150W	MFSRLSRSHSKALPIALGTVAIAAATAFYFANRNQHSFVFNESNKVFKGDDKWIDLPISKIEEESHDTRRFTFKLPTEDSEMGLVLASALFAKFVTPKGSNVVRPYTPVSDLSQKGHFQLVVKHYEGGKMTSHLFGLKPNDTVSFKGPIMKWKWQPNQFKSITLLGAGTGINPLYQLAHHIVENPNDKTKVNLLYGNKTPQDILLRKELDALKEKYPDKFNVTYFVDDKQDDQDFDGEISFISKDFIQEHVPGPKESTHLFVCGPPPFMNAYSGEKKSPKDQGELIGILNNLGYSKDQVFKF
GRS1	Grs1p OS=Saccharomyces cerevisiae (strain CEN.PK113-7D) OX=889517 GN=CENPK1137D_4668 PE=4 SV=1	Potential housekeeping proteins were selected using protein quantification data generated in ProgenesisQI from our label-free shotgun experiment according to the following criteria: 1) low change in abundance between all groups (fold changes between 1.07 and 1.10), 2) a high correlation score of the peptides used for the quantification, and 3) high ion intensities of peptides.	N1PAT2	N1PAT2_YEASC	CENPK1137D_4668	Saccharomyces cerevisiae (strain CEN.PK113-7D)	YBR121C	MSVEDIKKARAAVPFNREQLESVLRGRFFYAPAFDLYGGVSGLYDYGPPGCAFQNNIIDAWRKHFILEEDMLEVDCTMLTPYEVLKTSGHVDKFSDWMCRDLKTGEIFRADHLVEEVLEARLKGDQEARGLVEDANAAAKDDAEKKKRKKKVKQIKAVKLDDDVVKEYEEILAKIDGYSGPELGELMEKYDIGNPVTGETLESPRAFNLMFETAIGPSGQLKGYLRPETAQGQFLNFNKLLEFNNSKTPFASASIGKSFRNEISPRAGLLRVREFLMAEIEHFVDPLDKSHPKFNEIKDIKLSFLPRDVQEAGSTEPIVKTVGEAVASRMVDNETLGYFIARIYQFLMKIGVDESKLRFRQHMANEMAHYAADCWDGELKTSYGWIECVGCADRSAYDL…

## Sheet: 4_Replicates
Additional file 6, sheet 4: Replicates and associated .raw file names of targeted proteomics.
Position in mass-spec run sequence	Replicate ID	Yeast strain	Yeast strain name	Bioreplicate (name in Skyline)	Raw file name
25	25_328_rep_1	328	28	25	20210125_028_S282474_PRM_Jan21_25.raw
47	53_328_rep_2	328	28	53	20210127_022_S282502_PRM_Jan21_53.raw
69	81_328_rep_3	328	28	81	20210127_015_S282530_PRM_Jan21_81.raw
1	13_524_rep_1	524	SS3-A	13	20210125_002_S282462_PRM_Jan21_13_20210126180156.raw
30	41_524_rep_2	524	SS3-A	41	20210127_003_S282490_PRM_Jan21_41.raw
72	69_524_rep_3	524	SS3-A	69	20210127_018_S282518_PRM_Jan21_69.raw
6	14_525_rep_1	525	SS3-B	14	20210125_007_S282463_PRM_Jan21_14_20210126233710.raw
44	42_525_rep_2	525	SS3-B	42	20210127_018_S282491_PRM_Jan21_42.raw
65	70_525_rep_3	525	SS3-B	70	20210127_010_S282519_PRM_Jan21_70.raw
22	15_526_rep_1	526	SS3-C	15	20210125_025_S282464_PRM_Jan21_15.raw
50	43_526_rep_2	526	SS3-C	43	20210127_027_S282492_PRM_Jan21_43.raw
75	71_526_rep_3	526	SS3-C	71	20210127_022_S282520_PRM_Jan21_71.raw
15	16_527_rep_1	527	SS3-D	16	20210125_017_S282465_PRM_Jan21_16.raw
42	44_527_rep_2	527	SS3-D	44	20210127_016_S282493_PRM_Jan21_44.raw
63	72_527_rep_3	527	SS3-D	72	20210127_008_S282521_PRM_Jan21_72.raw
5	17_528_rep_1	528	SS3-E	17	20210125_006_S282466_PRM_Jan21_17_20210126223007.raw
32	45_528_rep_2	528	SS3-E	45	20210127_005_S282494_PRM_Jan21_45.raw
67	73_528_rep_3	528	SS3-E	73	20210127_013_S282522_PRM_Jan21_73.raw
2	18_529_rep_1	529	SS3-F	18	20210125_003_S282467_PRM_Jan21_18_20210126190858.raw
51	46_529_rep_2	529	SS3-F	46	20210127_028_S282495_PRM_Jan21_46.raw
71	74_529_rep_3	529	SS3-F	74	20210127_017_S282523_PRM_Jan21_74.raw
12	19_532_rep_1	532	SS4-A	19	20210125_014_S282468_PRM_Jan21_19_20210127070126.raw
40	47_532_rep_2	532	SS4-A	47	20210127_014_S282496_PRM_Jan21_47.raw
76	75_532_rep_3	532	SS4-A	75	20210127_023_S282524_PRM_Jan21_75.raw
10	20_533_rep_1	533	SS4-B	20	20210125_012_S282469_PRM_Jan21_20_20210127044723.raw
35	48_533_rep_2	533	SS4-B	48	20210127_008_S282497_PRM_Jan21_48.raw
60	76_533_rep_3	533	SS4-B	76	20210127_005_S282525_PRM_Jan21_76.raw
8	21_534_rep_1	534	SS4-C	21	20210125_009_S282470_PRM_Jan21_21_20210127015115.raw
52	49_534_rep_2	534	SS4-C	49	20210127_026_S282498_PRM_Jan21_49.raw
61	77_534_rep_3	534	SS4-C	77	20210127_006_S282526_PRM_Jan21_77.raw
16	22_535_rep_1	535	SS4-D	22	20210125_018_S282471_PRM_Jan21_22.raw
37	50_535_rep_2	535	SS4-D	50	20210127_010_S282499_PRM_Jan21_50.raw
73	78_535_rep_3	535	SS4-D	78	20210127_019_S282527_PRM_Jan21_78.raw
18	23_536_rep_1	536	SS4-E	23	20210125_020_S282472_PRM_Jan21_23.raw
38	51_536_rep_2	536	SS4-E	51	20210127_012_S282500_PRM_Jan21_51.raw
74	79_536_rep_3	536	SS4-E	79	20210127_020_S282528_PRM_Jan21_79.raw
11	24_537_rep_1	537	SS4-F	24	20210125_013_S282473_PRM_Jan21_24_20210127055423.raw
56	52_537_rep_2	537	SS4-F	52	20210127_032_S282501_PRM_Jan21_52.raw
68	80_537_rep_3	537	SS4-F	80	20210127_014_S282529_PRM_Jan21_80.raw
24	1_540_rep_1	540	SS1-A	1	20210125_027_S282450_PRM_Jan21_1.raw
54	29_540_rep_2	540	SS1-A	29	20210127_029_S282478_PRM_Jan21_29.raw
66	57_540_rep_3	540	SS1-A	57	20210127_012_S282506_PRM_Jan21_57.raw
7	2_541_rep_1	541	SS1-B	2	20210125_008_S282451_PRM_Jan21_2_20210127004413.raw
33	30_541_rep_2	541	SS1-B	30	20210127_006_S282479_PRM_Jan21_30.raw
79	58_541_rep_3	541	SS1-B	58	20210127_026_S282507_PRM_Jan21_58.raw
14	3_542_rep_1	542	SS1-C	3	20210125_016_S282452_PRM_Jan21_3.raw
36	31_542_rep_2	542	SS1-C	31	20210127_009_S282480_PRM_Jan21_31.raw
70	59_542_rep_3	542	SS1-C	59	20210127_016_S282508_PRM_Jan21_59.raw
17	4_543_rep_1	543	SS1-D	4	20210125_019_S282453_PRM_Jan21_4.raw
43	32_543_rep_2	543	SS1-D	32	20210127_017_S282481_PRM_Jan21_32.raw
58	60_543_rep_3	543	SS1-D	60	20210127_003_S282509_PRM_Jan21_60.raw
20	5_544_rep_1	544	SS1-E	5	20210125_023_S282454_PRM_Jan21_5.raw
45	33_544_rep_2	544	SS1-E	33	20210127_019_S282482_PRM_Jan21_33.raw
77	61_544_rep_3	544	SS1-E	61	20210127_024_S282510_PRM_Jan21_61.raw
27	6_545_rep_1	545	SS1-F	6	20210125_030_S282455_PRM_Jan21_6.raw
34	34_545_rep_2	545	SS1-F	34	20210127_007_S282483_PRM_Jan21_34.raw
59	62_545_rep_3	545	SS1-F	62	20210127_004_S282511_PRM_Jan21_62.raw
26	7_548_rep_1	548	SS2-A	7	20210125_029_S282456_PRM_Jan21_7.raw
48	35_548_rep_2	548	SS2-A	35	20210127_023_S282484_PRM_Jan21_35.raw
57	63_548_rep_3	548	SS2-A	63	20210127_002_S282512_PRM_Jan21_63.raw
23	8_549_rep_1	549	SS2-B	8	20210125_026_S282457_PRM_Jan21_8.raw
53	36_549_rep_2	549	SS2-B	36	20210127_025_S282485_PRM_Jan21_36.raw
83	64_549_rep_3	549	SS2-B	64	20210127_030_S282513_PRM_Jan21_64.raw
13	9_550_rep_1	550	SS2-C	9	20210125_015_S282458_PRM_Jan21_9.raw
55	37_550_rep_2	550	SS2-C	37	20210127_030_S282486_PRM_Jan21_37.raw
84	65_550_rep_3	550	SS2-C	65	20210127_032_S282514_PRM_Jan21_65.raw
3	10_551_rep_1	551	SS2-D	10	20210125_004_S282459_PRM_Jan21_10_20210126201601.raw
46	38_551_rep_2	551	SS2-D	38	20210127_020_S282487_PRM_Jan21_38.raw
62	66_551_rep_3	551	SS2-D	66	20210127_007_S282515_PRM_Jan21_66.raw
4	11_552_rep_1	552	SS2-E	11	20210125_005_S282460_PRM_Jan21_11_20210126212304.raw
39	39_552_rep_2	552	SS2-E	39	20210127_013_S282488_PRM_Jan21_39.raw
64	67_552_rep_3	552	SS2-E	67	20210127_009_S282516_PRM_Jan21_67.raw
19	12_553_rep_1	553	SS2-F	12	20210125_022_S282461_PRM_Jan21_12.raw
49	40_553_rep_2	553	SS2-F	40	20210127_024_S282489_PRM_Jan21_40.raw
81	68_553_rep_3	553	SS2-F	68	20210127_028_S282517_PRM_Jan21_68.raw
21	28_WT_rep_1	WT	WT	28	20210125_024_S282477_PRM_Jan21_28.raw
31	56_WT_rep_2	WT	WT	56	20210127_004_S282505_PRM_Jan21_56.raw
80	84_WT_rep_3	WT	WT	84	20210127_027_S282533_PRM_Jan21_84.raw

## Sheet: 5_Runs calibration & library
Additional file 6, sheet 5: Runs for calibration curves and to build spectral library for targeted proteomics.
Runs for calibration curve (Scheduled PRM run)
Run	Sample Type	Comment	Dilution of labelled peptide mix added to sample	Raw file name
blank_0	Blank	Contained ca. 1 µg pooled peptides (on column) from strains 587 and 29 (=329), iRT peptides and the labelled standard mix at a the given dilution	none added	20200714_002_S220218_calibration_587329pool_iRT_blank_nopeptides.raw
blank_1	Blank	Contained ca. 1 µg pooled peptides (on column) from strains 587 and 29 (=329), iRT peptides and the labelled standard mix at a the given dilution	none added	20200714_002_S220218_calibration_587329pool_iRT_blank_nopeptides_20200714184311.raw
blank_2	Unknown	Appeared to contain carryover from previous sample and was therefore excluded from analysis; Contained ca. 1 µg pooled peptides (on column) from strains 587 and 29 (=329), iRT peptides and the labelled standard mix at a the given dilution	none added	20200714_002_S220218_calibration_587329pool_iRT_blank_nopeptides_20200715044656.raw
5_0	Unknown	Contained ca. 1 µg pooled peptides (on column) from strains 587 and 29 (=329), iRT peptides and the labelled standard mix at a the given dilution	1e-05	20200714_004_S220216_calibration_587329pool_iRT_peptides5.raw
5_1	Unknown	Contained ca. 1 µg pooled peptides (on column) from strains 587 and 29 (=329), iRT peptides and the labelled standard mix at a the given dilution	1e-05	20200714_004_S220216_calibration_587329pool_iRT_peptides5_20200714195013.raw
5_2	Unknown	Contained ca. 1 µg pooled peptides (on column) from strains 587 and 29 (=329), iRT peptides and the labelled standard mix at a the given dilution	1e-05	20200714_004_S220216_calibration_587329pool_iRT_peptides5_20200715055359.raw
4_0	Standard	Contained ca. 1 µg pooled peptides (on column) from strains 587 and 29 (=329), iRT peptides and the labelled standard mix at a the given dilution	0.0001	20200714_005_S220215_calibration_587329pool_iRT_peptides4.raw
4_1	Standard	Contained ca. 1 µg pooled peptides (on column) from strains 587 and 29 (=329), iRT peptides and the labelled standard mix at a the given dilution	0.0001	20200714_005_S220215_calibration_587329pool_iRT_peptides4_20200714205716.raw
4_2	Standard	Contained ca. 1 µg pooled peptides (on column) from strains 587 and 29 (=329), iRT peptides and the labelled standard mix at a the given dilution	0.0001	20200714_005_S220215_calibration_587329pool_iRT_peptides4_20200715070104.raw
3_1	Standard	Contained ca. 1 µg pooled peptides (on column) from strains 587 and 29 (=329), iRT peptides and the labelled standard mix at a the given dilution	0.001	20200714_007_S220214_calibration_587329pool_iRT_peptides3.raw
3_2	Standard	Contained ca. 1 µg pooled peptides (on column) from strains 587 and 29 (=329), iRT peptides and the labelled standard mix at a the given dilution	0.001	20200714_007_S220214_calibration_587329pool_iRT_peptides3_20200715085008.raw
2_1	Standard	Contained ca. 1 µg pooled peptides (on column) from strains 587 and 29 (=329), iRT peptides and the labelled standard mix at a the given dilution	0.01	20200714_008_S220213_calibration_587329pool_iRT_peptides2.raw
2_2	Standard	Contained ca. 1 µg pooled peptides (on column) from strains 587 and 29 (=329), iRT peptides and the labelled standard mix at a the given dilution	0.01	20200714_008_S220213_calibration_587329pool_iRT_peptides2_20200715095709.raw
1_2	Standard	Contained ca. 1 µg pooled peptides (on column) from strains 587 and 29 (=329), iRT peptides and the labelled standard mix at a the given dilution	0.1	20200714_009_S220212_calibration_587329pool_iRT_peptides1_20200715110412.raw
1_1	Standard	Contained ca. 1 µg pooled peptides (on column) from strains 587 and 29 (=329), iRT peptides and the labelled standard mix at a the given dilution	0.1	20200714_009_S220212_calibration_587329pool_iRT_peptides1.raw
0_1	Standard	Contained ca. 1 µg pooled peptides (on column) from strains 587 and 29 (=329), iRT peptides and the labelled standard mix at a the given dilution	1	20200714_010_S220211_calibration_587329pool_iRT_peptides0.raw
0_2	Standard	Contained ca. 1 µg pooled peptides (on column) from strains 587 and 29 (=329), iRT peptides and the labelled standard mix at a the given dilution	1	20200714_010_S220211_calibration_587329pool_iRT_peptides0_20200715121112.raw
Shot-gun runs to build spectral library PRM_13072020 (consisting of “13072020Prm_2” and “13072020_PRM_part2”)
Run	Sample Type	Comment	Dilution of labelled peptide mix added to sample	Raw file name
329_1_shotgun	Spectral library run	Contained ca. 1 µg unpooled peptides (on column) from strain 329 (=29), iRT peptides and the labelled standard mix at a dilution of 10-1	0.1	20200713_007_S219990_329_1_peptidePool_iRT_dil1_2020_Group_3.raw
587_1_shotgun	Spectral library run	Contained ca. 1 µg unpooled peptides (on column) from strain 587, iRT peptides and the labelled standard mix at a dilution of 10-1	0.1	20200713_005_S219993_587_1_peptidePool_iRT_dil1_2020_1.raw
329_4_shotgun	Spectral library run	Contained ca. 1 µg unpooled peptides (on column) from strain 329 (=29), iRT peptides and the labelled standard mix at a dilution of 10-1	0.1	20200713_002_S219987_329_4_peptidePool_iRT_dil1_2020_Group_4.raw
587_4_shotgun	Spectral library run	Contained ca. 1 µg unpooled peptides (on column) from strain 587, iRT peptides and the labelled standard mix at a dilution of 10-1	0.1	20200713_004_S219996_587_4_peptidePool_iRT_dil1_2020_2.raw

## Sheet: 6_Transition list
Additional file 6, sheet 6: Transitions selected for peptide quantification by targeted proteomics.
Precursor sequence	Precursor m/z	Identity of transition	Transition m/z	Rank of transition (1 = highest intensity; 5 = lowest intensity)	Derived from light (endogenous) or heavy (labelled standard) peptide?	Comment	Underlying protein	Alternative name of underlying protein
LGGNEQVTR	487.257	y8	860.422	1	light		Biognosys|iRT-Kit_WR_fusion	iRT peptide (Biognosys)
LGGNEQVTR	487.257	y7	803.401	2	light		Biognosys|iRT-Kit_WR_fusion	iRT peptide (Biognosys)
LGGNEQVTR	487.257	y5	632.336	4	light		Biognosys|iRT-Kit_WR_fusion	iRT peptide (Biognosys)
LGGNEQVTR	487.257	y4	503.294	3	light		Biognosys|iRT-Kit_WR_fusion	iRT peptide (Biognosys)
LGGNEQVTR	487.257	y3	375.235	5	light		Biognosys|iRT-Kit_WR_fusion	iRT peptide (Biognosys)
YILAGVENSK	547.298	y8	817.441	1	light		Biognosys|iRT-Kit_WR_fusion	iRT peptide (Biognosys)
YILAGVENSK	547.298	y7	704.357	2	light		Biognosys|iRT-Kit_WR_fusion	iRT peptide (Biognosys)
YILAGVENSK	547.298	y6	633.32	3	light		Biognosys|iRT-Kit_WR_fusion	iRT peptide (Biognosys)
YILAGVENSK	547.298	y4	477.23	5	light		Biognosys|iRT-Kit_WR_fusion	iRT peptide (Biognosys)
YILAGVENSK	547.298	y3	348.188	4	light		Biognosys|iRT-Kit_WR_fusion	iRT peptide (Biognosys)
GTFIIDPGGVIR	622.854	y9	939.562	4	light		Biognosys|iRT-Kit_WR_fusion	iRT peptide (Biognosys)
GTFIIDPGGVIR	622.854	y8	826.478	2	light		Biognosys|iRT-Kit_WR_fusion	iRT peptide (Biognosys)
GTFIIDPGGVIR	622.854	y7	713.394	3	light		Biognosys|iRT-Kit_WR_fusion	iRT peptide (Biognosys)
GTFIIDPGGVIR	622.854	y6	598.367	1	light		Biognosys|iRT-Kit_WR_fusion	iRT peptide (Biognosys)
GTFIIDPGGVIR	622.854	y5	501.314	5	light		Biognosys|iRT-Kit_WR_fusion	iRT peptide (Biognosys)
GTFIIDPAAVIR	636.869	y9	967.593	4	light		Biognosys|iRT-Kit_WR_fusion	iRT peptide (Biognosys)
GTFIIDPAAVIR	636.869	y8	854.509	2	light		Biognosys|iRT-Kit_WR_fusion	iRT peptide (Biognosys)
GTFIIDPAAVIR	636.869	y7	741.425	3	light		Biognosys|iRT-Kit_WR_fusion	iRT peptide (Biognosys)
GTFIIDPAAVIR	636.869	y6	626.398	1	light		Biognosys|iRT-Kit_WR_fusion	iRT peptide (Biognosys)
GTFIIDPAAVIR	636.869	y5	529.346	5	light		Biognosys|iRT-Kit_WR_fusion	iRT peptide (Biognosys)
GAGSSEPVTGLDAK	644.823	y10	1016.53	3	light		Biognosys|iRT-Kit_WR_fusion	iRT peptide (Biognosys)
GAGSSEPVTGLDAK	644.823	y8	800.451	1	light		Biognosys|iRT-Kit_WR_fusion	iRT peptide (Biognosys)
GAGSSEPVTGLDAK	644.823	y6	604.33	2	light		Biognosys|iRT-Kit_WR_fusion	iRT peptide (Biognosys)
GAGSSEPVTGLDAK	644.823	y5	503.282	4	light		Biognosys|iRT-Kit_WR_fusion	iRT peptide (Biognosys)
GAGSSEPVTGLDAK	644.823	y3	333.177	5	light		Biognosys|iRT-Kit_WR_fusion	iRT peptide (Biognosys)
TPVISGGPYEYR	669.838	y10	1140.57	4	light		Biognosys|iRT-Kit_WR_fusion	iRT peptide (Biognosys)
TPVISGGPYEYR	669.838	y9	1041.5	2	light		Biognosys|iRT-Kit_WR_fusion	iRT peptide (Biognosys)
TPVISGGPYEYR	669.838	y8	928.416	1	light		Biognosys|iRT-Kit_WR_fusion	iRT peptide (Biognosys)
TPVISGGPYEYR	669.838	y7	841.384	3	light		Biognosys|iRT-Kit_WR_fusion	iRT peptide (Biognosys)
TPVISGGPYEYR	669.838	y6	784.362	5	light		Biognosys|iRT-Kit_WR_fusion	iRT peptide (Biognosys)
VEATFGVDESNAK	683.828	y11	1138.54	3	light		Biognosys|iRT-Kit_WR_fusion	iRT peptide (Biognosys)
VEATFGVDESNAK	683.828	y10	1067.5	5	light		Biognosys|iRT-Kit_WR_fusion	iRT peptide (Biognosys)
VEATFGVDESNAK	683.828	y9	966.453	2	light		Biognosys|iRT-Kit_WR_fusion	iRT peptide (Biognosys)
VEATFGVDESNAK	683.828	y8	819.384	1	light		Biognosys|iRT-Kit_WR_fusion	iRT peptide (Biognosys)
VEATFGVDESNAK	683.828	y6	663.294	4	light		Biognosys|iRT-Kit_WR_fusion	iRT peptide (Biognosys)
TPVITGAPYEYR	683.854	y10	1168.6	5	light		Biognosys|iRT-Kit_WR_fusion	iRT peptide (Biognosys)
TPVITGAPYEYR	683.854	y9	1069.53	2	light		Biognosys|iRT-Kit_WR_fusion	iRT peptide (Biognosys)
TPVITGAPYEYR	683.854	y8	956.447	1	light		Biognosys|iRT-Kit_WR_fusion	iRT peptide (Biognosys)
TPVITGAPYEYR	683.854	y7	855.4	3	light		Biognosys|iRT-Kit_WR_fusion	iRT peptide (Biognosys)
TPVITGAPYEYR	683.854	y5	727.341	4	light		Biognosys|iRT-Kit_WR_fusion	iRT peptide (Biognosys)
DGLDAASYYAPVR	699.338	y10	1112.54	3	light		Biognosys|iRT-Kit_WR_fusion	iRT peptide (Biognosys)
DGLDAASYYAPVR	699.338	y9	997.51	4	light		Biognosys|iRT-Kit_WR_fusion	iRT peptide (Biognosys)
DGLDAASYYAPVR	699.338	y8	926.473	2	light		Biognosys|iRT-Kit_WR_fusion	iRT peptide (Biognosys)
DGLDAASYYAPVR	699.338	y7	855.436	1	light		Biognosys|iRT-Kit_WR_fusion	iRT peptide (Biognosys)
DGLDAASYYAPVR	699.338	y6	768.404	5	light		Biognosys|iRT-Kit_WR_fusion	iRT peptide (Biognosys)
ADVTPADFSEWSK	726.836	y9	1066.48	1	light		Biognosys|iRT-Kit_WR_fusion	iRT peptide (Biognosys)
ADVTPADFSEWSK	726.836	y8	969.431	4	light		Biognosys|iRT-Kit_WR_fusion	iRT peptide (Biognosys)
ADVTPADFSEWSK	726.836	y7	898.394	2	light		Biognosys|iRT-Kit_WR_fusion	iRT peptide (Biognosys)
ADVTPADFSEWSK	726.836	y6	783.367	3	light		Biognosys|iRT-Kit_WR_fusion	iRT peptide (Biognosys)
ADVTPADFSEWSK	726.836	y3	420.224	5	light		Biognosys|iRT-Kit_WR_fusion	iRT peptide (Biognosys)
LFLQFGAQGSPFLK	776.93	y12	1292.7	5	light		Biognosys|iRT-Kit_WR_fusion	iRT peptide (Biognosys)
LFLQFGAQGSPFLK	776.93	y10	1051.56	1	light		Biognosys|iRT-Kit_WR_fusion	iRT peptide (Biognosys)
LFLQFGAQGSPFLK	776.93	y9	904.489	3	light		Biognosys|iRT-Kit_WR_fusion	iRT peptide (Biognosys)
LFLQFGAQGSPFLK	776.93	y6	648.372	4	light		Biognosys|iRT-Kit_WR_fusion	iRT peptide (Biognosys)
LFLQFGAQGSPFLK	776.93	y4	504.318	2	light		Biognosys|iRT-Kit_WR_fusion	iRT peptide (Biognosys)
VTEEIQLDPSR	643.833	y9	1086.54	4	light	Transition was excluded from quantification in run of the actual samples as it gave background for the light peptide	sp|O04196|ISOA1_ARATH	ISA1
VTEEIQLDPSR	643.833	y8	957.5	5	light		sp|O04196|ISOA1_ARATH	ISA1
VTEEIQLDPSR	643.833	y7	828.457	3	light		sp|O04196|ISOA1_ARATH	ISA1
VTEEIQLDPSR	643.833	y6	715.373	2	light		sp|O04196|ISOA1_ARATH	ISA1
VTEEIQLDPSR	643.833	y3	359.204	1	light		sp|O04196|ISOA1_ARATH	ISA1
VTEEIQLDPSR	648.837	y9	1096.55	4	heavy	Transition was excluded from quantification in run of the actual samples as it gave background for the light peptide	sp|O04196|ISOA1_ARATH	ISA1
VTEEIQLDPSR	648.837	y8	967.508	5	heavy		sp|O04196|ISOA1_ARATH	ISA1
VTEEIQLDPSR	648.837	y7	838.466	3	heavy		sp|O04196|ISOA1_ARATH	ISA1
VTEEIQLDPSR	648.837	y6	725.382	2	heavy		sp|O04196|ISOA1_ARATH	ISA1
VTEEIQLDPSR	648.837	y3	369.212	1	heavy		sp|O04196|ISOA1_ARATH	ISA1
IEFPGTYQGVAEK	719.864	y11	1196.59	3	light		sp|O04196|ISOA1_ARATH	ISA1
IEFPGTYQGVAEK	719.864	y10	1049.53	1	light		sp|O04196|ISOA1_ARATH	ISA1
IEFPGTYQGVAEK	719.864	y9	952.473	2	light		sp|O04196|ISOA1_ARATH	ISA1
IEFPGTYQGVAEK	719.864	y7	794.404	5	light		sp|O04196|ISOA1_ARATH	ISA1
IEFPGTYQGVAEK	719.864	y5	503.282	4	light		sp|O04196|ISOA1_ARATH	ISA1
IEFPGTYQGVAEK	723.871	y11	1204.61	3	heavy		sp|O04196|ISOA1_ARATH	ISA1
IEFPGTYQGVAEK	723.871	y10	1057.54	1	heavy		sp|O04196|ISOA1_ARATH	ISA1
IEFPGTYQGVAEK	723.871	y9	960.488	2	heavy		sp|O04196|ISOA1_ARATH	ISA1
IEFPGTYQGVAEK	723.871	y7	802.418	5	heavy		sp|O04196|ISOA1_ARATH	ISA1
IEFPGTYQGVAEK	723.871	y5	511.297	4	heavy		sp|O04196|ISOA1_ARATH	ISA1
YASASSNNFAGR	622.786	y11	1081.5	5	light		sp|O04196|ISOA1_ARATH	ISA1
YASASSNNFAGR	622.786	y10	1010.46	1	light		sp|O04196|ISOA1_ARATH	ISA1
YASASSNNFAGR	622.786	y9	923.433	4	light		sp|O04196|ISOA1_ARATH	ISA1
YASASSNNFAGR	622.786	y8	852.396	2	light		sp|O04196|ISOA1_ARATH	ISA1
YASASSNNFAGR	622.786	y7	765.364	3	light		sp|O04196|ISOA1_ARATH	ISA1
YASASSNNFAGR	627.79	y11	1091.51	5	heavy		sp|O04196|ISOA1_ARATH	ISA1
YASASSNNFAGR	627.79	y10	1020.47	1	heavy		sp|O04196|ISOA1_ARATH	ISA1
YASASSNNFAGR	627.79	y9	933.441	4	heavy		sp|O04196|ISOA1_ARATH	ISA1
YASASSNNFAGR	627.79	y8	862.404	2	heavy		sp|O04196|ISOA1_ARATH	ISA1
YASASSNNFAGR	627.79	y7	775.372	3	heavy		sp|O04196|ISOA1_ARATH	ISA1
GVSDEANLNETGR	681.318	y11	1205.54	4	light		tr|N1P9R2|N1P9R2_YEASC	N1P9R2 (potential yeast housekeeping protein)
GVSDEANLNETGR	681.318	y8	874.438	1	light		tr|N1P9R2|N1P9R2_YEASC	N1P9R2 (potential yeast housekeeping protein)
GVSDEANLNETGR	681.318	y7	803.401	2	light		tr|N1P9R2|N1P9R2_YEASC	N1P9R2 (potential yeast housekeeping protein)
GVSDEANLNETGR	681.318	y6	689.358	5	light		tr|N1P9R2|N1P9R2_YEASC	N1P9R2 (potential yeast housekeeping protein)
GVSDEANLNETGR	681.318	y5	576.274	3	light		tr|N1P9R2|N1P9R2_YEASC	N1P9R2 (potential yeast housekeeping protein)
GVSDEANLNETGR	686.322	y11	1215.55	4	heavy		tr|N1P9R2|N1P9R2_YEASC	N1P9R2 (potential yeast housekeeping protein)
GVSDEANLNETGR	686.322	y8	884.446	1	heavy		tr|N1P9R2|N1P9R2_YEASC	N1P9R2 (potential yeast housekeeping protein)
GVSDEANLNETGR	686.322	y7	813.409	2	heavy		tr|N1P9R2|N1P9R2_YEASC	N1P9R2 (potential yeast housekeeping protein)
GVSDEANLNETGR	686.322	y6	699.366	5	heavy		tr|N1P9R2|N1P9R2_YEASC	N1P9R2 (potential yeast housekeeping protein)
GVSDEANLNETGR	686.322	y5	586.282	3	heavy		tr|N1P9R2|N1P9R2_YEASC	N1P9R2 (potential yeast housekeeping protein)
VVDALGNPIDGK	599.327	y10	999.511	2	light		tr|N1P9R2|N1P9R2_YEASC	N1P9R2 (potential yeast housekeeping protein)
VVDALGNPIDGK	599.327	y8	813.446	5	light		tr|N1P9R2|N1P9R2_YEASC	N1P9R2 (potential yeast housekeeping protein)
VVDALGNPIDGK	599.327	y7	700.362	3	light		tr|N1P9R2|N1P9R2_YEASC	N1P9R2 (potential yeast housekeeping protein)
VVDALGNPIDGK	599.327	y5	529.298	1	light		tr|N1P9R2|N1P9R2_YEASC	N1P9R2 (potential yeast housekeeping protein)
VVDALGNPIDGK	599.327	y3	319.161	4	light		tr|N1P9R2|N1P9R2_YEASC	N1P9R2 (potential yeast housekeeping protein)
VVDALGNPIDGK	603.334	y10	1007.52	2	heavy		tr|N1P9R2|N1P9R2_YEASC	N1P9R2 (potential yeast housekeeping protein)
VVDALGNPIDGK	603.334	y8	821.461	5	heavy		tr|N1P9R2|N1P9R2_YEASC	N1P9R2 (potential yeast housekeeping protein)
VVDALGNPIDGK	603.334	y7	708.377	3	heavy		tr|N1P9R2|N1P9R2_YEASC	N1P9R2 (potential yeast housekeeping protein)
VVDALGNPIDGK	603.334	y5	537.312	1	heavy		tr|N1P9R2|N1P9R2_YEASC	N1P9R2 (potential yeast housekeeping protein)
VVDALGNPIDGK	603.334	y3	327.175	4	heavy		tr|N1P9R2|N1P9R2_YEASC	N1P9R2 (potential yeast housekeeping protein)
AVDALVPIGR	505.803	y8	840.494	2	light		tr|N1P9R2|N1P9R2_YEASC	N1P9R2 (potential yeast housekeeping protein)
AVDALVPIGR	505.803	y7	725.467	4	light		tr|N1P9R2|N1P9R2_YEASC	N1P9R2 (potential yeast housekeeping protein)
AVDALVPIGR	505.803	y6	654.43	5	light		tr|N1P9R2|N1P9R2_YEASC	N1P9R2 (potential yeast housekeeping protein)
AVDALVPIGR	505.803	y5	541.346	3	light		tr|N1P9R2|N1P9R2_YEASC	N1P9R2 (potential yeast housekeeping protein)
AVDALVPIGR	505.803	y4	442.277	1	light		tr|N1P9R2|N1P9R2_YEASC	N1P9R2 (potential yeast housekeeping protein)
AVDALVPIGR	510.807	y8	850.502	2	heavy		tr|N1P9R2|N1P9R2_YEASC	N1P9R2 (potential yeast housekeeping protein)
AVDALVPIGR	510.807	y7	735.475	4	heavy		tr|N1P9R2|N1P9R2_YEASC	N1P9R2 (potential yeast housekeeping protein)
AVDALVPIGR	510.807	y6	664.438	5	heavy		tr|N1P9R2|N1P9R2_YEASC	N1P9R2 (potential yeast housekeeping protein)
AVDALVPIGR	510.807	y5	551.354	3	heavy		tr|N1P9R2|N1P9R2_YEASC	N1P9R2 (potential yeast housekeeping protein)
AVDALVPIGR	510.807	y4	452.286	1	heavy		tr|N1P9R2|N1P9R2_YEASC	N1P9R2 (potential yeast housekeeping protein)
ISPGDGATFPK	545.282	y9	889.441	2	light		tr|N1NZB8|N1NZB8_YEASC	N1NZB8 (potential yeast housekeeping protein)
ISPGDGATFPK	545.282	y8	792.389	1	light		tr|N1NZB8|N1NZB8_YEASC	N1NZB8 (potential yeast housekeeping protein)
ISPGDGATFPK	545.282	y7	735.367	4	light		tr|N1NZB8|N1NZB8_YEASC	N1NZB8 (potential yeast housekeeping protein)
ISPGDGATFPK	545.282	y6	620.34	3	light		tr|N1NZB8|N1NZB8_YEASC	N1NZB8 (potential yeast housekeeping protein)
ISPGDGATFPK	545.282	y3	391.234	5	light		tr|N1NZB8|N1NZB8_YEASC	N1NZB8 (potential yeast housekeeping protein)
ISPGDGATFPK	549.289	y9	897.456	2	heavy		tr|N1NZB8|N1NZB8_YEASC	N1NZB8 (potential yeast housekeeping protein)
ISPGDGATFPK	549.289	y8	800.403	1	heavy		tr|N1NZB8|N1NZB8_YEASC	N1NZB8 (potential yeast housekeeping protein)
ISPGDGATFPK	549.289	y7	743.381	4	heavy		tr|N1NZB8|N1NZB8_YEASC	N1NZB8 (potential yeast housekeeping protein)
ISPGDGATFPK	549.289	y6	628.354	3	heavy		tr|N1NZB8|N1NZB8_YEASC	N1NZB8 (potential yeast housekeeping protein)
ISPGDGATFPK	549.289	y3	399.248	5	heavy		tr|N1NZB8|N1NZB8_YEASC	N1NZB8 (potential yeast housekeeping protein)
FDSSVDR	413.19	y6	678.305	2	light		tr|N1NZB8|N1NZB8_YEASC	N1NZB8 (potential yeast housekeeping protein)
FDSSVDR	413.19	y5	563.278	1	light		tr|N1NZB8|N1NZB8_YEASC	N1NZB8 (potential yeast housekeeping protein)
FDSSVDR	413.19	y4	476.246	3	light		tr|N1NZB8|N1NZB8_YEASC	N1NZB8 (potential yeast housekeeping protein)
FDSSVDR	413.19	y3	389.214	4	light		tr|N1NZB8|N1NZB8_YEASC	N1NZB8 (potential yeast housekeeping protein)
FDSSVDR	418.195	y6	688.314	2	heavy		tr|N1NZB8|N1NZB8_YEASC	N1NZB8 (potential yeast housekeeping protein)
FDSSVDR	418.195	y5	573.287	1	heavy		tr|N1NZB8|N1NZB8_YEASC	N1NZB8 (potential yeast housekeeping protein)
FDSSVDR	418.195	y4	486.255	3	heavy		tr|N1NZB8|N1NZB8_YEASC	N1NZB8 (potential yeast housekeeping protein)
FDSSVDR	418.195	y3	399.223	4	heavy		tr|N1NZB8|N1NZB8_YEASC	N1NZB8 (potential yeast housekeeping protein)
GSPFQC[+57.021464]NIGVGQVIK	802.417	y11	1215.65	5	light		tr|N1NZB8|N1NZB8_YEASC	N1NZB8 (potential yeast housekeeping protein)
GSPFQC[+57.021464]NIGVGQVIK	802.417	y10	1087.59	2	light		tr|N1NZB8|N1NZB8_YEASC	N1NZB8 (potential yeast housekeeping protein)
GSPFQC[+57.021464]NIGVGQVIK	802.417	y9	927.562	4	light		tr|N1NZB8|N1NZB8_YEASC	N1NZB8 (potential yeast housekeeping protein)
GSPFQC[+57.021464]NIGVGQVIK	802.417	y7	700.435	1	light		tr|N1NZB8|N1NZB8_YEASC	N1NZB8 (potential yeast housekeeping protein)
GSPFQC[+57.021464]NIGVGQVIK	802.417	y5	544.345	3	light		tr|N1NZB8|N1NZB8_YEASC	N1NZB8 (potential yeast housekeeping protein)
GSPFQC[+57.021464]NIGVGQVIK	806.424	y11	1223.67	5	heavy		tr|N1NZB8|N1NZB8_YEASC	N1NZB8 (potential yeast housekeeping protein)
GSPFQC[+57.021464]NIGVGQVIK	806.424	y10	1095.61	2	heavy		tr|N1NZB8|N1NZB8_YEASC	N1NZB8 (potential yeast housekeeping protein)
GSPFQC[+57.021464]NIGVGQVIK	806.424	y9	935.576	4	heavy		tr|N1NZB8|N1NZB8_YEASC	N1NZB8 (potential yeast housekeeping protein)
GSPFQC[+57.021464]NIGVGQVIK	806.424	y7	708.449	1	heavy		tr|N1NZB8|N1NZB8_YEASC	N1NZB8 (potential yeast housekeeping protein)
GSPFQC[+57.021464]NIGVGQVIK	806.424	y5	552.36	3	heavy		tr|N1NZB8|N1NZB8_YEASC	N1NZB8 (potential yeast housekeeping protein)
WIDLPISK	486.282	y7	785.477	4	light		tr|N1P2Y2|N1P2Y2_YEASC	N1P2Y2 (potential yeast housekeeping protein)
WIDLPISK	486.282	y6	672.393	2	light		tr|N1P2Y2|N1P2Y2_YEASC	N1P2Y2 (potential yeast housekeeping protein)
WIDLPISK	486.282	y5	557.366	3	light		tr|N1P2Y2|N1P2Y2_YEASC	N1P2Y2 (potential yeast housekeeping protein)
WIDLPISK	486.282	y4	444.282	1	light		tr|N1P2Y2|N1P2Y2_YEASC	N1P2Y2 (potential yeast housekeeping protein)
WIDLPISK	486.282	y3	347.229	5	light		tr|N1P2Y2|N1P2Y2_YEASC	N1P2Y2 (potential yeast housekeeping protein)
WIDLPISK	490.289	y7	793.491	4	heavy		tr|N1P2Y2|N1P2Y2_YEASC	N1P2Y2 (potential yeast housekeeping protein)
WIDLPISK	490.289	y6	680.407	2	heavy		tr|N1P2Y2|N1P2Y2_YEASC	N1P2Y2 (potential yeast housekeeping protein)
WIDLPISK	490.289	y5	565.38	3	heavy		tr|N1P2Y2|N1P2Y2_YEASC	N1P2Y2 (potential yeast housekeeping protein)
WIDLPISK	490.289	y4	452.296	1	heavy		tr|N1P2Y2|N1P2Y2_YEASC	N1P2Y2 (potential yeast housekeeping protein)
WIDLPISK	490.289	y3	355.243	5	heavy		tr|N1P2Y2|N1P2Y2_YEASC	N1P2Y2 (potential yeast housekeeping protein)
TPQDILLR	478.282	y7	854.509	5	light		tr|N1P2Y2|N1P2Y2_YEASC	N1P2Y2 (potential yeast housekeeping protein)
TPQDILLR	478.282	y6	757.457	1	light		tr|N1P2Y2|N1P2Y2_YEASC	N1P2Y2 (potential yeast housekeeping protein)
TPQDILLR	478.282	y5	629.398	2	light		tr|N1P2Y2|N1P2Y2_YEASC	N1P2Y2 (potential yeast housekeeping protein)
TPQDILLR	478.282	y4	514.371	3	light		tr|N1P2Y2|N1P2Y2_YEASC	N1P2Y2 (potential yeast housekeeping protein)
TPQDILLR	478.282	y3	401.287	4	light		tr|N1P2Y2|N1P2Y2_YEASC	N1P2Y2 (potential yeast housekeeping protein)
TPQDILLR	483.286	y7	864.518	5	heavy		tr|N1P2Y2|N1P2Y2_YEASC	N1P2Y2 (potential yeast housekeeping protein)
TPQDILLR	483.286	y6	767.465	1	heavy		tr|N1P2Y2|N1P2Y2_YEASC	N1P2Y2 (potential yeast housekeeping protein)
TPQDILLR	483.286	y5	639.406	2	heavy		tr|N1P2Y2|N1P2Y2_YEASC	N1P2Y2 (potential yeast housekeeping protein)
TPQDILLR	483.286	y4	524.379	3	heavy		tr|N1P2Y2|N1P2Y2_YEASC	N1P2Y2 (potential yeast housekeeping protein)
TPQDILLR	483.286	y3	411.295	4	heavy		tr|N1P2Y2|N1P2Y2_YEASC	N1P2Y2 (potential yeast housekeeping protein)
DFIQEHVPGPK	633.827	y8	891.468	2	light		tr|N1P2Y2|N1P2Y2_YEASC	N1P2Y2 (potential yeast housekeeping protein)
DFIQEHVPGPK	633.827	y7	763.41	3	light		tr|N1P2Y2|N1P2Y2_YEASC	N1P2Y2 (potential yeast housekeeping protein)
DFIQEHVPGPK	633.827	y5	497.308	5	light		tr|N1P2Y2|N1P2Y2_YEASC	N1P2Y2 (potential yeast housekeeping protein)
DFIQEHVPGPK	633.827	y4	398.24	1	light		tr|N1P2Y2|N1P2Y2_YEASC	N1P2Y2 (potential yeast housekeeping protein)
DFIQEHVPGPK	633.827	y3	301.187	4	light		tr|N1P2Y2|N1P2Y2_YEASC	N1P2Y2 (potential yeast housekeeping protein)
DFIQEHVPGPK	637.835	y8	899.482	2	heavy		tr|N1P2Y2|N1P2Y2_YEASC	N1P2Y2 (potential yeast housekeeping protein)
DFIQEHVPGPK	637.835	y7	771.424	3	heavy		tr|N1P2Y2|N1P2Y2_YEASC	N1P2Y2 (potential yeast housekeeping protein)
DFIQEHVPGPK	637.835	y5	505.322	5	heavy		tr|N1P2Y2|N1P2Y2_YEASC	N1P2Y2 (potential yeast housekeeping protein)
DFIQEHVPGPK	637.835	y4	406.254	1	heavy		tr|N1P2Y2|N1P2Y2_YEASC	N1P2Y2 (potential yeast housekeeping protein)
DFIQEHVPGPK	637.835	y3	309.201	4	heavy		tr|N1P2Y2|N1P2Y2_YEASC	N1P2Y2 (potential yeast housekeeping protein)
ADHLVEEVLEAR	690.86	y9	1057.59	3	light		tr|N1PAT2|N1PAT2_YEASC	N1PAT2 (potential yeast housekeeping protein)
ADHLVEEVLEAR	690.86	y8	944.505	1	light		tr|N1PAT2|N1PAT2_YEASC	N1PAT2 (potential yeast housekeeping protein)
ADHLVEEVLEAR	690.86	y7	845.436	2	light		tr|N1PAT2|N1PAT2_YEASC	N1PAT2 (potential yeast housekeeping protein)
ADHLVEEVLEAR	690.86	y6	716.394	4	light		tr|N1PAT2|N1PAT2_YEASC	N1PAT2 (potential yeast housekeeping protein)
ADHLVEEVLEAR	690.86	y5	587.351	5	light		tr|N1PAT2|N1PAT2_YEASC	N1PAT2 (potential yeast housekeeping protein)
ADHLVEEVLEAR	695.864	y9	1067.6	3	heavy		tr|N1PAT2|N1PAT2_YEASC	N1PAT2 (potential yeast housekeeping protein)
ADHLVEEVLEAR	695.864	y8	954.513	1	heavy		tr|N1PAT2|N1PAT2_YEASC	N1PAT2 (potential yeast housekeeping protein)
ADHLVEEVLEAR	695.864	y7	855.445	2	heavy		tr|N1PAT2|N1PAT2_YEASC	N1PAT2 (potential yeast housekeeping protein)
ADHLVEEVLEAR	695.864	y6	726.402	4	heavy		tr|N1PAT2|N1PAT2_YEASC	N1PAT2 (potential yeast housekeeping protein)
ADHLVEEVLEAR	695.864	y5	597.359	5	heavy		tr|N1PAT2|N1PAT2_YEASC	N1PAT2 (potential yeast housekeeping protein)
GLVEDANAAAK	529.777	y9	888.442	3	light		tr|N1PAT2|N1PAT2_YEASC	N1PAT2 (potential yeast housekeeping protein)
GLVEDANAAAK	529.777	y8	789.374	1	light		tr|N1PAT2|N1PAT2_YEASC	N1PAT2 (potential yeast housekeeping protein)
GLVEDANAAAK	529.777	y7	660.331	2	light		tr|N1PAT2|N1PAT2_YEASC	N1PAT2 (potential yeast housekeeping protein)
GLVEDANAAAK	529.777	y6	545.304	4	light		tr|N1PAT2|N1PAT2_YEASC	N1PAT2 (potential yeast housekeeping protein)
GLVEDANAAAK	529.777	y3	289.187	5	light		tr|N1PAT2|N1PAT2_YEASC	N1PAT2 (potential yeast housekeeping protein)
GLVEDANAAAK	533.785	y9	896.456	3	heavy		tr|N1PAT2|N1PAT2_YEASC	N1PAT2 (potential yeast housekeeping protein)
GLVEDANAAAK	533.785	y8	797.388	1	heavy		tr|N1PAT2|N1PAT2_YEASC	N1PAT2 (potential yeast housekeeping protein)
GLVEDANAAAK	533.785	y7	668.345	2	heavy		tr|N1PAT2|N1PAT2_YEASC	N1PAT2 (potential yeast housekeeping protein)
GLVEDANAAAK	533.785	y6	553.318	4	heavy		tr|N1PAT2|N1PAT2_YEASC	N1PAT2 (potential yeast housekeeping protein)
GLVEDANAAAK	533.785	y3	297.201	5	heavy		tr|N1PAT2|N1PAT2_YEASC	N1PAT2 (potential yeast housekeeping protein)
YDIGNPVTGETLESPR	874.428	y13	1356.68	4	light		tr|N1PAT2|N1PAT2_YEASC	N1PAT2 (potential yeast housekeeping protein)
YDIGNPVTGETLESPR	874.428	y11	1185.61	1	light		tr|N1PAT2|N1PAT2_YEASC	N1PAT2 (potential yeast housekeeping protein)
YDIGNPVTGETLESPR	874.428	y10	1088.56	5	light		tr|N1PAT2|N1PAT2_YEASC	N1PAT2 (potential yeast housekeeping protein)
YDIGNPVTGETLESPR	874.428	y9	989.49	2	light		tr|N1PAT2|N1PAT2_YEASC	N1PAT2 (potential yeast housekeeping protein)
YDIGNPVTGETLESPR	874.428	y8	888.442	3	light		tr|N1PAT2|N1PAT2_YEASC	N1PAT2 (potential yeast housekeeping protein)
YDIGNPVTGETLESPR	879.433	y13	1366.68	4	heavy		tr|N1PAT2|N1PAT2_YEASC	N1PAT2 (potential yeast housekeeping protein)
YDIGNPVTGETLESPR	879.433	y11	1195.62	1	heavy		tr|N1PAT2|N1PAT2_YEASC	N1PAT2 (potential yeast housekeeping protein)
YDIGNPVTGETLESPR	879.433	y10	1098.57	5	heavy		tr|N1PAT2|N1PAT2_YEASC	N1PAT2 (potential yeast housekeeping protein)
YDIGNPVTGETLESPR	879.433	y9	999.498	2	heavy		tr|N1PAT2|N1PAT2_YEASC	N1PAT2 (potential yeast housekeeping protein)
YDIGNPVTGETLESPR	879.433	y8	898.45	3	heavy		tr|N1PAT2|N1PAT2_YEASC	N1PAT2 (potential yeast housekeeping protein)
HPADIPDYLK	584.803	y9	1031.54	2	light		mCherry	mCherry
HPADIPDYLK	584.803	y8	934.488	3	light		mCherry	mCherry
HPADIPDYLK	584.803	y6	748.424	5	light		mCherry	mCherry
HPADIPDYLK	584.803	y5	635.34	1	light		mCherry	mCherry
HPADIPDYLK	584.803	y3	423.26	4	light		mCherry	mCherry
HPADIPDYLK	588.811	y9	1039.55	2	heavy		mCherry	mCherry
HPADIPDYLK	588.811	y8	942.502	3	heavy		mCherry	mCherry
HPADIPDYLK	588.811	y6	756.438	5	heavy		mCherry	mCherry
HPADIPDYLK	588.811	y5	643.354	1	heavy		mCherry	mCherry
HPADIPDYLK	588.811	y3	431.274	4	heavy		mCherry	mCherry
LSFPEGFK	462.745	y7	811.398	2	light		mCherry	mCherry
LSFPEGFK	462.745	y6	724.366	4	light		mCherry	mCherry
LSFPEGFK	462.745	y5	577.298	1	light		mCherry	mCherry
LSFPEGFK	462.745	y4	480.245	5	light		mCherry	mCherry
LSFPEGFK	462.745	y3	351.203	3	light		mCherry	mCherry
LSFPEGFK	466.752	y7	819.413	2	heavy		mCherry	mCherry
LSFPEGFK	466.752	y6	732.381	4	heavy		mCherry	mCherry
LSFPEGFK	466.752	y5	585.312	1	heavy		mCherry	mCherry
LSFPEGFK	466.752	y4	488.259	5	heavy		mCherry	mCherry
LSFPEGFK	466.752	y3	359.217	3	heavy		mCherry	mCherry
LDITSHNEDYTIVEQYER	742.35	y7	936.479	4	light		mCherry	mCherry
LDITSHNEDYTIVEQYER	742.35	y6	823.394	1	light		mCherry	mCherry
LDITSHNEDYTIVEQYER	742.35	y5	724.326	2	light		mCherry	mCherry
LDITSHNEDYTIVEQYER	742.35	y4	595.283	3	light		mCherry	mCherry
LDITSHNEDYTIVEQYER	742.35	y3	467.225	5	light		mCherry	mCherry
LDITSHNEDYTIVEQYER	745.686	y7	946.487	4	heavy		mCherry	mCherry
LDITSHNEDYTIVEQYER	745.686	y6	833.403	1	heavy		mCherry	mCherry
LDITSHNEDYTIVEQYER	745.686	y5	734.334	2	heavy		mCherry	mCherry
LDITSHNEDYTIVEQYER	745.686	y4	605.292	3	heavy		mCherry	mCherry
LDITSHNEDYTIVEQYER	745.686	y3	477.233	5	heavy		mCherry	mCherry
SPSFDWGEDVSPNIPLEK	1008.98	y13	1483.74	5	light		sp|Q8L735|ISOA2_ARATH	ISA2
SPSFDWGEDVSPNIPLEK	1008.98	y12	1297.66	3	light		sp|Q8L735|ISOA2_ARATH	ISA2
SPSFDWGEDVSPNIPLEK	1008.98	y8	897.504	4	light		sp|Q8L735|ISOA2_ARATH	ISA2
SPSFDWGEDVSPNIPLEK	1008.98	y7	810.472	2	light		sp|Q8L735|ISOA2_ARATH	ISA2
SPSFDWGEDVSPNIPLEK	1008.98	y4	486.292	1	light		sp|Q8L735|ISOA2_ARATH	ISA2
SPSFDWGEDVSPNIPLEK	1012.99	y13	1491.76	5	heavy		sp|Q8L735|ISOA2_ARATH	ISA2
SPSFDWGEDVSPNIPLEK	1012.99	y12	1305.68	3	heavy		sp|Q8L735|ISOA2_ARATH	ISA2
SPSFDWGEDVSPNIPLEK	1012.99	y8	905.518	4	heavy		sp|Q8L735|ISOA2_ARATH	ISA2
SPSFDWGEDVSPNIPLEK	1012.99	y7	818.486	2	heavy		sp|Q8L735|ISOA2_ARATH	ISA2
SPSFDWGEDVSPNIPLEK	1012.99	y4	494.306	1	heavy		sp|Q8L735|ISOA2_ARATH	ISA2
GSPLLESR	429.738	y6	714.414	3	light		sp|Q8L735|ISOA2_ARATH	ISA2
GSPLLESR	429.738	y5	617.362	2	light		sp|Q8L735|ISOA2_ARATH	ISA2
GSPLLESR	429.738	y4	504.278	1	light		sp|Q8L735|ISOA2_ARATH	ISA2
GSPLLESR	429.738	y3	391.194	4	light		sp|Q8L735|ISOA2_ARATH	ISA2
GSPLLESR	434.742	y6	724.423	3	heavy		sp|Q8L735|ISOA2_ARATH	ISA2
GSPLLESR	434.742	y5	627.37	2	heavy		sp|Q8L735|ISOA2_ARATH	ISA2
GSPLLESR	434.742	y4	514.286	1	heavy		sp|Q8L735|ISOA2_ARATH	ISA2
GSPLLESR	434.742	y3	401.202	4	heavy		sp|Q8L735|ISOA2_ARATH	ISA2
DFLKPENIVWYANDQTTPK	760.383	y10	1223.57	3	light		sp|Q8L735|ISOA2_ARATH	ISA2
DFLKPENIVWYANDQTTPK	760.383	y9	1037.49	2	light		sp|Q8L735|ISOA2_ARATH	ISA2
DFLKPENIVWYANDQTTPK	760.383	y8	874.426	1	light		sp|Q8L735|ISOA2_ARATH	ISA2
DFLKPENIVWYANDQTTPK	760.383	y7	803.389	4	light		sp|Q8L735|ISOA2_ARATH	ISA2
DFLKPENIVWYANDQTTPK	760.383	y5	574.32	5	light		sp|Q8L735|ISOA2_ARATH	ISA2
DFLKPENIVWYANDQTTPK	763.054	y10	1231.58	3	heavy		sp|Q8L735|ISOA2_ARATH	ISA2
DFLKPENIVWYANDQTTPK	763.054	y9	1045.5	2	heavy		sp|Q8L735|ISOA2_ARATH	ISA2
DFLKPENIVWYANDQTTPK	763.054	y8	882.441	1	heavy		sp|Q8L735|ISOA2_ARATH	ISA2
DFLKPENIVWYANDQTTPK	763.054	y7	811.404	4	heavy		sp|Q8L735|ISOA2_ARATH	ISA2
DFLKPENIVWYANDQTTPK	763.054	y5	582.334	5	heavy		sp|Q8L735|ISOA2_ARATH	ISA2
AHVELLEEQLEK	719.383	y10	1229.66	1	light		sp|Q0WVX5|SSY4_ARATH	SS4
AHVELLEEQLEK	719.383	y9	1130.59	2	light		sp|Q0WVX5|SSY4_ARATH	SS4
AHVELLEEQLEK	719.383	y8	1001.55	4	light		sp|Q0WVX5|SSY4_ARATH	SS4
AHVELLEEQLEK	719.383	y7	888.467	5	light		sp|Q0WVX5|SSY4_ARATH	SS4
AHVELLEEQLEK	719.383	y5	646.341	3	light		sp|Q0WVX5|SSY4_ARATH	SS4
AHVELLEEQLEK	723.39	y10	1237.68	1	heavy		sp|Q0WVX5|SSY4_ARATH	SS4
AHVELLEEQLEK	723.39	y9	1138.61	2	heavy		sp|Q0WVX5|SSY4_ARATH	SS4
AHVELLEEQLEK	723.39	y8	1009.57	4	heavy		sp|Q0WVX5|SSY4_ARATH	SS4
AHVELLEEQLEK	723.39	y7	896.481	5	heavy		sp|Q0WVX5|SSY4_ARATH	SS4
AHVELLEEQLEK	723.39	y5	654.355	3	heavy		sp|Q0WVX5|SSY4_ARATH	SS4
LSVSQEDVSQLSTLK	817.436	y12	1334.68	2	light		sp|Q0WVX5|SSY4_ARATH	SS4
LSVSQEDVSQLSTLK	817.436	y10	1119.59	1	light		sp|Q0WVX5|SSY4_ARATH	SS4
LSVSQEDVSQLSTLK	817.436	y9	990.547	4	light		sp|Q0WVX5|SSY4_ARATH	SS4
LSVSQEDVSQLSTLK	817.436	y7	776.451	3	light		sp|Q0WVX5|SSY4_ARATH	SS4
LSVSQEDVSQLSTLK	817.436	y4	448.277	5	light		sp|Q0WVX5|SSY4_ARATH	SS4
LSVSQEDVSQLSTLK	821.443	y12	1342.69	2	heavy		sp|Q0WVX5|SSY4_ARATH	SS4
LSVSQEDVSQLSTLK	821.443	y10	1127.6	1	heavy		sp|Q0WVX5|SSY4_ARATH	SS4
LSVSQEDVSQLSTLK	821.443	y9	998.561	4	heavy		sp|Q0WVX5|SSY4_ARATH	SS4
LSVSQEDVSQLSTLK	821.443	y7	784.465	3	heavy		sp|Q0WVX5|SSY4_ARATH	SS4
LSVSQEDVSQLSTLK	821.443	y4	456.291	5	heavy		sp|Q0WVX5|SSY4_ARATH	SS4
VETLQLLLDR	600.353	y8	971.588	1	light		sp|Q0WVX5|SSY4_ARATH	SS4
VETLQLLLDR	600.353	y7	870.541	4	light		sp|Q0WVX5|SSY4_ARATH	SS4
VETLQLLLDR	600.353	y6	757.457	2	light		sp|Q0WVX5|SSY4_ARATH	SS4
VETLQLLLDR	600.353	y5	629.398	3	light		sp|Q0WVX5|SSY4_ARATH	SS4
VETLQLLLDR	600.353	y4	516.314	5	light		sp|Q0WVX5|SSY4_ARATH	SS4
VETLQLLLDR	605.357	y8	981.597	1	heavy		sp|Q0WVX5|SSY4_ARATH	SS4
VETLQLLLDR	605.357	y7	880.549	4	heavy		sp|Q0WVX5|SSY4_ARATH	SS4
VETLQLLLDR	605.357	y6	767.465	2	heavy		sp|Q0WVX5|SSY4_ARATH	SS4
VETLQLLLDR	605.357	y5	639.406	3	heavy		sp|Q0WVX5|SSY4_ARATH	SS4
VETLQLLLDR	605.357	y4	526.322	5	heavy		sp|Q0WVX5|SSY4_ARATH	SS4
AVEEGAAEVGIPSGK	707.365	y11	985.531	5	light		sp|Q9FNF2|SSY1_ARATH	SS1
AVEEGAAEVGIPSGK	707.365	y9	857.473	3	light		sp|Q9FNF2|SSY1_ARATH	SS1
AVEEGAAEVGIPSGK	707.365	y7	657.393	4	light		sp|Q9FNF2|SSY1_ARATH	SS1
AVEEGAAEVGIPSGK	707.365	y6	558.325	2	light		sp|Q9FNF2|SSY1_ARATH	SS1
AVEEGAAEVGIPSGK	707.365	y4	388.219	1	light		sp|Q9FNF2|SSY1_ARATH	SS1
AVEEGAAEVGIPSGK	711.372	y11	993.545	5	heavy		sp|Q9FNF2|SSY1_ARATH	SS1
AVEEGAAEVGIPSGK	711.372	y9	865.487	3	heavy		sp|Q9FNF2|SSY1_ARATH	SS1
AVEEGAAEVGIPSGK	711.372	y7	665.407	4	heavy		sp|Q9FNF2|SSY1_ARATH	SS1
AVEEGAAEVGIPSGK	711.372	y6	566.339	2	heavy		sp|Q9FNF2|SSY1_ARATH	SS1
AVEEGAAEVGIPSGK	711.372	y4	396.233	1	heavy		sp|Q9FNF2|SSY1_ARATH	SS1
TGGLGDVC[+57.021464]GSLPIALAGR	857.451	y14	1385.72	4	light		sp|Q9FNF2|SSY1_ARATH	SS1
TGGLGDVC[+57.021464]GSLPIALAGR	857.451	y12	1213.67	5	light		sp|Q9FNF2|SSY1_ARATH	SS1
TGGLGDVC[+57.021464]GSLPIALAGR	857.451	y11	1114.6	1	light		sp|Q9FNF2|SSY1_ARATH	SS1
TGGLGDVC[+57.021464]GSLPIALAGR	857.451	y10	954.573	3	light		sp|Q9FNF2|SSY1_ARATH	SS1
TGGLGDVC[+57.021464]GSLPIALAGR	857.451	y7	697.436	2	light		sp|Q9FNF2|SSY1_ARATH	SS1
TGGLGDVC[+57.021464]GSLPIALAGR	862.455	y14	1395.73	4	heavy		sp|Q9FNF2|SSY1_ARATH	SS1
TGGLGDVC[+57.021464]GSLPIALAGR	862.455	y12	1223.68	5	heavy		sp|Q9FNF2|SSY1_ARATH	SS1
TGGLGDVC[+57.021464]GSLPIALAGR	862.455	y11	1124.61	1	heavy		sp|Q9FNF2|SSY1_ARATH	SS1
TGGLGDVC[+57.021464]GSLPIALAGR	862.455	y10	964.581	3	heavy		sp|Q9FNF2|SSY1_ARATH	SS1
TGGLGDVC[+57.021464]GSLPIALAGR	862.455	y7	707.444	2	heavy		sp|Q9FNF2|SSY1_ARATH	SS1
THALDTGEAVNVLK	489.932	y7	772.456	4	light		sp|Q9FNF2|SSY1_ARATH	SS1
THALDTGEAVNVLK	489.932	y6	643.414	1	light		sp|Q9FNF2|SSY1_ARATH	SS1
THALDTGEAVNVLK	489.932	y5	572.377	3	light		sp|Q9FNF2|SSY1_ARATH	SS1
THALDTGEAVNVLK	489.932	y4	473.308	2	light		sp|Q9FNF2|SSY1_ARATH	SS1
THALDTGEAVNVLK	489.932	y3	359.265	5	light		sp|Q9FNF2|SSY1_ARATH	SS1
THALDTGEAVNVLK	492.603	y7	780.471	4	heavy		sp|Q9FNF2|SSY1_ARATH	SS1
THALDTGEAVNVLK	492.603	y6	651.428	1	heavy		sp|Q9FNF2|SSY1_ARATH	SS1
THALDTGEAVNVLK	492.603	y5	580.391	3	heavy		sp|Q9FNF2|SSY1_ARATH	SS1
THALDTGEAVNVLK	492.603	y4	481.322	2	heavy		sp|Q9FNF2|SSY1_ARATH	SS1
THALDTGEAVNVLK	492.603	y3	367.279	5	heavy		sp|Q9FNF2|SSY1_ARATH	SS1
VDFENFLLEEK	691.846	y8	1021.52	4	light		sp|F4IAG2|SSY3_ARATH	SS3
VDFENFLLEEK	691.846	y7	892.477	1	light		sp|F4IAG2|SSY3_ARATH	SS3
VDFENFLLEEK	691.846	y6	778.435	5	light		sp|F4IAG2|SSY3_ARATH	SS3
VDFENFLLEEK	691.846	y5	631.366	3	light		sp|F4IAG2|SSY3_ARATH	SS3
VDFENFLLEEK	691.846	y4	518.282	2	light		sp|F4IAG2|SSY3_ARATH	SS3
VDFENFLLEEK	695.853	y8	1029.53	4	heavy		sp|F4IAG2|SSY3_ARATH	SS3
VDFENFLLEEK	695.853	y7	900.492	1	heavy		sp|F4IAG2|SSY3_ARATH	SS3
VDFENFLLEEK	695.853	y6	786.449	5	heavy		sp|F4IAG2|SSY3_ARATH	SS3
VDFENFLLEEK	695.853	y5	639.38	3	heavy		sp|F4IAG2|SSY3_ARATH	SS3
VDFENFLLEEK	695.853	y4	526.296	2	heavy		sp|F4IAG2|SSY3_ARATH	SS3
VGGLGDVVTSLSR	630.351	y9	933.5	1	light		sp|F4IAG2|SSY3_ARATH	SS3
VGGLGDVVTSLSR	630.351	y8	876.479	5	light		sp|F4IAG2|SSY3_ARATH	SS3
VGGLGDVVTSLSR	630.351	y7	761.452	3	light		sp|F4IAG2|SSY3_ARATH	SS3
VGGLGDVVTSLSR	630.351	y6	662.383	2	light		sp|F4IAG2|SSY3_ARATH	SS3
VGGLGDVVTSLSR	630.351	y5	563.315	4	light		sp|F4IAG2|SSY3_ARATH	SS3
VGGLGDVVTSLSR	635.355	y9	943.508	1	heavy		sp|F4IAG2|SSY3_ARATH	SS3
VGGLGDVVTSLSR	635.355	y8	886.487	5	heavy		sp|F4IAG2|SSY3_ARATH	SS3
VGGLGDVVTSLSR	635.355	y7	771.46	3	heavy		sp|F4IAG2|SSY3_ARATH	SS3
VGGLGDVVTSLSR	635.355	y6	672.391	2	heavy		sp|F4IAG2|SSY3_ARATH	SS3
VGGLGDVVTSLSR	635.355	y5	573.323	4	heavy		sp|F4IAG2|SSY3_ARATH	SS3
SADFPVVGIITR	637.859	y10	1116.64	5	light		sp|F4IAG2|SSY3_ARATH	SS3
SADFPVVGIITR	637.859	y8	854.546	1	light		sp|F4IAG2|SSY3_ARATH	SS3
SADFPVVGIITR	637.859	y7	757.493	4	light		sp|F4IAG2|SSY3_ARATH	SS3
SADFPVVGIITR	637.859	y6	658.425	2	light		sp|F4IAG2|SSY3_ARATH	SS3
SADFPVVGIITR	637.859	y5	559.356	3	light		sp|F4IAG2|SSY3_ARATH	SS3
SADFPVVGIITR	642.863	y10	1126.65	5	heavy		sp|F4IAG2|SSY3_ARATH	SS3
SADFPVVGIITR	642.863	y8	864.554	1	heavy		sp|F4IAG2|SSY3_ARATH	SS3
SADFPVVGIITR	642.863	y7	767.501	4	heavy		sp|F4IAG2|SSY3_ARATH	SS3
SADFPVVGIITR	642.863	y6	668.433	2	heavy		sp|F4IAG2|SSY3_ARATH	SS3
SADFPVVGIITR	642.863	y5	569.364	3	heavy		sp|F4IAG2|SSY3_ARATH	SS3
AGAFWSDPLPSYLTK	826.92	y11	1306.67	4	light		sp|Q9MAC8|SSY2_ARATH	SS2
AGAFWSDPLPSYLTK	826.92	y10	1120.59	3	light		sp|Q9MAC8|SSY2_ARATH	SS2
AGAFWSDPLPSYLTK	826.92	y9	1033.56	5	light		sp|Q9MAC8|SSY2_ARATH	SS2
AGAFWSDPLPSYLTK	826.92	y8	918.529	1	light		sp|Q9MAC8|SSY2_ARATH	SS2
AGAFWSDPLPSYLTK	826.92	y6	708.393	2	light		sp|Q9MAC8|SSY2_ARATH	SS2
AGAFWSDPLPSYLTK	830.927	y11	1314.68	4	heavy		sp|Q9MAC8|SSY2_ARATH	SS2
AGAFWSDPLPSYLTK	830.927	y10	1128.6	3	heavy		sp|Q9MAC8|SSY2_ARATH	SS2
AGAFWSDPLPSYLTK	830.927	y9	1041.57	5	heavy		sp|Q9MAC8|SSY2_ARATH	SS2
AGAFWSDPLPSYLTK	830.927	y8	926.544	1	heavy		sp|Q9MAC8|SSY2_ARATH	SS2
AGAFWSDPLPSYLTK	830.927	y6	716.407	2	heavy		sp|Q9MAC8|SSY2_ARATH	SS2
TGGLGDVAGALPK	578.322	y9	827.462	1	light		sp|Q9MAC8|SSY2_ARATH	SS2
TGGLGDVAGALPK	578.322	y8	770.441	4	light		sp|Q9MAC8|SSY2_ARATH	SS2
TGGLGDVAGALPK	578.322	y7	655.414	3	light		sp|Q9MAC8|SSY2_ARATH	SS2
TGGLGDVAGALPK	578.322	y6	556.345	2	light		sp|Q9MAC8|SSY2_ARATH	SS2
TGGLGDVAGALPK	578.322	y5	485.308	5	light		sp|Q9MAC8|SSY2_ARATH	SS2
TGGLGDVAGALPK	582.329	y9	835.476	1	heavy		sp|Q9MAC8|SSY2_ARATH	SS2
TGGLGDVAGALPK	582.329	y8	778.455	4	heavy		sp|Q9MAC8|SSY2_ARATH	SS2
TGGLGDVAGALPK	582.329	y7	663.428	3	heavy		sp|Q9MAC8|SSY2_ARATH	SS2
TGGLGDVAGALPK	582.329	y6	564.36	2	heavy		sp|Q9MAC8|SSY2_ARATH	SS2
TGGLGDVAGALPK	582.329	y5	493.322	5	heavy		sp|Q9MAC8|SSY2_ARATH	SS2
LYDPVGGEHFNIFAAGLK	650.004	y13	1360.7	2	light		sp|Q9MAC8|SSY2_ARATH	SS2
LYDPVGGEHFNIFAAGLK	650.004	y9	980.556	1	light		sp|Q9MAC8|SSY2_ARATH	SS2
LYDPVGGEHFNIFAAGLK	650.004	y8	833.488	5	light		sp|Q9MAC8|SSY2_ARATH	SS2
LYDPVGGEHFNIFAAGLK	650.004	y6	606.361	4	light	Transition was excluded from quantification in run of the actual samples as it gave background for the light peptide	sp|Q9MAC8|SSY2_ARATH	SS2
LYDPVGGEHFNIFAAGLK	650.004	y3	317.218	3	light		sp|Q9MAC8|SSY2_ARATH	SS2
LYDPVGGEHFNIFAAGLK	652.675	y13	1368.72	2	heavy		sp|Q9MAC8|SSY2_ARATH	SS2
LYDPVGGEHFNIFAAGLK	652.675	y9	988.571	1	heavy		sp|Q9MAC8|SSY2_ARATH	SS2
LYDPVGGEHFNIFAAGLK	652.675	y8	841.502	5	heavy		sp|Q9MAC8|SSY2_ARATH	SS2
LYDPVGGEHFNIFAAGLK	652.675	y6	614.375	4	heavy	Transition was excluded from quantification in run of the actual samples as it gave background for the light peptide	sp|Q9MAC8|SSY2_ARATH	SS2
LYDPVGGEHFNIFAAGLK	652.675	y3	325.233	3	heavy		sp|Q9MAC8|SSY2_ARATH	SS2
GYEIFGFTR	545.272	y7	869.452	4	light		sp|O23647|GLGB1_ARATH_BE3	BE3
GYEIFGFTR	545.272	y6	740.409	2	light		sp|O23647|GLGB1_ARATH_BE3	BE3
GYEIFGFTR	545.272	y5	627.325	1	light		sp|O23647|GLGB1_ARATH_BE3	BE3
GYEIFGFTR	545.272	y4	480.257	3	light		sp|O23647|GLGB1_ARATH_BE3	BE3
GYEIFGFTR	545.272	y3	423.235	5	light		sp|O23647|GLGB1_ARATH_BE3	BE3
GYEIFGFTR	550.276	y7	879.46	4	heavy		sp|O23647|GLGB1_ARATH_BE3	BE3
GYEIFGFTR	550.276	y6	750.417	2	heavy		sp|O23647|GLGB1_ARATH_BE3	BE3
GYEIFGFTR	550.276	y5	637.333	1	heavy		sp|O23647|GLGB1_ARATH_BE3	BE3
GYEIFGFTR	550.276	y4	490.265	3	heavy		sp|O23647|GLGB1_ARATH_BE3	BE3
GYEIFGFTR	550.276	y3	433.243	5	heavy		sp|O23647|GLGB1_ARATH_BE3	BE3
TDQHLPDGR	346.837	y6	694.363	4	light		sp|O23647|GLGB1_ARATH_BE3	BE3
TDQHLPDGR	346.837	y5	557.304	2	light		sp|O23647|GLGB1_ARATH_BE3	BE3
TDQHLPDGR	346.837	y4	444.22	1	light		sp|O23647|GLGB1_ARATH_BE3	BE3
TDQHLPDGR	350.173	y6	704.371	4	heavy		sp|O23647|GLGB1_ARATH_BE3	BE3
TDQHLPDGR	350.173	y5	567.312	2	heavy		sp|O23647|GLGB1_ARATH_BE3	BE3
TDQHLPDGR	350.173	y4	454.228	1	heavy		sp|O23647|GLGB1_ARATH_BE3	BE3
VIAGNNGSYDK	569.28	y9	925.401	1	light		sp|O23647|GLGB1_ARATH_BE3	BE3
VIAGNNGSYDK	569.28	y8	854.364	2	light		sp|O23647|GLGB1_ARATH_BE3	BE3
VIAGNNGSYDK	569.28	y6	683.299	4	light		sp|O23647|GLGB1_ARATH_BE3	BE3
VIAGNNGSYDK	569.28	y4	512.235	5	light		sp|O23647|GLGB1_ARATH_BE3	BE3
VIAGNNGSYDK	569.28	y3	425.203	3	light		sp|O23647|GLGB1_ARATH_BE3	BE3
VIAGNNGSYDK	573.287	y9	933.415	1	heavy		sp|O23647|GLGB1_ARATH_BE3	BE3
VIAGNNGSYDK	573.287	y8	862.378	2	heavy		sp|O23647|GLGB1_ARATH_BE3	BE3
VIAGNNGSYDK	573.287	y6	691.314	4	heavy		sp|O23647|GLGB1_ARATH_BE3	BE3
VIAGNNGSYDK	573.287	y4	520.249	5	heavy		sp|O23647|GLGB1_ARATH_BE3	BE3
VIAGNNGSYDK	573.287	y3	433.217	3	heavy		sp|O23647|GLGB1_ARATH_BE3	BE3
IVLDSDNSLFGGFNR	827.415	y13	1441.67	1	light		sp|O23647|GLGB1_ARATH_BE3	BE3
IVLDSDNSLFGGFNR	827.415	y12	1328.59	2	light		sp|O23647|GLGB1_ARATH_BE3	BE3
IVLDSDNSLFGGFNR	827.415	y11	1213.56	4	light		sp|O23647|GLGB1_ARATH_BE3	BE3
IVLDSDNSLFGGFNR	827.415	y6	697.342	3	light		sp|O23647|GLGB1_ARATH_BE3	BE3
IVLDSDNSLFGGFNR	827.415	y5	550.273	5	light		sp|O23647|GLGB1_ARATH_BE3	BE3
IVLDSDNSLFGGFNR	832.419	y13	1451.68	1	heavy		sp|O23647|GLGB1_ARATH_BE3	BE3
IVLDSDNSLFGGFNR	832.419	y12	1338.59	2	heavy		sp|O23647|GLGB1_ARATH_BE3	BE3
IVLDSDNSLFGGFNR	832.419	y11	1223.57	4	heavy		sp|O23647|GLGB1_ARATH_BE3	BE3
IVLDSDNSLFGGFNR	832.419	y6	707.35	3	heavy		sp|O23647|GLGB1_ARATH_BE3	BE3
IVLDSDNSLFGGFNR	832.419	y5	560.281	5	heavy		sp|O23647|GLGB1_ARATH_BE3	BE3
TYNNHLDYR	598.278	y7	931.438	1	light		sp|Q9LZS3|GLGB2_ARATH_BE2	BE2
TYNNHLDYR	598.278	y6	817.395	3	light		sp|Q9LZS3|GLGB2_ARATH_BE2	BE2
TYNNHLDYR	598.278	y5	703.352	2	light		sp|Q9LZS3|GLGB2_ARATH_BE2	BE2
TYNNHLDYR	598.278	y4	566.293	4	light		sp|Q9LZS3|GLGB2_ARATH_BE2	BE2
TYNNHLDYR	598.278	y3	453.209	5	light		sp|Q9LZS3|GLGB2_ARATH_BE2	BE2
TYNNHLDYR	603.282	y7	941.446	1	heavy		sp|Q9LZS3|GLGB2_ARATH_BE2	BE2
TYNNHLDYR	603.282	y6	827.403	3	heavy		sp|Q9LZS3|GLGB2_ARATH_BE2	BE2
TYNNHLDYR	603.282	y5	713.36	2	heavy		sp|Q9LZS3|GLGB2_ARATH_BE2	BE2
TYNNHLDYR	603.282	y4	576.302	4	heavy		sp|Q9LZS3|GLGB2_ARATH_BE2	BE2
TYNNHLDYR	603.282	y3	463.217	5	heavy		sp|Q9LZS3|GLGB2_ARATH_BE2	BE2
TYNNHLDYR	399.188	y7	931.438	5	light		sp|Q9LZS3|GLGB2_ARATH_BE2	BE2
TYNNHLDYR	399.188	y6	817.395	4	light		sp|Q9LZS3|GLGB2_ARATH_BE2	BE2
TYNNHLDYR	399.188	y5	703.352	3	light		sp|Q9LZS3|GLGB2_ARATH_BE2	BE2
TYNNHLDYR	399.188	y4	566.293	1	light		sp|Q9LZS3|GLGB2_ARATH_BE2	BE2
TYNNHLDYR	399.188	y3	453.209	2	light	Transition was excluded from quantification in run of the actual samples as it gave background for the light peptide	sp|Q9LZS3|GLGB2_ARATH_BE2	BE2
TYNNHLDYR	402.524	y7	941.446	5	heavy		sp|Q9LZS3|GLGB2_ARATH_BE2	BE2
TYNNHLDYR	402.524	y6	827.403	4	heavy		sp|Q9LZS3|GLGB2_ARATH_BE2	BE2
TYNNHLDYR	402.524	y5	713.36	3	heavy		sp|Q9LZS3|GLGB2_ARATH_BE2	BE2
TYNNHLDYR	402.524	y4	576.302	1	heavy		sp|Q9LZS3|GLGB2_ARATH_BE2	BE2
TYNNHLDYR	402.524	y3	463.217	2	heavy	Transition was excluded from quantification in run of the actual samples as it gave background for the light peptide	sp|Q9LZS3|GLGB2_ARATH_BE2	BE2
YEGGLEAFSR	564.77	y9	965.469	2	light		sp|Q9LZS3|GLGB2_ARATH_BE2	BE2
YEGGLEAFSR	564.77	y8	836.426	1	light		sp|Q9LZS3|GLGB2_ARATH_BE2	BE2
YEGGLEAFSR	564.77	y7	779.405	5	light		sp|Q9LZS3|GLGB2_ARATH_BE2	BE2
YEGGLEAFSR	564.77	y5	609.299	4	light		sp|Q9LZS3|GLGB2_ARATH_BE2	BE2
YEGGLEAFSR	564.77	y4	480.257	3	light		sp|Q9LZS3|GLGB2_ARATH_BE2	BE2
YEGGLEAFSR	569.774	y9	975.477	2	heavy		sp|Q9LZS3|GLGB2_ARATH_BE2	BE2
YEGGLEAFSR	569.774	y8	846.434	1	heavy		sp|Q9LZS3|GLGB2_ARATH_BE2	BE2
YEGGLEAFSR	569.774	y7	789.413	5	heavy		sp|Q9LZS3|GLGB2_ARATH_BE2	BE2
YEGGLEAFSR	569.774	y5	619.307	4	heavy		sp|Q9LZS3|GLGB2_ARATH_BE2	BE2
YEGGLEAFSR	569.774	y4	490.265	3	heavy		sp|Q9LZS3|GLGB2_ARATH_BE2	BE2
IVLDSDDPLFGGFNR	832.918	y13	1452.68	2	light		sp|Q9LZS3|GLGB2_ARATH_BE2	BE2
IVLDSDDPLFGGFNR	832.918	y12	1339.59	3	light		sp|Q9LZS3|GLGB2_ARATH_BE2	BE2
IVLDSDDPLFGGFNR	832.918	y11	1224.56	5	light		sp|Q9LZS3|GLGB2_ARATH_BE2	BE2
IVLDSDDPLFGGFNR	832.918	y8	907.478	1	light		sp|Q9LZS3|GLGB2_ARATH_BE2	BE2
IVLDSDDPLFGGFNR	832.918	y5	550.273	4	light		sp|Q9LZS3|GLGB2_ARATH_BE2	BE2
IVLDSDDPLFGGFNR	837.922	y13	1462.68	2	heavy		sp|Q9LZS3|GLGB2_ARATH_BE2	BE2
IVLDSDDPLFGGFNR	837.922	y12	1349.6	3	heavy		sp|Q9LZS3|GLGB2_ARATH_BE2	BE2
IVLDSDDPLFGGFNR	837.922	y11	1234.57	5	heavy		sp|Q9LZS3|GLGB2_ARATH_BE2	BE2
IVLDSDDPLFGGFNR	837.922	y8	917.487	1	heavy		sp|Q9LZS3|GLGB2_ARATH_BE2	BE2
IVLDSDDPLFGGFNR	837.922	y5	560.281	4	heavy		sp|Q9LZS3|GLGB2_ARATH_BE2	BE2
DVGTLEAYWK	591.295	y8	967.488	1	light		glgC-TM-HA	glgC-TM
DVGTLEAYWK	591.295	y6	809.419	5	light		glgC-TM-HA	glgC-TM
DVGTLEAYWK	591.295	y5	696.335	4	light		glgC-TM-HA	glgC-TM
DVGTLEAYWK	591.295	y4	567.293	2	light		glgC-TM-HA	glgC-TM
DVGTLEAYWK	591.295	y3	496.255	3	light		glgC-TM-HA	glgC-TM
DVGTLEAYWK	595.303	y8	975.503	1	heavy		glgC-TM-HA	glgC-TM
DVGTLEAYWK	595.303	y6	817.433	5	heavy		glgC-TM-HA	glgC-TM
DVGTLEAYWK	595.303	y5	704.349	4	heavy		glgC-TM-HA	glgC-TM
DVGTLEAYWK	595.303	y4	575.307	2	heavy		glgC-TM-HA	glgC-TM
DVGTLEAYWK	595.303	y3	504.27	3	heavy		glgC-TM-HA	glgC-TM
TYNESLPPAK	560.288	y8	855.457	2	light		glgC-TM-HA	glgC-TM
TYNESLPPAK	560.288	y7	741.414	5	light		glgC-TM-HA	glgC-TM
TYNESLPPAK	560.288	y6	612.372	4	light		glgC-TM-HA	glgC-TM
TYNESLPPAK	560.288	y4	412.255	1	light		glgC-TM-HA	glgC-TM
TYNESLPPAK	560.288	y3	315.203	3	light		glgC-TM-HA	glgC-TM
TYNESLPPAK	564.295	y8	863.471	2	heavy		glgC-TM-HA	glgC-TM
TYNESLPPAK	564.295	y7	749.428	5	heavy		glgC-TM-HA	glgC-TM
TYNESLPPAK	564.295	y6	620.386	4	heavy		glgC-TM-HA	glgC-TM
TYNESLPPAK	564.295	y4	420.27	1	heavy		glgC-TM-HA	glgC-TM
TYNESLPPAK	564.295	y3	323.217	3	heavy		glgC-TM-HA	glgC-TM
SEEGIVLVTR	551.809	y8	886.536	2	light		glgC-TM-HA	glgC-TM
SEEGIVLVTR	551.809	y7	757.493	3	light		glgC-TM-HA	glgC-TM
SEEGIVLVTR	551.809	y5	587.388	1	light		glgC-TM-HA	glgC-TM
SEEGIVLVTR	551.809	y4	488.319	4	light		glgC-TM-HA	glgC-TM
SEEGIVLVTR	551.809	y3	375.235	5	light		glgC-TM-HA	glgC-TM
SEEGIVLVTR	556.813	y8	896.544	2	heavy		glgC-TM-HA	glgC-TM
SEEGIVLVTR	556.813	y7	767.501	3	heavy		glgC-TM-HA	glgC-TM
SEEGIVLVTR	556.813	y5	597.396	1	heavy		glgC-TM-HA	glgC-TM
SEEGIVLVTR	556.813	y4	498.327	4	heavy		glgC-TM-HA	glgC-TM
SEEGIVLVTR	556.813	y3	385.243	5	heavy		glgC-TM-HA	glgC-TM

## Sheet: 7_Protein abundances_Fig6
Additional file 6: Abundances of protein quantified by targeted proteomics.
Data are protein abundances (based on peptide abundances normalized to heavy peptides) of the individual runs in arbitrary units; protein abundances can be compared across replicates, but not across different proteins (e.g. do not compare SS1 with SS2, but SS1 abundance in SS1-A vs SS1-B).
If "Underlying peptide abundances within accepted range?" is FALSE, then none of the peptides was within accepted range (see tab "Peptide abundances")
If "Underlying peptide abundances within accepted range?" is TRUE, then all of the peptides used for quantification were within accepted range (see tab "Peptide abundances");
Replicate ID	Yeast strain	Yeast strain name	Bioreplicate (name in Skyline)	BE2				glgC-TM-HA				mCherry				SS1				SS2				SS3				SS4				N1NZB8_YEASC				N1P2Y2_YEASC				N1P9R2_YEASC				N1PAT2_YEASC
				Protein abundance	Underlying peptide abundances within accepted range?	Mean protein abundance	Standard deviation of protein abundance	Protein abundance	Underlying peptide abundances within accepted range?	Mean protein abundance	Standard deviation of protein abundance	Protein abundance	Underlying peptide abundances within accepted range?	Mean protein abundance	Standard deviation of protein abundance	Protein abundance	Underlying peptide abundances within accepted range?	Mean protein abundance	Standard deviation of protein abundance	Protein abundance	Underlying peptide abundances within accepted range?	Mean protein abundance	Standard deviation of protein abundance	Protein abundance	Underlying peptide abundances within accepted range?	Mean protein abundance	Standard deviation of protein abundance	Protein abundance	Underlying peptide abundances within accepted range?	Mean protein abundance	Standard deviation of protein abundance	Protein abundance	Underlying peptide abundances within accepted range?	Mean protein abundance	Standard deviation of protein abundance	Protein abundance	Underlying peptide abundances within accepted range?	Mean protein abundance	Standard deviation of protein abundance	Protein abundance	Underlying peptide abundances within accepted range?	Mean protein abundance	Standard deviation of protein abundance	Protein abundance	Underlying peptide abundances within accepted range?	Mean protein abundance	Standard deviation of protein abundance
25_328_rep_1	328	28	25	0.39768	TRUE	0.475857	0.0711063	0.86415	TRUE	0.965433	0.104458	0.0055076	FALSE	0.00400576	0.00319955	0.684	TRUE	0.957467	0.237164	1.7019	TRUE	1.46707	0.292156	1.8981	TRUE	1.8584	0.0739308	1.9678	TRUE	2.06197	0.244642	1.2145	TRUE	1.39317	0.164826	0.78078	TRUE	1.05223	0.278242	0.84238	TRUE	1.06933	0.207583	0.7698	TRUE	0.868767	0.0933412
53_328_rep_2	328	28	53	0.53668	TRUE			0.95935	TRUE			0.00033157	FALSE			1.0816	TRUE			1.1399	TRUE			1.7731	TRUE			1.8784	TRUE			1.5393	TRUE			1.3368	TRUE			1.2496	TRUE			0.95522	TRUE
81_328_rep_3	328	28	81	0.49321	TRUE			1.0728	TRUE			0.0061781	FALSE			1.1068	TRUE			1.5594	TRUE			1.904	TRUE			2.3397	TRUE			1.4257	TRUE			1.0391	TRUE			1.116	TRUE			0.88128	TRUE
1_540_rep_1	540	SS1-A	1	0.050023	TRUE	0.0913587	0.0403293	0.38123	TRUE	0.5771	0.215765	2.3348	TRUE	2.82837	0.93311	0.50878	TRUE	0.70971	0.179403	2.0877e-07	FALSE	5.3325e-07	6.34078e-07	1.4531e-07	FALSE	1.5035e-07	6.68242e-09	3.5679e-07	FALSE	2.58243e-07	8.54868e-08	1.3795	TRUE	1.5224	0.304256	0.86482	TRUE	1.12792	0.42751	1.0175	TRUE	1.39267	0.411637	0.54212	TRUE	0.76777	0.265485
29_540_rep_2	540	SS1-A	29	0.093453	TRUE			0.54169	TRUE			2.2457	TRUE			0.76652	TRUE			1.2708e-07	FALSE			1.4781e-07	FALSE			2.0403e-07	FALSE			1.3159	TRUE			0.89774	TRUE			1.3275	TRUE			0.70089	TRUE
57_540_rep_3	540	SS1-A	57	0.1306	TRUE			0.80838	TRUE			3.9046	TRUE			0.85383	TRUE			1.2639e-06	FALSE			1.5793e-07	FALSE			2.1391e-07	FALSE			1.8718	TRUE			1.6212	TRUE			1.833	TRUE			1.0603	TRUE
2_541_rep_1	541	SS1-B	2	0.09612	TRUE	0.130223	0.0296798	0.29347	TRUE	0.509997	0.188597	2.5544	TRUE	2.5298	0.575894	0.51245	TRUE	0.75257	0.221686	0.00010078	FALSE	4.94351e-05	5.03386e-05	2.0315e-06	FALSE	1.80076e-06	1.60649e-06	2.209e-07	FALSE	2.83357e-07	9.79114e-08	1.2366	TRUE	1.1795	0.114481	0.92365	TRUE	0.98889	0.209358	1.0798	TRUE	1.29363	0.305639	0.49024	TRUE	0.730277	0.220401
30_541_rep_2	541	SS1-B	30	0.14434	TRUE			0.59811	TRUE			1.942	TRUE			0.79581	TRUE			1.6715e-07	FALSE			3.2794e-06	FALSE			3.962e-07	FALSE			1.0477	TRUE			0.81992	TRUE			1.1574	TRUE			0.77706	TRUE
58_541_rep_3	541	SS1-B	58	0.15021	TRUE			0.63841	TRUE			3.093	TRUE			0.94945	TRUE			4.7358e-05	FALSE			9.1376e-08	FALSE			2.3297e-07	FALSE			1.2542	TRUE			1.2231	TRUE			1.6437	TRUE			0.92353	TRUE
3_542_rep_1	542	SS1-C	3	0.29964	TRUE	0.39943	0.148884	0.52695	TRUE	0.84298	0.419336	1.7033	TRUE	2.24077	0.702074	1.4081	TRUE	2.04583	0.68838	1.3934e-07	FALSE	0.000143727	0.00024869	6.5537e-08	FALSE	1.32485e-06	2.15606e-06	2.7118e-07	FALSE	4.82407e-07	1.86006e-07	1.1312	TRUE	1.36397	0.295853	0.85055	TRUE	1.13156	0.456847	0.99549	TRUE	1.33623	0.357154	0.67694	TRUE	0.890097	0.35474
31_542_rep_2	542	SS1-C	31	0.32809	TRUE			0.68329	TRUE			1.9839	TRUE			1.9538	TRUE			1.5306e-07	FALSE			9.4627e-08	FALSE			5.5432e-07	FALSE			1.2638	TRUE			0.88544	TRUE			1.3054	TRUE			0.69375	TRUE
59_542_rep_3	542	SS1-C	59	0.57056	TRUE			1.3187	TRUE			3.0351	TRUE			2.7756	TRUE			0.00043089	FALSE			3.8144e-06	FALSE			6.2172e-07	FALSE			1.6969	TRUE			1.6587	TRUE			1.7078	TRUE			1.2996	TRUE
4_543_rep_1	543	SS1-D	4	1.2781	TRUE	1.42157	0.349622	0.75973	TRUE	0.974407	0.25958	1.5003	TRUE	1.816	0.321394	1.9044	TRUE	2.63937	1.08829	1.0492e-07	FALSE	1.1592e-07	1.10554e-08	1.1765e-07	FALSE	1.16529e-07	2.7698e-08	4.0872e-07	FALSE	2.88537e-07	1.04555e-07	0.85028	TRUE	1.16009	0.305937	0.65373	TRUE	0.88428	0.305515	0.73403	TRUE	1.15741	0.433038	0.74985	TRUE	0.99165	0.376215
32_543_rep_2	543	SS1-D	32	1.1665	TRUE			0.90059	TRUE			1.8049	TRUE			2.1241	TRUE			1.1581e-07	FALSE			1.4365e-07	FALSE			2.1851e-07	FALSE			1.168	TRUE			0.76831	TRUE			1.1387	TRUE			0.8	TRUE
60_543_rep_3	543	SS1-D	60	1.8201	TRUE			1.2629	TRUE			2.1428	TRUE			3.8896	TRUE			1.2703e-07	FALSE			8.8288e-08	FALSE			2.3838e-07	FALSE			1.462	TRUE			1.2308	TRUE			1.5995	TRUE			1.4251	TRUE
5_544_rep_1	544	SS1-E	5	0.93026	TRUE	1.06714	0.34277	0.56128	TRUE	0.739237	0.291548	1.3779	TRUE	1.65613	0.496097	0.46656	TRUE	0.626973	0.209893	1.5159e-07	FALSE	7.4625e-07	1.05321e-06	9.3178e-08	FALSE	5.20709e-07	6.69936e-07	2.7684e-07	FALSE	2.44827e-07	4.4478e-08	0.80256	TRUE	1.07445	0.298033	0.74887	TRUE	0.947783	0.367266	0.8752	TRUE	1.2812	0.353041	0.67502	TRUE	0.870233	0.282124
33_544_rep_2	544	SS1-E	33	0.81396	TRUE			0.58073	TRUE			1.3616	TRUE			0.54984	TRUE			1.9623e-06	FALSE			1.2928e-06	FALSE			1.9404e-07	FALSE			1.0277	TRUE			0.72288	TRUE			1.516	TRUE			0.74198	TRUE
61_544_rep_3	544	SS1-E	61	1.4572	TRUE			1.0757	TRUE			2.2289	TRUE			0.86452	TRUE			1.2486e-07	FALSE			1.7615e-07	FALSE			2.636e-07	FALSE			1.3931	TRUE			1.3716	TRUE			1.4524	TRUE			1.1937	TRUE
6_545_rep_1	545	SS1-F	6	0.79797	TRUE	0.807577	0.0610297	0.52902	TRUE	0.652987	0.147654	1.7599	TRUE	1.71437	0.29921	0.029242	TRUE (peptide SS1_3 was below accepted range, but was excluded from quantification of SS3 in this replicate)	0.0346927	0.00536562	0.0001797	FALSE	5.99953e-05	0.000103667	1.823e-07	FALSE	1.3301e-07	6.20065e-08	2.6085e-07	FALSE	2.71597e-07	6.48315e-08	1.3709	TRUE	1.28367	0.146869	0.88398	TRUE	0.954767	0.230058	1.0466	TRUE	1.20573	0.20355	0.85651	TRUE	0.93963	0.178562
34_545_rep_2	545	SS1-F	34	0.75192	TRUE			0.6136	TRUE			1.395	TRUE			0.034867	TRUE (peptide SS1_3 was below accepted range, but was excluded from quantification of SS3 in this replicate)			1.6512e-07	FALSE			1.5334e-07	FALSE			3.4113e-07	FALSE			1.1141	TRUE			0.76842	TRUE			1.1355	TRUE			0.81778	TRUE
62_545_rep_3	545	SS1-F	62	0.87284	TRUE			0.81634	TRUE			1.9882	TRUE			0.039969	TRUE (peptide SS1_3 was below accepted range, but was excluded from quantification of SS3 in this replicate)			1.2072e-07	FALSE			6.3391e-08	FALSE			2.1281e-07	FALSE			1.366	TRUE			1.2119	TRUE			1.4351	TRUE			1.1446	TRUE
7_548_rep_1	548	SS2-A	7	0.074557	TRUE	0.102984	0.0519639	0.50291	TRUE	0.583573	0.163988	2.0515	TRUE	2.01873	0.11394	5.0039e-07	FALSE	0.000101692	0.000175542	0.25007	TRUE	0.31669	0.137954	5.8378e-06	FALSE	2.61701e-06	2.94163e-06	7.6148e-07	FALSE	0.000229273	0.000396247	1.324	TRUE	1.28847	0.0482784	1.0644	TRUE	1.08123	0.141512	1.119	TRUE	1.32403	0.203176	0.72312	TRUE	0.834557	0.278294
35_548_rep_2	548	SS2-A	35	0.071436	TRUE			0.47554	TRUE			2.1127	TRUE			0.00030439	FALSE			0.22469	TRUE			1.941e-06	FALSE			0.00068682	FALSE			1.2335	TRUE			0.94888	TRUE			1.3278	TRUE			0.62925	TRUE
63_548_rep_3	548	SS2-A	63	0.16296	TRUE			0.77227	TRUE			1.892	TRUE			1.8426e-07	FALSE			0.47531	TRUE			7.2243e-08	FALSE			2.3858e-07	FALSE			1.3079	TRUE			1.2304	TRUE			1.5253	TRUE			1.1513	TRUE
8_549_rep_1	549	SS2-B	8	0.092808	TRUE	0.151473	0.0522763	0.36483	TRUE	0.542257	0.153729	2.1378	TRUE	1.96637	0.271365	2.2515e-07	FALSE	2.5925e-07	1.56187e-07	0.30129	TRUE	0.315967	0.0170704	4.289e-06	FALSE	2.82603e-06	1.27982e-06	3.6127e-07	FALSE	0.000227165	0.000392902	1.0281	TRUE	1.12193	0.157442	1.116	TRUE	1.08578	0.179542	1.0082	TRUE	1.22083	0.279641	0.73328	TRUE	0.957297	0.315652
36_549_rep_2	549	SS2-B	36	0.16849	TRUE			0.6357	TRUE			1.6535	TRUE			1.2293e-07	FALSE			0.3347	TRUE			1.9136e-06	FALSE			2.8467e-07	FALSE			1.034	TRUE			0.89305	TRUE			1.1167	TRUE			0.82031	TRUE
64_549_rep_3	549	SS2-B	64	0.19312	TRUE			0.62624	TRUE			2.1078	TRUE			4.2967e-07	FALSE			0.31191	TRUE			2.2755e-06	FALSE			0.00068085	FALSE			1.3037	TRUE			1.2483	TRUE			1.5376	TRUE			1.3183	TRUE
9_550_rep_1	550	SS2-C	9	0.3583	TRUE	0.406763	0.129041	0.63905	TRUE	0.74052	0.215514	1.4816	TRUE	1.8995	0.50959	1.4072e-07	FALSE	2.4345e-07	1.54109e-07	0.32501	TRUE	0.412493	0.0873404	1.1258e-07	FALSE	1.29473e-07	3.57688e-08	4.5029e-07	FALSE	3.21277e-07	1.1714e-07	0.89073	TRUE	1.17998	0.259197	0.91777	TRUE	1.07509	0.281774	0.92551	TRUE	1.2736	0.382756	0.62218	TRUE	0.931557	0.361815
37_550_rep_2	550	SS2-C	37	0.30897	TRUE			0.59447	TRUE			1.7497	TRUE			4.2065e-07	FALSE			0.41278	TRUE			1.0528e-07	FALSE			2.2158e-07	FALSE			1.258	TRUE			0.90711	TRUE			1.2118	TRUE			0.84309	TRUE
65_550_rep_3	550	SS2-C	65	0.55302	TRUE			0.98804	TRUE			2.4672	TRUE			1.6898e-07	FALSE			0.49969	TRUE			1.7056e-07	FALSE			2.9196e-07	FALSE			1.3912	TRUE			1.4004	TRUE			1.6835	TRUE			1.3294	TRUE
10_551_rep_1	551	SS2-D	10	0.9565	TRUE	1.1928	0.346448	0.55427	TRUE	0.672733	0.26335	1.2903	TRUE	1.4484	0.187534	1.3209e-07	FALSE	6.24038e-05	0.000107782	0.57802	TRUE	0.497457	0.147755	2.094e-07	FALSE	1.29631e-07	6.92918e-08	3.7063e-07	FALSE	6.67787e-07	6.54363e-07	0.93561	TRUE	1.07537	0.217948	0.78073	TRUE	0.969253	0.240789	0.9443	TRUE	1.15663	0.242181	0.78575	TRUE	0.885643	0.23204
38_551_rep_2	551	SS2-D	38	1.0314	TRUE			0.48942	TRUE			1.3993	TRUE			0.00018686	FALSE			0.32693	TRUE			8.4361e-08	FALSE			2.1473e-07	FALSE			0.964	TRUE			0.88653	TRUE			1.1052	TRUE			0.72028	TRUE
66_551_rep_3	551	SS2-D	66	1.5905	TRUE			0.97451	TRUE			1.6556	TRUE			2.1925e-07	FALSE			0.58742	TRUE			9.5131e-08	FALSE			1.418e-06	FALSE			1.3265	TRUE			1.2405	TRUE			1.4204	TRUE			1.1509	TRUE
11_552_rep_1	552	SS2-E	11	0.66459	TRUE	0.894723	0.476765	0.46604	TRUE	0.615597	0.342369	1.5605	TRUE	1.69013	0.402523	1.2947e-07	FALSE	1.54803e-07	2.34077e-08	0.2705	TRUE	0.24293	0.0612872	1.7815e-07	FALSE	9.85176e-07	1.47254e-06	3.8271e-07	FALSE	3.41867e-07	3.66262e-08	1.0078	TRUE	1.11043	0.110977	0.79088	TRUE	0.907223	0.334729	0.92881	TRUE	1.11594	0.372763	0.74627	TRUE	0.918237	0.401428
39_552_rep_2	552	SS2-E	39	0.57668	TRUE			0.37345	TRUE			1.3684	TRUE			1.7563e-07	FALSE			0.1727	TRUE			9.2578e-08	FALSE			3.3095e-07	FALSE			1.0953	TRUE			0.64619	TRUE			0.87382	TRUE			0.63144	TRUE
67_552_rep_3	552	SS2-E	67	1.4429	TRUE			1.0073	TRUE			2.1415	TRUE			1.5931e-07	FALSE			0.28559	TRUE			2.6848e-06	FALSE			3.1194e-07	FALSE			1.2282	TRUE			1.2846	TRUE			1.5452	TRUE			1.377	TRUE
12_553_rep_1	553	SS2-F	12	0.51318	TRUE	0.76799	0.296216	0.50546	TRUE	0.597357	0.156243	1.576	TRUE	1.7562	0.331086	1.3153e-07	FALSE	1.69607e-07	3.34483e-08	0.071771	TRUE	0.084806	0.0115692	9.8746e-08	FALSE	6.44475e-07	9.49449e-07	2.5287e-07	FALSE	2.7276e-07	8.04116e-08	1.0885	TRUE	1.21737	0.29975	0.96738	TRUE	1.04491	0.389259	1.2096	TRUE	1.32283	0.245212	0.64495	TRUE	0.83987	0.352252
40_553_rep_2	553	SS2-F	40	0.69779	TRUE			0.50885	TRUE			1.5543	TRUE			1.8304e-07	FALSE			0.088791	TRUE			1.7408e-06	FALSE			2.0416e-07	FALSE			1.0036	TRUE			0.70025	TRUE			1.1547	TRUE			0.62816	TRUE
68_553_rep_3	553	SS2-F	68	1.093	TRUE			0.77776	TRUE			2.1383	TRUE			1.9425e-07	FALSE			0.093856	TRUE			9.3878e-08	FALSE			3.6125e-07	FALSE			1.56	TRUE			1.4671	TRUE			1.6042	TRUE			1.2465	TRUE
13_524_rep_1	524	SS3-A	13	0.058873	TRUE	0.051195	0.00920611	0.53442	TRUE	0.3893	0.130952	2.2177	TRUE	2.71967	0.478914	1.2861e-07	FALSE	0.00022996	0.000294388	0.00018751	FALSE	0.000174166	0.000167795	0.54989	TRUE	0.43024	0.108795	1.9023e-07	FALSE	2.537e-07	9.72243e-08	1.2034	TRUE	1.4452	0.355355	0.83874	TRUE	0.764407	0.175112	1.1301	TRUE	1.14267	0.057195	0.6887	TRUE	0.45537	0.214643
41_524_rep_2	524	SS3-A	41	0.040989	TRUE			0.27995	TRUE			3.1716	TRUE			0.00056178	FALSE			0.00033489	FALSE			0.33726	TRUE			3.6563e-07	FALSE			1.8532	TRUE			0.89009	TRUE			1.0928	TRUE			0.41109	TRUE
69_524_rep_3	524	SS3-A	69	0.053723	TRUE			0.35353	TRUE			2.7697	TRUE			0.00012797	FALSE			9.6947e-08	FALSE			0.40357	TRUE			2.0524e-07	FALSE			1.279	TRUE			0.56439	TRUE			1.2051	TRUE			0.26632	TRUE
14_525_rep_1	525	SS3-B	14	0.21091	TRUE	0.145127	0.0570352	0.76693	TRUE	0.50159	0.235568	1.9444	TRUE	2.1804	0.242923	1.5034e-07	FALSE	0.00030544	0.00052876	4.5935e-06	FALSE	5.69443e-05	9.4593e-05	0.84766	TRUE	0.573517	0.238219	3.4225e-07	FALSE	2.6463e-07	8.08595e-08	1.2516	TRUE	1.33693	0.0761329	0.93151	TRUE	0.874413	0.112001	0.99103	TRUE	1.17294	0.157652	0.76524	TRUE	0.537867	0.229345
42_525_rep_2	525	SS3-B	42	0.10951	TRUE			0.31707	TRUE			2.1671	TRUE			0.000916	FALSE			9.9359e-08	FALSE			0.41689	TRUE			1.8088e-07	FALSE			1.3613	TRUE			0.94636	TRUE			1.258	TRUE			0.54176	TRUE
70_525_rep_3	525	SS3-B	70	0.11496	TRUE			0.42077	TRUE			2.4297	TRUE			1.7068e-07	FALSE			0.00016614	FALSE			0.456	TRUE			2.7076e-07	FALSE			1.3979	TRUE			0.74537	TRUE			1.2698	TRUE			0.3066	TRUE
15_526_rep_1	526	SS3-C	15	0.49828	TRUE	0.528077	0.0501958	0.72652	TRUE	0.94478	0.208201	1.6233	TRUE	2.35537	1.0977	1.8064e-07	FALSE	1.64267e-07	1.42516e-08	1.307e-07	FALSE	6.0262e-07	8.45463e-07	0.74839	TRUE	0.88977	0.204936	2.851e-07	FALSE	5.72041e-05	9.86021e-05	0.99545	TRUE	1.35678	0.501544	0.78641	TRUE	1.1055	0.508914	0.90381	TRUE	1.29317	0.468149	0.73107	TRUE	0.87622	0.23243
43_526_rep_2	526	SS3-C	43	0.49992	TRUE			0.96662	TRUE			1.8253	TRUE			1.5465e-07	FALSE			9.8461e-08	FALSE			0.79612	TRUE			0.00017106	FALSE			1.1455	TRUE			0.8377	TRUE			1.1631	TRUE			0.75329	TRUE
71_526_rep_3	526	SS3-C	71	0.58603	TRUE			1.1412	TRUE			3.6175	TRUE			1.5751e-07	FALSE			1.5787e-06	FALSE			1.1248	TRUE			2.6731e-07	FALSE			1.9294	TRUE			1.6924	TRUE			1.8126	TRUE			1.1443	TRUE
16_527_rep_1	527	SS3-D	16	1.1414	TRUE	1.12727	0.027656	0.60547	TRUE	0.79083	0.191299	1.3398	TRUE	1.90987	0.540982	0.00064372	FALSE	0.000214764	0.000371487	1.5372e-07	FALSE	0.000194228	0.000240516	0.66424	TRUE	0.73803	0.121498	4.5543e-07	FALSE	3.24377e-07	1.18427e-07	0.96667	TRUE	1.34412	0.344499	0.54462	TRUE	1.02257	0.611821	0.75042	TRUE	1.19171	0.490862	0.59818	TRUE	0.767603	0.216564
44_527_rep_2	527	SS3-D	44	1.0954	TRUE			0.77946	TRUE			1.9737	TRUE			4.0592e-07	FALSE			0.00046331	FALSE			0.67159	TRUE			2.9267e-07	FALSE			1.4241	TRUE			0.811	TRUE			1.1043	TRUE			0.69303	TRUE
72_527_rep_3	527	SS3-D	72	1.145	TRUE			0.98756	TRUE			2.4161	TRUE			1.6507e-07	FALSE			0.00011922	FALSE			0.87826	TRUE			2.2503e-07	FALSE			1.6416	TRUE			1.7121	TRUE			1.7204	TRUE			1.0116	TRUE
17_528_rep_1	528	SS3-E	17	1.2748	TRUE	0.97944	0.447788	0.79893	TRUE	0.723173	0.1997	1.514	TRUE	1.94293	0.572862	1.6207e-07	FALSE	3.17872e-05	5.47794e-05	1.5073e-07	FALSE	1.97586e-05	3.39252e-05	0.45106	TRUE	0.377073	0.146244	3.6078e-07	FALSE	3.163e-07	9.8762e-08	0.93469	TRUE	1.33373	0.447399	0.86341	TRUE	0.921757	0.123299	0.98062	TRUE	1.09571	0.165282	0.85313	TRUE	0.810463	0.0823279
45_528_rep_2	528	SS3-E	45	1.1993	TRUE			0.87391	TRUE			1.7213	TRUE			1.5839e-07	FALSE			1.9308e-07	FALSE			0.47154	TRUE			3.85e-07	FALSE			1.2491	TRUE			0.83846	TRUE			1.0214	TRUE			0.8627	TRUE
73_528_rep_3	528	SS3-E	73	0.46422	TRUE			0.49668	TRUE			2.5935	TRUE			9.5041e-05	FALSE			5.8932e-05	FALSE			0.20862	TRUE			2.0312e-07	FALSE			1.8174	TRUE			1.0634	TRUE			1.2851	TRUE			0.71556	TRUE
18_529_rep_1	529	SS3-F	18	1.2234	TRUE	0.896557	0.294073	0.7692	TRUE	0.696957	0.0625649	1.6434	TRUE	1.9303	0.363152	1.8196e-07	FALSE	0.000632707	0.0010956	9.6382e-08	FALSE	3.89322e-05	6.7245e-05	0.15388	TRUE	0.139563	0.0169346	2.8333e-07	FALSE	2.59843e-07	4.02565e-08	1.1179	TRUE	1.3402	0.231158	0.70651	TRUE	0.824653	0.118476	1.0239	TRUE	1.17597	0.135225	0.80198	TRUE	0.837527	0.0712893
46_529_rep_2	529	SS3-F	46	0.81288	TRUE			0.66104	TRUE			1.8089	TRUE			1.4045e-07	FALSE			1.2026e-07	FALSE			0.14394	TRUE (peptide SS3_1 was below accepted range, but was excluded from quantification of SS3 in this replicate)			2.1336e-07	FALSE			1.3234	TRUE			0.82399	TRUE			1.2213	TRUE			0.791	TRUE
74_529_rep_3	529	SS3-F	74	0.65339	TRUE			0.66063	TRUE			2.3386	TRUE			0.0018978	FALSE			0.00011658	FALSE			0.12087	TRUE			2.8284e-07	FALSE			1.5793	TRUE			0.94346	TRUE			1.2827	TRUE			0.9196	TRUE
19_532_rep_1	532	SS4-A	19	0.047666	TRUE	0.0364993	0.0100356	0.55325	TRUE	0.333077	0.193459	2.7214	TRUE	3.34557	0.868944	1.2684e-07	FALSE	1.34963e-07	8.90829e-09	3.3967e-07	FALSE	2.20116e-05	3.77029e-05	8.4828e-08	FALSE	1.10977e-06	1.78344e-06	0.76455	TRUE	0.55991	0.204545	1.254	TRUE	1.4708	0.187908	1.0109	TRUE	1.12707	0.289579	1.1805	TRUE	1.25803	0.198596	0.61295	TRUE	0.565053	0.0653013
47_532_rep_2	532	SS4-A	47	0.028234	TRUE			0.19029	TRUE			2.9773	TRUE			1.3356e-07	FALSE			1.481e-07	FALSE			7.5382e-08	FALSE			0.35546	TRUE			1.5868	TRUE			0.91362	TRUE			1.1099	TRUE			0.49067	TRUE
75_532_rep_3	532	SS4-A	75	0.033598	TRUE			0.25569	TRUE			4.338	TRUE			1.4449e-07	FALSE			6.5547e-05	FALSE			3.1691e-06	FALSE			0.55972	TRUE			1.5716	TRUE			1.4567	TRUE			1.4837	TRUE			0.59154	TRUE
20_533_rep_1	533	SS4-B	20	0.16392	TRUE	0.159847	0.00636663	0.63332	TRUE	0.692297	0.0653301	2.0041	TRUE	2.0335	0.209255	3.4506e-07	FALSE	3.07073e-07	1.27662e-07	8.507e-08	FALSE	6.95043e-07	9.85338e-07	8.6572e-08	FALSE	1.02225e-07	3.23821e-08	1.306	TRUE	1.32677	0.106283	1.295	TRUE	1.38383	0.0829242	0.90915	TRUE	0.91633	0.134124	1.0969	TRUE	1.2094	0.13335	0.74002	TRUE	0.82109	0.0767864
48_533_rep_2	533	SS4-B	48	0.16311	TRUE			0.68105	TRUE			1.8405	TRUE			1.6473e-07	FALSE			1.6826e-07	FALSE			1.3946e-07	FALSE			1.4419	TRUE			1.3973	TRUE			0.78594	TRUE			1.1746	TRUE			0.89272	TRUE
76_533_rep_3	533	SS4-B	76	0.15251	TRUE			0.76252	TRUE			2.2559	TRUE			4.1143e-07	FALSE			1.8318e-06	FALSE			8.0644e-08	FALSE			1.2324	TRUE			1.4592	TRUE			1.0539	TRUE			1.3567	TRUE			0.83053	TRUE
21_534_rep_1	534	SS4-C	21	0.55711	TRUE	0.622217	0.0649903	0.76852	TRUE	0.968373	0.18182	1.5359	TRUE	1.97623	0.442973	2.5481e-07	FALSE	1.62997e-07	7.95388e-08	3.1907e-06	FALSE	3.24945e-05	5.33765e-05	7.4033e-08	FALSE	8.48987e-08	9.90445e-09	1.5564	TRUE	1.8887	0.296469	0.94698	TRUE	1.22399	0.269276	0.74423	TRUE	0.995943	0.229354	0.88307	TRUE	1.24796	0.316179	0.79847	TRUE	1.03869	0.22458
49_534_rep_2	534	SS4-C	49	0.62245	TRUE			1.0126	TRUE			2.4218	TRUE			1.1505e-07	FALSE			9.4104e-05	FALSE			9.3422e-08	FALSE			1.9836	TRUE			1.4848	TRUE			1.1931	TRUE			1.441	TRUE			1.2434	TRUE
77_534_rep_3	534	SS4-C	77	0.68709	TRUE			1.124	TRUE			1.971	TRUE			1.1913e-07	FALSE			1.8888e-07	FALSE			8.7241e-08	FALSE			2.1261	TRUE			1.2402	TRUE			1.0505	TRUE			1.4198	TRUE			1.0742	TRUE
22_535_rep_1	535	SS4-D	22	0.83477	TRUE	1.36206	0.457035	0.52785	TRUE	0.780023	0.219071	0.97102	TRUE	1.99134	0.898933	1.3952e-07	FALSE	0.000203348	0.000351998	1.0706e-07	FALSE	1.0415e-07	3.59734e-08	2.8501e-06	FALSE	1.01691e-06	1.58766e-06	0.92361	TRUE	1.49977	0.657417	0.71139	TRUE	1.2717	0.485741	0.44203	TRUE	0.883643	0.395573	0.51263	TRUE	1.03758	0.455951	0.45913	TRUE	0.86264	0.361206
50_535_rep_2	535	SS4-D	50	1.6068	TRUE			0.92339	TRUE			2.6667	TRUE			0.0006098	FALSE			1.3858e-07	FALSE			8.5836e-08	FALSE			2.2159	TRUE			1.5739	TRUE			1.2055	TRUE			1.3349	TRUE			1.1558	TRUE
78_535_rep_3	535	SS4-D	78	1.6446	TRUE			0.88883	TRUE			2.3363	TRUE			1.0524e-07	FALSE			6.681e-08	FALSE			1.1478e-07	FALSE			1.3598	TRUE			1.5298	TRUE			1.0034	TRUE			1.2652	TRUE			0.97299	TRUE
23_536_rep_1	536	SS4-E	23	0.91709	TRUE	1.23063	0.282131	0.62567	TRUE	0.814847	0.166044	1.5209	TRUE	2.089	0.493045	0.00097115	FALSE	0.000323926	0.000560513	1.2986e-07	FALSE	1.08007e-07	3.04069e-08	1.2248e-07	FALSE	9.322e-08	2.53415e-08	0.5649	TRUE	0.79008	0.224355	0.9543	TRUE	1.19293	0.27528	0.79916	TRUE	1.02285	0.19773	0.85166	TRUE	1.19289	0.321685	0.66441	TRUE	0.92645	0.240865
51_536_rep_2	536	SS4-E	51	1.464	TRUE			0.88242	TRUE			2.4053	TRUE			4.64e-07	FALSE			1.2088e-07	FALSE			7.8878e-08	FALSE			1.0136	TRUE			1.1304	TRUE			1.1743	TRUE			1.2364	TRUE			1.1382	TRUE
79_536_rep_3	536	SS4-E	79	1.3108	TRUE			0.93645	TRUE			2.3408	TRUE			1.6344e-07	FALSE			7.3281e-08	FALSE			7.8302e-08	FALSE			0.79174	TRUE			1.4941	TRUE			1.0951	TRUE			1.4906	TRUE			0.97674	TRUE
24_537_rep_1	537	SS4-F	24	1.1031	TRUE	1.17991	0.410313	0.77065	TRUE	0.78618	0.112631	1.2646	TRUE	1.94697	0.653562	1.4728e-07	FALSE	2.4954e-07	1.58764e-07	1.1644e-07	FALSE	3.96993e-07	4.79521e-07	1.1414e-07	FALSE	1.15725e-07	2.70179e-08	0.34568	TRUE	0.387937	0.124218	0.88632	TRUE	1.24517	0.311725	0.65357	TRUE	0.917447	0.239393	0.87211	TRUE	1.11734	0.231823	0.72548	TRUE	0.953063	0.213719
52_537_rep_2	537	SS4-F	52	1.6232	TRUE			0.90577	TRUE			2.5673	TRUE			4.3244e-07	FALSE			9.5068e-07	FALSE			8.9534e-08	FALSE			0.52777	TRUE			1.4003	TRUE			1.1207	TRUE			1.3329	TRUE			1.1495	TRUE
80_537_rep_3	537	SS4-F	80	0.81343	TRUE			0.68212	TRUE			2.009	TRUE			1.689e-07	FALSE			1.2386e-07	FALSE			1.435e-07	FALSE			0.29036	TRUE			1.4489	TRUE			0.97807	TRUE			1.147	TRUE			0.98421	TRUE
28_WT_rep_1	WT	WT	28	1.861e-06	FALSE	1.5618e-06	2.89673e-07	0.00047777	FALSE	0.000404317	0.00011279	0.0021695	FALSE	0.0055571	0.00294507	4.2651e-07	FALSE	0.000202077	0.000349478	1.2031e-07	FALSE	1.2511e-07	6.95017e-09	1.1587e-07	FALSE	1.59112e-07	1.02503e-07	2.8467e-07	FALSE	3.0573e-07	5.26218e-08	1.2174	TRUE	1.50927	0.29205	0.572	TRUE	0.803557	0.266001	0.92045	TRUE	1.03169	0.156147	0.60088	TRUE	0.839503	0.303141
56_WT_rep_2	WT	WT	56	1.2827e-06	FALSE			0.00027445	FALSE			0.0069929	FALSE			1.8561e-07	FALSE			1.3308e-07	FALSE			2.7615e-07	FALSE			3.6562e-07	FALSE			1.8015	TRUE			1.0941	TRUE			1.2102	TRUE			1.1806	TRUE
84_WT_rep_3	WT	WT	84	1.5417e-06	FALSE			0.00046073	FALSE			0.0075089	FALSE			0.00060562	FALSE			1.2194e-07	FALSE			8.5316e-08	FALSE			2.669e-07	FALSE			1.5089	TRUE			0.74457	TRUE			0.96443	TRUE			0.73703	TRUE

## Sheet: 8_Peptide abundances
Additional file 6, sheet 8: Abundances of peptides quantified by targeted proteomics.
Data are peptide abundances (normalized to those of the heavy labelled peptides) of the individual runs in arbitrary units; peptide abundances can be compared across replicates, but not across different peptides.
Replicate ID	Yeast strain	Bioreplicate (name in Skyline)	Yeast strain name	Associated protein	BE2								glgC-TM-HA								mCherry												N1NZB8_YEASC												N1P2Y2_YEASC
				Peptide name	BE2_1				BE2_2				glgC_1				glgC_2				mCherry_1				mCherry_2				mCherry_3				N1NZB8_1				N1NZB8_2				N1NZB8_3				N1P2Y2_1				N1P2Y2_2
				Peptide sequence	TYNNHLDYR				IVLDSDDPLFGGFNR				DVGTLEAYWK				SEEGIVLVTR				HPADIPDYLK				LSFPEGFK				LDITSHNEDYTIVEQYER				ISPGDGATFPK				FDSSVDR				GSPFQCNIGVGQVIK				WIDLPISK				TPQDILLR
				Relative lower limit of quantitation (abundance of light peptide relative to labelled peptide)	0.0117647				0.00526316				0.0263158				0.003125				0.00666667				0.0163934				0.140845				0.00714286				0.00714286				0.01				0.037037				0.025
					Abundance relative to labelled peptide	Within linear dynamic range?	Mean peptide abundance	Standard deviation of peptide abundance	Abundance relative to labelled peptide	Within linear dynamic range?	Mean peptide abundance	Standard deviation of peptide abundance	Abundance relative to labelled peptide	Within linear dynamic range?	Mean peptide abundance	Standard deviation of peptide abundance	Abundance relative to labelled peptide	Within linear dynamic range?	Mean peptide abundance	Standard deviation of peptide abundance	Abundance relative to labelled peptide	Within linear dynamic range?	Mean peptide abundance	Standard deviation of peptide abundance	Abundance relative to labelled peptide	Within linear dynamic range?	Mean peptide abundance	Standard deviation of peptide abundance	Abundance relative to labelled peptide	Within linear dynamic range?	Mean peptide abundance	Standard deviation of peptide abundance	Abundance relative to labelled peptide	Within linear dynamic range?	Mean peptide abundance	Standard deviation of peptide abundance	Abundance relative to labelled peptide	Within linear dynamic range?	Mean peptide abundance	Standard deviation of peptide abundance	Abundance relative to labelled peptide	Within linear dynamic range?	Mean peptide abundance	Standard deviation of peptide abundance	Abundance relative to labelled peptide	Within linear dynamic range?	Mean peptide abundance	Standard deviation of peptide abundance	Abundance relative to labelled peptide
25_328_rep_1	328	25	28		0.40943	TRUE	0.511623	0.0899066	0.14196	TRUE	0.166817	0.0221826	0.81845	TRUE	0.947593	0.137007	0.96574	TRUE	1.02381	0.0710946	0.0010769	FALSE	0.000672773	0.000350124	0.0016905	FALSE	0.0011363	0.000984074	0.037697	FALSE	0.0283331	0.0226279	1.6915	TRUE	1.9095	0.199702	0.90266	TRUE	1.19975	0.303141	1.3569	TRUE	1.4339	0.0679974	0.49089	TRUE	0.706107	0.199823	0.79441
53_328_rep_2	328	53	28		0.57855	TRUE			0.1846	TRUE			0.93303	TRUE			1.1031	TRUE			0.00048062	FALSE			1.0305e-07	FALSE			0.0025263	FALSE			2.0836	TRUE			1.5086	TRUE			1.4857	TRUE			0.88576	TRUE			1.3268
81_328_rep_3	328	81	28		0.54689	TRUE			0.17389	TRUE			1.0913	TRUE			1.0026	TRUE			0.0004608	FALSE			0.0017183	FALSE			0.044776	FALSE			1.9534	TRUE			1.188	TRUE			1.4591	TRUE			0.74167	TRUE			1.0345
1_540_rep_1	540	1	SS1-A		0.052455	TRUE	0.0941297	0.0391355	0.038498	TRUE	0.0420637	0.00970204	0.37998	TRUE	0.566913	0.219061	0.37127	TRUE	0.582663	0.215406	2.2959	TRUE	2.8078	0.906628	2.0194	TRUE	2.29733	0.660238	6.222	TRUE	5.44467	0.729253	1.7016	TRUE	2.20687	0.447203	1.1412	TRUE	1.29577	0.317271	1.4937	TRUE	1.4729	0.198619	0.62103	TRUE	0.763297	0.265578	0.84531
29_540_rep_2	540	29	SS1-A		0.099834	TRUE			0.034649	TRUE			0.5128	TRUE			0.57485	TRUE			2.2729	TRUE			1.8215	TRUE			5.3364	TRUE			2.3672	TRUE			1.0854	TRUE			1.2647	TRUE			0.59916	TRUE			0.88004
57_540_rep_3	540	57	SS1-A		0.1301	TRUE			0.053044	TRUE			0.80796	TRUE			0.80187	TRUE			3.8546	TRUE			3.0511	TRUE			4.7756	TRUE			2.5518	TRUE			1.6607	TRUE			1.6603	TRUE			1.0697	TRUE			1.7356
2_541_rep_1	541	2	SS1-B		0.10374	TRUE	0.141447	0.0328954	0.046239	TRUE	0.055546	0.00821398	0.27385	TRUE	0.469647	0.176197	0.30975	TRUE	0.552387	0.231285	2.5932	TRUE	2.6761	0.680547	2.2293	TRUE	1.972	0.421131	3.8268	TRUE	4.28463	0.730767	2.2966	TRUE	1.98767	0.270962	1.1702	TRUE	1.25462	0.321595	1.1842	TRUE	1.06979	0.100356	0.62076	TRUE	0.66064	0.134558	0.88408
30_541_rep_2	541	30	SS1-B		0.15633	TRUE			0.061782	TRUE			0.61543	TRUE			0.57707	TRUE			2.0408	TRUE			1.486	TRUE			5.1274	TRUE			1.7903	TRUE			0.98365	TRUE			0.99666	TRUE			0.55053	TRUE			0.64983
58_541_rep_3	541	58	SS1-B		0.16427	TRUE			0.058617	TRUE			0.51966	TRUE			0.77034	TRUE			3.3943	TRUE			2.2007	TRUE			3.8997	TRUE			1.8761	TRUE			1.61	TRUE			1.0285	TRUE			0.81063	TRUE			1.4564
3_542_rep_1	542	3	SS1-C		0.33678	TRUE	0.429357	0.163571	0.097076	TRUE	0.136919	0.0444614	0.50635	TRUE	0.820437	0.434574	0.54997	TRUE	0.858457	0.389982	1.7385	TRUE	2.29777	0.666389	1.5597	TRUE	2.02423	0.697425	2.897	TRUE	4.34623	1.56785	1.901	TRUE	2.27383	0.415778	1.0465	TRUE	1.25447	0.272916	0.75656	TRUE	1.19649	0.48794	0.58892	TRUE	0.738173	0.27233	0.82881
31_542_rep_2	542	31	SS1-C		0.33307	TRUE			0.1288	TRUE			0.63856	TRUE			0.7286	TRUE			2.1197	TRUE			1.6868	TRUE			6.0105	TRUE			2.7222	TRUE			1.1534	TRUE			1.1116	TRUE			0.5731	TRUE			0.88634
59_542_rep_3	542	59	SS1-C		0.61822	TRUE			0.18488	TRUE			1.3164	TRUE			1.2968	TRUE			3.0351	TRUE			2.8262	TRUE			4.1312	TRUE			2.1983	TRUE			1.5635	TRUE			1.7213	TRUE			1.0525	TRUE			1.5083
4_543_rep_1	543	4	SS1-D		1.405	TRUE	1.46847	0.365061	0.33245	TRUE	0.559013	0.337996	0.77769	TRUE	0.952077	0.24572	0.7481	TRUE	0.99527	0.257619	1.4997	TRUE	1.8834	0.338756	1.3524	TRUE	1.64137	0.418272	2.7696	TRUE	3.53253	0.816377	1.1137	TRUE	1.5665	0.426648	0.69211	TRUE	0.9995	0.358828	0.91205	TRUE	1.16518	0.259493	0.50635	TRUE	0.619847	0.182386	0.56994
32_543_rep_2	543	32	SS1-D		1.1393	TRUE			0.39708	TRUE			0.84544	TRUE			0.97551	TRUE			2.0094	TRUE			1.4507	TRUE			3.4345	TRUE			1.6248	TRUE			0.91259	TRUE			1.1529	TRUE			0.52296	TRUE			0.84359
60_543_rep_3	543	60	SS1-D		1.8611	TRUE			0.94751	TRUE			1.2331	TRUE			1.2622	TRUE			2.1411	TRUE			2.121	TRUE			4.3935	TRUE			1.961	TRUE			1.3938	TRUE			1.4306	TRUE			0.83023	TRUE			1.2149
5_544_rep_1	544	5	SS1-E		0.99937	TRUE	1.12842	0.353104	0.27726	TRUE	0.317023	0.121344	0.52446	TRUE	0.684413	0.300094	0.59033	TRUE	0.786427	0.268387	1.4407	TRUE	1.67993	0.447943	1.1133	TRUE	1.37197	0.419769	2.3573	TRUE	2.82787	0.507137	1.0788	TRUE	1.53697	0.407617	0.89265	TRUE	1.0778	0.278183	0.76921	TRUE	1.06184	0.309717	0.49302	TRUE	0.609983	0.25858	0.67745
33_544_rep_2	544	33	SS1-E		0.858	TRUE			0.22055	TRUE			0.49818	TRUE			0.67665	TRUE			1.4024	TRUE			1.1463	TRUE			2.7613	TRUE			1.6727	TRUE			0.94306	TRUE			1.0301	TRUE			0.43055	TRUE			0.70649
61_544_rep_3	544	61	SS1-E		1.5279	TRUE			0.45326	TRUE			1.0306	TRUE			1.0923	TRUE			2.1967	TRUE			1.8563	TRUE			3.365	TRUE			1.8594	TRUE			1.3977	TRUE			1.3862	TRUE			0.90638	TRUE			1.7639
6_545_rep_1	545	6	SS1-F		0.83887	TRUE	0.83246	0.0506899	0.42534	TRUE	0.38846	0.0807912	0.55809	TRUE	0.648893	0.0910057	0.5054	TRUE	0.660473	0.211021	1.722	TRUE	1.7279	0.300193	1.6872	TRUE	1.4655	0.306296	3.5836	TRUE	3.54417	0.643257	1.3848	TRUE	1.52383	0.211886	1.0844	TRUE	1.0323	0.142293	1.5467	TRUE	1.24177	0.265436	0.60593	TRUE	0.66022	0.166866	0.87646
34_545_rep_2	545	34	SS1-F		0.77887	TRUE			0.29581	TRUE			0.64849	TRUE			0.57524	TRUE			1.4307	TRUE			1.116	TRUE			4.1668	TRUE			1.419	TRUE			0.8713	TRUE			1.1161	TRUE			0.52726	TRUE			0.55547
62_545_rep_3	545	62	SS1-F		0.87964	TRUE			0.44423	TRUE			0.7401	TRUE			0.90078	TRUE			2.031	TRUE			1.5933	TRUE			2.8821	TRUE			1.7677	TRUE			1.1412	TRUE			1.0625	TRUE			0.84747	TRUE			1.2269
7_548_rep_1	548	7	SS2-A		0.070057	TRUE	0.0998597	0.0474773	0.041589	TRUE	0.048046	0.0377589	0.58202	TRUE	0.61109	0.189267	0.43817	TRUE	0.56045	0.134796	2.4459	TRUE	2.0994	0.317085	1.6388	TRUE	1.79137	0.132547	4.704	TRUE	3.99883	0.613398	1.8799	TRUE	1.90433	0.164417	1.0693	TRUE	1.1292	0.135752	1.343	TRUE	1.25573	0.137026	0.67706	TRUE	0.692467	0.103117	1.4849
35_548_rep_2	548	35	SS2-A		0.074912	TRUE			0.013932	TRUE			0.43804	TRUE			0.53819	TRUE			2.0286	TRUE			1.8571	TRUE			3.5887	TRUE			2.0796	TRUE			1.0337	TRUE			1.0978	TRUE			0.59792	TRUE			0.84079
63_548_rep_3	548	63	SS2-A		0.15461	TRUE			0.088617	TRUE			0.81321	TRUE			0.70499	TRUE			1.8237	TRUE			1.8782	TRUE			3.7038	TRUE			1.7535	TRUE			1.2846	TRUE			1.3264	TRUE			0.80242	TRUE			1.3178
8_549_rep_1	549	8	SS2-B		0.094833	TRUE	0.161278	0.0596277	0.065408	TRUE	0.0668707	0.00333863	0.372	TRUE	0.576137	0.177353	0.36318	TRUE	0.523523	0.139607	2.1425	TRUE	1.9985	0.217338	1.5952	TRUE	1.52377	0.327741	3.7644	TRUE	3.37463	0.410014	1.4631	TRUE	1.65977	0.181082	0.89253	TRUE	1.02199	0.239535	1.0071	TRUE	1.09443	0.139569	0.73354	TRUE	0.73619	0.183119	1.1891
36_549_rep_2	549	36	SS2-B		0.17887	TRUE			0.064513	TRUE			0.66405	TRUE			0.6181	TRUE			1.7485	TRUE			1.1662	TRUE			3.4125	TRUE			1.6966	TRUE			0.87505	TRUE			1.0208	TRUE			0.55441	TRUE			0.83847
64_549_rep_3	549	64	SS2-B		0.21013	TRUE			0.070691	TRUE			0.69236	TRUE			0.58929	TRUE			2.1045	TRUE			1.8099	TRUE			2.947	TRUE			1.8196	TRUE			1.2984	TRUE			1.2554	TRUE			0.92062	TRUE			1.2047
9_550_rep_1	550	9	SS2-C		0.38875	TRUE	0.43722	0.149912	0.1205	TRUE	0.141683	0.0443383	0.56279	TRUE	0.763233	0.29003	0.72344	TRUE	0.742867	0.177589	1.4338	TRUE	1.90933	0.502938	1.2139	TRUE	1.5503	0.448503	2.3882	TRUE	2.8928	0.53811	1.3321	TRUE	1.8307	0.432644	0.93858	TRUE	1.08596	0.201367	0.822	TRUE	1.1219	0.262294	0.62762	TRUE	0.755947	0.257687	0.61444
37_550_rep_2	550	37	SS2-C		0.31754	TRUE			0.11191	TRUE			0.63111	TRUE			0.57579	TRUE			1.8584	TRUE			1.3775	TRUE			3.4591	TRUE			2.107	TRUE			1.0039	TRUE			1.2352	TRUE			0.58762	TRUE			0.90711
65_550_rep_3	550	65	SS2-C		0.60537	TRUE			0.19264	TRUE			1.0958	TRUE			0.92937	TRUE			2.4358	TRUE			2.0595	TRUE			2.8311	TRUE			2.053	TRUE			1.3154	TRUE			1.3085	TRUE			1.0526	TRUE			1.4027
10_551_rep_1	551	10	SS2-D		0.97562	TRUE	1.21407	0.326657	0.4809	TRUE	0.487763	0.229742	0.54324	TRUE	0.587403	0.190034	0.57933	TRUE	0.786767	0.368998	1.2963	TRUE	1.45963	0.186795	1.3126	TRUE	1.44437	0.247701	3.0999	TRUE	2.83677	0.454289	1.1746	TRUE	1.48667	0.270465	0.84286	TRUE	0.96536	0.204124	0.92582	TRUE	1.06298	0.243306	0.51533	TRUE	0.60807	0.190272	0.81568
38_551_rep_2	551	38	SS2-D		1.0802	TRUE			0.26153	TRUE			0.42334	TRUE			0.56817	TRUE			1.4193	TRUE			1.2904	TRUE			2.3122	TRUE			1.6321	TRUE			0.85222	TRUE			0.91922	TRUE			0.48195	TRUE			0.89305
66_551_rep_3	551	66	SS2-D		1.5864	TRUE			0.72086	TRUE			0.79563	TRUE			1.2128	TRUE			1.6633	TRUE			1.7301	TRUE			3.0982	TRUE			1.6533	TRUE			1.201	TRUE			1.3439	TRUE			0.82693	TRUE			1.2082
11_552_rep_1	552	11	SS2-E		0.68427	TRUE	0.931717	0.483001	0.38785	TRUE	0.446237	0.274664	0.55808	TRUE	0.59271	0.304864	0.39156	TRUE	0.640507	0.38297	1.6537	TRUE	1.7302	0.37367	1.2099	TRUE	1.3527	0.303535	3.1267	TRUE	3.01173	0.266173	1.5034	TRUE	1.68367	0.172129	0.89933	TRUE	0.987877	0.136273	0.9864	TRUE	1.07123	0.0854056	0.52697	TRUE	0.62936	0.273953	0.80153
39_552_rep_2	552	39	SS2-E		0.62258	TRUE			0.20546	TRUE			0.30664	TRUE			0.44846	TRUE			1.4007	TRUE			1.1469	TRUE			2.7074	TRUE			1.7013	TRUE			0.9195	TRUE			1.0701	TRUE			0.42135	TRUE			0.77279
67_552_rep_3	552	67	SS2-E		1.4883	TRUE			0.7454	TRUE			0.91341	TRUE			1.0815	TRUE			2.1362	TRUE			1.7013	TRUE			3.2011	TRUE			1.8463	TRUE			1.1448	TRUE			1.1572	TRUE			0.93976	TRUE			1.2848
12_553_rep_1	553	12	SS2-F		0.57197	TRUE	0.808317	0.274501	0.1453	TRUE	0.257423	0.128076	0.40898	TRUE	0.579793	0.212266	0.63184	TRUE	0.628713	0.129058	1.5705	TRUE	1.8042	0.3977	1.4421	TRUE	1.4729	0.201771	2.7016	TRUE	2.95383	0.276827	1.7055	TRUE	1.68973	0.032099	0.92549	TRUE	1.05688	0.261928	0.96143	TRUE	1.14051	0.360788	0.68266	TRUE	0.71709	0.26162	0.756
40_553_rep_2	553	40	SS2-F		0.74358	TRUE			0.22997	TRUE			0.51297	TRUE			0.49812	TRUE			1.5787	TRUE			1.2883	TRUE			3.25	TRUE			1.6528	TRUE			0.88666	TRUE			0.90429	TRUE			0.47439	TRUE			0.65613
68_553_rep_3	553	68	SS2-F		1.1094	TRUE			0.397	TRUE			0.81743	TRUE			0.75618	TRUE			2.2634	TRUE			1.6883	TRUE			2.9099	TRUE			1.7109	TRUE			1.3585	TRUE			1.5558	TRUE			0.99422	TRUE			1.7312
13_524_rep_1	524	13	SS3-A		0.060371	TRUE	0.0541187	0.0105063	0.028074	TRUE	0.0193923	0.0075799	0.55034	TRUE	0.401417	0.136269	0.51048	TRUE	0.375367	0.121372	2.2331	TRUE	2.93837	0.610787	1.9497	TRUE	2.16407	0.330101	4.2209	TRUE	6.95013	2.96384	1.8543	TRUE	2.40147	0.47801	0.95292	TRUE	1.11978	0.299022	1.0858	TRUE	1.40023	0.401578	0.56664	TRUE	0.520707	0.118176	0.84411
41_524_rep_2	524	41	SS3-A		0.041989	TRUE			0.016014	TRUE			0.28296	TRUE			0.27557	TRUE			3.2879	TRUE			2.5442	TRUE			10.103	TRUE			2.6122	TRUE			1.465	TRUE			1.8526	TRUE			0.60902	TRUE			0.75458
69_524_rep_3	524	69	SS3-A		0.059996	TRUE			0.014089	TRUE			0.37095	TRUE			0.34005	TRUE			3.2941	TRUE			1.9983	TRUE			6.5265	TRUE			2.7379	TRUE			0.94143	TRUE			1.2623	TRUE			0.38646	TRUE			0.53842
14_525_rep_1	525	14	SS3-B		0.2111	TRUE	0.15601	0.0482883	0.0961	TRUE	0.049112	0.0407381	0.77392	TRUE	0.475737	0.286227	0.79046	TRUE	0.567233	0.201447	2.0613	TRUE	2.24063	0.194086	1.6177	TRUE	1.90533	0.266403	3.2495	TRUE	4.27293	1.37479	1.3398	TRUE	2.19237	0.745268	1.0953	TRUE	1.10667	0.0349643	1.2622	TRUE	1.3168	0.0604745	0.59851	TRUE	0.52321	0.0736449	0.99518
42_525_rep_2	525	42	SS3-B		0.12101	TRUE			0.027538	TRUE			0.20319	TRUE			0.51226	TRUE			2.2139	TRUE			1.9547	TRUE			3.7337	TRUE			2.5173	TRUE			1.1459	TRUE			1.3064	TRUE			0.51978	TRUE			0.95788
70_525_rep_3	525	70	SS3-B		0.13592	TRUE			0.023698	TRUE			0.4501	TRUE			0.39898	TRUE			2.4467	TRUE			2.1436	TRUE			5.8356	TRUE			2.72	TRUE			1.0788	TRUE			1.3818	TRUE			0.45134	TRUE			0.81468
15_526_rep_1	526	15	SS3-C		0.55062	TRUE	0.577187	0.0235811	0.14471	TRUE	0.163107	0.0288026	0.65907	TRUE	0.87658	0.205072	0.80669	TRUE	1.00346	0.19373	1.6278	TRUE	2.3414	1.05342	1.3268	TRUE	2.0509	1.13718	2.4851	TRUE	3.7268	1.34589	1.3807	TRUE	1.92907	0.58737	0.9542	TRUE	1.24737	0.436243	0.93637	TRUE	1.32339	0.533912	0.49692	TRUE	0.725797	0.358954	0.87388
43_526_rep_2	526	43	SS3-C		0.5853	TRUE			0.14831	TRUE			0.90427	TRUE			1.0097	TRUE			1.8451	TRUE			1.4643	TRUE			3.5383	TRUE			1.8576	TRUE			1.0392	TRUE			1.1013	TRUE			0.54097	TRUE			0.70329
71_526_rep_3	526	71	SS3-C		0.59564	TRUE			0.1963	TRUE			1.0664	TRUE			1.194	TRUE			3.5513	TRUE			3.3616	TRUE			5.157	TRUE			2.5489	TRUE			1.7487	TRUE			1.9325	TRUE			1.1395	TRUE			1.4847
16_527_rep_1	527	16	SS3-D		1.1651	TRUE	1.16017	0.0147331	0.38941	TRUE	0.418333	0.0969951	0.56074	TRUE	0.799727	0.249861	0.64663	TRUE	0.79623	0.1519	1.4397	TRUE	1.9739	0.494447	1.1786	TRUE	1.7504	0.607785	2.6738	TRUE	3.19163	0.465565	1.3642	TRUE	1.8891	0.474043	0.82745	TRUE	1.19195	0.368024	0.92484	TRUE	1.30878	0.341335	0.36567	TRUE	0.606203	0.279224	0.53183
44_527_rep_2	527	44	SS3-D		1.1718	TRUE			0.33909	TRUE			0.77924	TRUE			0.79173	TRUE			2.0665	TRUE			1.6839	TRUE			3.3255	TRUE			2.0171	TRUE			1.185	TRUE			1.4236	TRUE			0.54053	TRUE			0.80693
72_527_rep_3	527	72	SS3-D		1.1436	TRUE			0.5265	TRUE			1.0592	TRUE			0.95033	TRUE			2.4155	TRUE			2.3887	TRUE			3.5756	TRUE			2.286	TRUE			1.5634	TRUE			1.5779	TRUE			0.91241	TRUE			1.6952
17_528_rep_1	528	17	SS3-E		1.2989	TRUE	1.01145	0.449497	0.6741	TRUE	0.44813	0.28195	0.82904	TRUE	0.755	0.216971	0.76012	TRUE	0.689773	0.182169	1.5139	TRUE	2.23537	1.11501	1.0514	TRUE	1.33683	0.372118	3.5995	TRUE	4.25447	0.685565	1.1834	TRUE	1.79277	0.690402	0.74883	TRUE	1.10564	0.392832	1.1333	TRUE	1.33953	0.276709	0.52836	TRUE	0.562807	0.0837997	0.85792
45_528_rep_2	528	45	SS3-E		1.242	TRUE			0.53812	TRUE			0.92526	TRUE			0.82628	TRUE			1.6726	TRUE			1.2014	TRUE			4.967	TRUE			1.6523	TRUE			1.0415	TRUE			1.2313	TRUE			0.50172	TRUE			0.82339
73_528_rep_3	528	73	SS3-E		0.49346	TRUE			0.13217	TRUE			0.5107	TRUE			0.48292	TRUE			3.5196	TRUE			1.7577	TRUE			4.1969	TRUE			2.5426	TRUE			1.5266	TRUE			1.654	TRUE			0.65834	TRUE			1.2355
18_529_rep_1	529	18	SS3-F		1.2509	TRUE	0.948413	0.274063	0.58375	TRUE	0.339247	0.214973	0.64565	TRUE	0.68061	0.0706916	0.91141	TRUE	0.721733	0.178994	1.5927	TRUE	1.97563	0.414644	1.3317	TRUE	1.41257	0.186545	3.6372	TRUE	3.71667	0.309742	1.169	TRUE	1.81723	0.562382	0.93605	TRUE	1.09312	0.17205	1.1165	TRUE	1.31723	0.224086	0.52353	TRUE	0.558817	0.0663734	0.7051
46_529_rep_2	529	46	SS3-F		0.87771	TRUE			0.2541	TRUE			0.63421	TRUE			0.698	TRUE			1.9182	TRUE			1.2801	TRUE			4.0584	TRUE			2.1748	TRUE			1.0663	TRUE			1.2762	TRUE			0.51754	TRUE			0.75207
74_529_rep_3	529	74	SS3-F		0.71663	TRUE			0.17989	TRUE			0.76197	TRUE			0.55579	TRUE			2.416	TRUE			1.6259	TRUE			3.4544	TRUE			2.1079	TRUE			1.277	TRUE			1.559	TRUE			0.63538	TRUE			1.1669
19_532_rep_1	532	19	SS4-A		0.05099	TRUE	0.0420353	0.00897859	0.030408	TRUE	0.018872	0.0100221	0.50878	TRUE	0.314637	0.172694	0.60575	TRUE	0.354377	0.219167	2.8698	TRUE	3.7442	0.787842	1.9846	TRUE	2.43053	0.685943	6.3834	TRUE	6.0463	0.756454	1.9959	TRUE	2.52247	0.674841	1.213	TRUE	1.41237	0.172697	1.0517	TRUE	1.29847	0.243422	0.66576	TRUE	0.661877	0.211862	0.88747
47_532_rep_2	532	47	SS4-A		0.033033	TRUE			0.012308	TRUE			0.17814	TRUE			0.20334	TRUE			3.964	TRUE			2.0866	TRUE			6.5756	TRUE			3.2832	TRUE			1.5158	TRUE			1.3053	TRUE			0.4481	TRUE			1.0515
75_532_rep_3	532	75	SS4-A		0.042083	TRUE			0.0139	TRUE			0.25699	TRUE			0.25404	TRUE			4.3988	TRUE			3.2204	TRUE			5.1799	TRUE			2.2883	TRUE			1.5083	TRUE			1.5384	TRUE			0.87177	TRUE			1.5985
20_533_rep_1	533	20	SS4-B		0.17259	TRUE	0.167313	0.00810589	0.076154	TRUE	0.0730977	0.0026947	0.60522	TRUE	0.64603	0.0361726	0.66604	TRUE	0.738343	0.103377	1.999	TRUE	2.0459	0.217673	1.9596	TRUE	1.79343	0.227768	3.9687	TRUE	4.7322	1.127	1.5989	TRUE	1.91203	0.342131	1.1613	TRUE	1.1734	0.0504503	1.2849	TRUE	1.32983	0.0739639	0.6072	TRUE	0.603883	0.0799166	0.65099
48_533_rep_2	533	48	SS4-B		0.17137	TRUE			0.072075	TRUE			0.67414	TRUE			0.69224	TRUE			1.8555	TRUE			1.5338	TRUE			6.0266	TRUE			1.86	TRUE			1.1301	TRUE			1.4152	TRUE			0.52236	TRUE			0.7054
76_533_rep_3	533	76	SS4-B		0.15798	TRUE			0.071064	TRUE			0.65873	TRUE			0.85675	TRUE			2.2832	TRUE			1.8869	TRUE			4.2013	TRUE			2.2772	TRUE			1.2288	TRUE			1.2894	TRUE			0.68209	TRUE			1.1077
21_534_rep_1	534	21	SS4-C		0.56463	TRUE	0.630967	0.067842	0.25009	TRUE	0.287003	0.0319789	0.68369	TRUE	0.905503	0.219638	0.91605	TRUE	1.05362	0.122474	1.5232	TRUE	2.07213	0.498614	1.3329	TRUE	1.68563	0.416759	2.7705	TRUE	3.5774	0.701977	1.3726	TRUE	1.72943	0.326394	0.87937	TRUE	1.15649	0.281985	0.9119	TRUE	1.19033	0.274537	0.49319	TRUE	0.656197	0.148298	0.74565
49_534_rep_2	534	49	SS4-C		0.62805	TRUE			0.3063	TRUE			0.90992	TRUE			1.1508	TRUE			2.497	TRUE			2.1455	TRUE			4.0476	TRUE			2.0129	TRUE			1.4431	TRUE			1.4608	TRUE			0.78313	TRUE			1.2465
77_534_rep_3	534	77	SS4-C		0.70022	TRUE			0.30462	TRUE			1.1229	TRUE			1.094	TRUE			2.1962	TRUE			1.5785	TRUE			3.9141	TRUE			1.8028	TRUE			1.147	TRUE			1.1983	TRUE			0.69227	TRUE			0.83771
22_535_rep_1	535	22	SS4-D		0.86717	TRUE	1.44136	0.513408	0.27376	TRUE	0.527643	0.419628	0.45771	TRUE	0.73737	0.244299	0.58472	TRUE	0.811323	0.197039	0.92662	TRUE	2.04267	0.981471	0.75431	TRUE	1.3964	0.558031	2.1044	TRUE	3.87063	2.12718	0.92045	TRUE	1.58272	0.58444	0.58581	TRUE	1.08524	0.436762	0.92217	TRUE	1.22776	0.326108	0.302	TRUE	0.601147	0.301185	0.38427
50_535_rep_2	535	50	SS4-D		1.6007	TRUE			1.012	TRUE			0.90921	TRUE			0.9423	TRUE			2.7713	TRUE			1.7642	TRUE			6.232	TRUE			1.8015	TRUE			1.3957	TRUE			1.5711	TRUE			0.90433	TRUE			1.2033
78_535_rep_3	535	78	SS4-D		1.8562	TRUE			0.29717	TRUE			0.84519	TRUE			0.90695	TRUE			2.4301	TRUE			1.6707	TRUE			3.2755	TRUE			2.0262	TRUE			1.2742	TRUE			1.19	TRUE			0.59711	TRUE			1.0516
23_536_rep_1	536	23	SS4-E		0.99146	TRUE	1.31692	0.286076	0.27077	TRUE	0.46409	0.30443	0.61303	TRUE	0.835803	0.192951	0.64226	TRUE	0.79997	0.146654	1.5032	TRUE	2.16647	0.597304	1.3775	TRUE	1.9499	0.517708	2.5452	TRUE	3.6535	1.26353	1.4077	TRUE	1.6461	0.387654	0.86344	TRUE	1.17575	0.279128	0.95548	TRUE	1.06279	0.0930001	0.51402	TRUE	0.652333	0.130424	0.70853
51_536_rep_2	536	51	SS4-E		1.5286	TRUE			0.81501	TRUE			0.95022	TRUE			0.82541	TRUE			2.6619	TRUE			2.0868	TRUE			5.0294	TRUE			1.4372	TRUE			1.2629	TRUE			1.1199	TRUE			0.77309	TRUE			1.3777
79_536_rep_3	536	79	SS4-E		1.4307	TRUE			0.30649	TRUE			0.94416	TRUE			0.93224	TRUE			2.3343	TRUE			2.3854	TRUE			3.3859	TRUE			2.0934	TRUE			1.4009	TRUE			1.113	TRUE			0.66989	TRUE			1.0919
24_537_rep_1	537	24	SS4-F		1.0807	TRUE	1.18301	0.412659	0.65506	TRUE	0.553583	0.273395	0.77122	TRUE	0.780667	0.103524	0.70696	TRUE	0.783873	0.136077	1.3086	TRUE	2.14853	0.72778	1.1048	TRUE	1.65473	0.646298	3.8812	TRUE	3.84953	0.449038	1.2314	TRUE	1.71117	0.418294	0.81847	TRUE	1.13296	0.275542	0.77524	TRUE	1.21521	0.382632	0.45806	TRUE	0.606703	0.142192	0.68112
52_537_rep_2	537	52	SS4-F		1.6372	TRUE			0.76173	TRUE			0.88859	TRUE			0.94099	TRUE			2.5451	TRUE			2.3666	TRUE			4.2819	TRUE			1.9027	TRUE			1.332	TRUE			1.4002	TRUE			0.74142	TRUE			1.1384
80_537_rep_3	537	80	SS4-F		0.83113	TRUE			0.24396	TRUE			0.68219	TRUE			0.70367	TRUE			2.5919	TRUE			1.4928	TRUE			3.3855	TRUE			1.9994	TRUE			1.2484	TRUE			1.4702	TRUE			0.62063	TRUE			0.97211
28_WT_rep_1	WT	28	WT		1.4233e-06	FALSE	1.45017e-06	2.56096e-08	0.00081773	FALSE	0.000838513	0.000848886	0.00073609	FALSE	0.000685233	0.000222145	0.00027889	FALSE	0.00027261	0.000185849	0.00090491	FALSE	0.00118284	0.000266581	0.0013411	FALSE	0.0020151	0.00124139	0.014236	FALSE	0.047781	0.0327563	2.209	TRUE	2.2963	0.245387	1.0253	TRUE	1.21793	0.169069	1.0028	TRUE	1.4308	0.401339	0.36833	TRUE	0.53786	0.199738	0.53197
56_WT_rep_2	WT	56	WT		1.4743e-06	FALSE			2.0971e-07	FALSE			0.00087754	FALSE			8.3701e-05	FALSE			0.0012072	FALSE			0.0012565	FALSE			0.079687	FALSE			2.5734	TRUE			1.3417	TRUE			1.7987	TRUE			0.75805	TRUE			0.98719
84_WT_rep_3	WT	84	WT		1.4529e-06	FALSE			0.0016976	FALSE			0.00044207	FALSE			0.00045524	FALSE			0.0014364	FALSE			0.0034477	FALSE			0.04942	FALSE			2.1065	TRUE			1.2868	TRUE			1.4909	TRUE			0.4872	TRUE			0.81863
[truncated: 79 more columns]
