# Supplementary material for: Tuning heterologous glucan biosynthesis in yeast to understand and exploit plant starch diversity
Source: BMC Biol. 2022 Sep 24;20:207. doi: 10.1186/s12915-022-01408-x (PMC9509603; doi:10.1186/s12915-022-01408-x)
Supplement: Supplementary file 7 — Additional file 7. Numerical data of Western blot quantification associated with Figures S12-S13. [file 12915_2022_1408_MOESM7_ESM.xlsx]

## Sheet: 1_Quantification_FigS12 
Additional file 7, sheet 1: Quantification of Western blots signals (Data presented in Additional file 1: Fig. S12).
Samples extracted in SDS (Quantification presented in Additional file 1: Fig. S12C)
					Green channel (anti-SS1 antibody)				Red channel (Revert 700)				Signal normalized to protein load according to Revert 700		Normalized signal in relation to that in strain SS1-A				Ratio normalized signal SS1-D/SS1-A
Strain	Replicate	Extraction method	Expected protein amount in lane [ug]	Image Name	Box number	Signal [a.u.]	Area of the box [a.u.]	Background type	Box number	Signal [a.u.]	Area of the box [a.u.]	Background type	Signal / Protein load	Average [a.u.]	Signal/protein normalized to strain SS1-A [a.u.]	Average [a.u.]	Standard deviation [a.u.]	Relative Error	Average	Standard deviation (using error propagation)
SS1-A	1	SDS	15	0000038_03	1	13.1	270	Average, border width: 3, top/bottom	1	124000	1836	User defined	0.000105645	9.38601e-05	1.12556	1	0.117887	0.117887	2.57602	0.566953
SS1-A	2	SDS	15	0000038_03	2	9.29	270	Average, border width: 3, top/bottom	14	111000	1768	User defined	8.36937e-05		0.891686
SS1-A	3	SDS	15	0000038_03	3	10.7	319	Average, border width: 3, top/bottom	15	116000	1768	User defined	9.22414e-05		0.982754
SS1-D	1	SDS	15	0000038_03	4	25.2	336	Average, border width: 3, top/bottom	16	94300	1768	User defined	0.000267232	0.000241785	2.84713	2.57602	0.263274	0.102202
SS1-D	2	SDS	15	0000038_03	5	24	260	Average, border width: 3, top/bottom	17	99900	1768	User defined	0.00024024		2.55956
SS1-D	3	SDS	15	0000038_03	6	21.2	308	Average, border width: 3, top/bottom	18	97300	1768	User defined	0.000217883		2.32136
WT	1	SDS	15	0000038_03	8	1.05	308	Average, border width: 3, top/bottom	19	84000	1836	User defined	1.25e-05		0.0563574
Samples extracted in urea (Quantification presented in Additional file 1: Fig. S12C)
					Green channel (anti-SS1 antibody)				Red channel (Revert 700)				Signal normalized to protein load according to Revert 700		Normalized signal in relation to that in strain SS1-A				Ratio normalized signal SS1-D/SS1-A
Strain	Replicate	Extraction method	Expected protein amount in lane [ug]	Image Name	Box number	Signal [a.u.]	Area of the box [a.u.]	Background type	Box number	Signal [a.u.]	Area of the box [a.u.]	Background type	Signal / Protein load	Average [a.u.]	Signal/protein normalized to strain SS1-A [a.u.]	Average [a.u.]	Standard deviation [a.u.]	Relative Error	Average	Standard deviation (using error propagation)
SS1-A	1	Urea	15	0000038_03	9	18.1	350	Average, border width: 3, top/bottom	28	75600	840	User defined	0.000239418	0.000221799	1.07944	1	0.0688856	0.0688856	2.49883	0.655267
SS1-A	2	Urea	15	0000038_03	10	15.3	350	Average, border width: 3, top/bottom	29	72100	840	User defined	0.000212205		0.956746
SS1-A	3	Urea	15	0000038_03	11	14.9	350	Average, border width: 3, top/bottom	30	69700	910	User defined	0.000213773		0.963816
SS1-D	1	Urea	15	0000038_03	12	45.7	420	Average, border width: 3, top/bottom	31	71100	840	User defined	0.000642757	0.000554238	2.89793	2.49883	0.483134	0.193344
SS1-D	2	Urea	15	0000038_03	13	41.7	420	Average, border width: 3, top/bottom	32	71300	885	User defined	0.000584853		2.63686
SS1-D	3	Urea	15	0000038_03	14	29.5	447	Average, border width: 3, top/bottom	33	67800	980	User defined	0.000435103		1.9617
WT	1	Urea	15	0000038_03	21	-1.18	447	Average, border width: 3, top/bottom	34	65900	885	User defined	-1.79059e-05		-0.0807304
Comparison with data from PRM (Additional file 1: Fig. S12D)
Strain	Replicate	SS1 protein abundance [a.u.]	Average of protein abundance [a.u.]	Signal/protein normalized to strain SS1-A [a.u.]	Average [a.u.]	STD of protein abundance [a.u.]	Relative Error	Ratio SS1-D / SS1-A	STD of ratio using error propagation
SS1-A	1_540_rep_1	0.50878	0.70971	0.716884	1	0.252783	0.252783	3.71894	2.47352
SS1-A	29_540_rep_2	0.76652		1.08005
SS1-A	57_540_rep_3	0.85383		1.20307
SS1-D	4_543_rep_1	1.9044	2.63937	2.68335	3.71894	1.53343	0.412331
SS1-D	32_543_rep_2	2.1241		2.99291
SS1-D	60_543_rep_3	3.8896		5.48055

## Sheet: 2_Calibration_curve_FigS13 
Additional file 7, sheet 2: Calibration curves of Western blots signals (Data presented in Additional file 1: Fig. S13).
Samples extracted in SDS
			Green channel (anti-SS1 antibody)				Red channel (Revert 700)
Sample	Extraction method	Protein amount in lane [ug]	Box number	Signal [a.u.]	Area of the box [a.u.]	Background type	Box number	Signal [a.u.]	Area of the box [a.u.]	Background type
Pool of rep. 1, 2 and 3 of SS1-D	SDS	27	1	47.7	308	Median, border width: 3, top/bottom	1	109000	1643	User defined
Pool of rep. 1, 2 and 3 of SS1-D	SDS	27	2	46.6	336	Median, border width: 3, top/bottom	2	97500	1590	User defined
Pool of rep. 1, 2 and 3 of SS1-D	SDS	21	3	34.5	324	Median, border width: 3, top/bottom	3	75600	1431	User defined
Pool of rep. 1, 2 and 3 of SS1-D	SDS	21	4	31.3	336	Median, border width: 3, top/bottom	4	78200	1484	User defined
Pool of rep. 1, 2 and 3 of SS1-D	SDS	15	5	22	297	Median, border width: 3, top/bottom	5	56900	1484	User defined
Pool of rep. 1, 2 and 3 of SS1-D	SDS	15	6	19.7	297	Median, border width: 3, top/bottom	6	55500	1484	User defined
Pool of rep. 1, 2 and 3 of SS1-D	SDS	7.5	7	8.88	297	Median, border width: 3, top/bottom	7	31700	1484	User defined
Pool of rep. 1, 2 and 3 of SS1-D	SDS	7.5	8	8.54	324	Median, border width: 3, top/bottom	8	30100	1378	User defined
Pool of rep. 1, 2 and 3 of SS1-D	SDS	3.75	11	3.81	216	Median, border width: 3, top/bottom	11	15200	1484	User defined
Pool of rep. 1, 2 and 3 of SS1-D	SDS	3.75	13	4.2	184	Median, border width: 3, top/bottom	13	13100	1352	User defined
SS1-D rep. 2; internal control	SDS	15	14	20	348	Median, border width: 3, top/bottom	14	48300	1404	User defined
WT; negative control	SDS	15	15	-0.183	260	Median, border width: 3, top/bottom	15	42200	1696	User defined
Samples extracted in urea
			Green channel (anti-SS1 antibody)				Red channel (Revert 700)
Sample	Extraction method	Protein amount in lane [ug]	Rectangle number	Signal [a.u.]	Area of the box [a.u.]	Background type	Rectangle number	Signal [a.u.]	Area of the box [a.u.]	Background type
Pool of rep. 1, 2 and 3 of SS1-D	Urea	27	1	81.5	558	Median, border width: 3, top/bottom	1	113000	1479	User defined
Pool of rep. 1, 2 and 3 of SS1-D	Urea	27	3	89.6	510	Median, border width: 3, top/bottom	3	122000	1479	User defined
Pool of rep. 1, 2 and 3 of SS1-D	Urea	21	4	63.3	493	Median, border width: 3, top/bottom	4	93400	1479	User defined
Pool of rep. 1, 2 and 3 of SS1-D	Urea	21	5	65.5	522	Median, border width: 3, top/bottom	5	100000	1479	User defined
Pool of rep. 1, 2 and 3 of SS1-D	Urea	15	6	35.9	522	Median, border width: 3, top/bottom	6	82900	1479	User defined
Pool of rep. 1, 2 and 3 of SS1-D	Urea	15	7	34.8	522	Median, border width: 3, top/bottom	7	76000	1275	User defined
Pool of rep. 1, 2 and 3 of SS1-D	Urea	7.5	8	15.8	459	Median, border width: 3, top/bottom	8	38300	1400	User defined
Pool of rep. 1, 2 and 3 of SS1-D	Urea	7.5	9	14	510	Median, border width: 3, top/bottom	9	39500	1479	User defined
Pool of rep. 1, 2 and 3 of SS1-D	Urea	3.75	10	7.69	459	Median, border width: 3, top/bottom	10	25100	1479	User defined
Pool of rep. 1, 2 and 3 of SS1-D	Urea	3.75	11	3.59	425	Median, border width: 3, top/bottom	11	25500	1479	User defined
SS1-D rep. 2; internal control	Urea	15	12	38.6	630	Median, border width: 3, top/bottom	12	74000	1550	User defined
WT; negative control	Urea	15	13	0.647	391	Median, border width: 3, top/bottom	13	72900	1862	User defined

## Sheet: 3_Regressions_FigS13
Additional file 7, sheet 3: Statistics of the linear regressions presented in Additional file 1: Fig. S13.
Title of regression analysis	Variable displayed on y-axis	Variable displayed on x-axis	Associated figure	Slope	SE of slope	p-Value of slope	y Intercept	SE of intercept	p-Value of intercept	R2	n
Linearity of signal from anti-SS1 antibody in SDS extracts	Signal from anti-SS1	Protein amount loaded	Additional file 1: Fig. S13E	1.84687	0.0778575	1.06e-08	-4.70307	1.33285	0.007748	0.986	10
Linearity of signal from anti-SS1 antibody in urea extracts	Signal from anti-SS1	Protein amount loaded	Additional file 1: Fig. S13F	3.49787	0.166927	2.82e-08	-10.7753	2.85764	0.00546017	0.982	10
Linearity of signal from total protein stain in SDS extracts	Signal from Revert 700	Protein amount loaded	Additional file 1: Fig. S13G	3726.7	131.488	2.5955e-09	938.57	2250.95	0.687667	0.99	10
Linearity of signal from total protein stain in urea extracts	Signal from Revert 700	Protein amount loaded	Additional file 1: Fig. S13H	4046.05	201.038	3.88e-08	11486.2	3441.58	0.0102697	0.981	10
