# Supplementary material for: Tuning heterologous glucan biosynthesis in yeast to understand and exploit plant starch diversity
Source: BMC Biol. 2022 Sep 24;20:207. doi: 10.1186/s12915-022-01408-x (PMC9509603; doi:10.1186/s12915-022-01408-x)
Supplement: Supplementary file 8 — Additional file 8. Numerical data of SS/BE2 ratios associated with Fig. 7. [file 12915_2022_1408_MOESM8_ESM.xlsx]

## Sheet: 1_Ratios (PRM)_Fig7A
Additional file 8, sheet 1: Ratios between SS and BE2 according to PRM measurements from 3-h time point (expressed as log2 fold changes relative to strain A from each set)
																				Data highlighted in green is presented in Figure 7A
			Raw protein abundances					SS/BE2				log2 (SS/BE2)				SS/BE2 (log2 FC to strain A)				SS1/BE2 (log2 FC to SS1-A)		SS2/BE2 (log2 FC to SS2-A)		SS3/BE2 (log2 FC to SS3-A)		SS4/BE2 (log2 FC to SS4-A)			Average of strain SS1-A	Average of strain SS1-A	Average of strain SS1-A	Average of strain SS1-A
Sample name	Yeast strain number	Yeast strain name	BE2 [a.u.]	SS1 [a.u.]	SS2 [a.u.]	SS3 [a.u.]	SS4 [a.u.]	SS1/BE2	SS2/BE2	SS3/BE2	SS4/BE2	log2 (SS1/BE2)	log2 (SS2/BE2)	log2 (SS3/BE2)	log2 (SS4/BE2)	SS1/BE2 (log2 FC to SS1-A)	SS2/BE2 (log2 FC to SS2-A)	SS3/BE2 (log2 FC to SS3-A)	SS4/BE2 (log2 FC to SS4-A)	Average	Standard Deviation	Average	Standard Deviation	Average	Standard Deviation	Average	Standard Deviation		SS1/BE2 (log2 FC to SS1-A)	SS2/BE2 (log2 FC to SS2-A)	SS3/BE2 (log2 FC to SS3-A)	SS4/BE2 (log2 FC to SS4-A)
28_WT_rep_1	WT	WT	1.861e-06	4.2651e-07	1.2031e-07	1.1587e-07	2.8467e-07	0.229183	0.064648	0.0622622	0.152966	-2.12543	-3.95125	-4.0055	-2.70872	-5.15582	-5.59908	-7.06324	-6.61406	-1.7959	6.40268	-5.27461	0.342447	-6.52332	1.08579	-6.25522	0.475344		3.03039	1.64783	3.05774	3.90534
56_WT_rep_2	WT	WT	1.2827e-06	1.8561e-07	1.3308e-07	2.7615e-07	3.6562e-07	0.144703	0.10375	0.215288	0.285039	-2.78884	-3.26882	-2.21566	-1.81077	-5.81923	-4.91664	-5.2734	-5.71611
84_WT_rep_3	WT	WT	1.5417e-06	0.00060562	1.2194e-07	8.5316e-08	2.669e-07	392.826	0.0790945	0.0553389	0.173121	8.61775	-3.66028	-4.17556	-2.53015	5.58735	-5.30811	-7.2333	-6.43549
25_328_rep_1	328	28	0.39768	0.684	1.7019	1.8981	1.9678	1.71998	4.27957	4.77293	4.9482	0.782388	2.09747	2.25488	2.3069	-2.24801	0.44964	-0.802865	-1.59844	-2.04388	0.193038	-0.0328411	0.506896	-1.08182	0.266409	-1.78523	0.272542
53_328_rep_2	328	28	0.53668	1.0816	1.1399	1.7731	1.8784	2.01535	2.12398	3.30383	3.50004	1.01103	1.08677	1.72414	1.80737	-2.01936	-0.561053	-1.3336	-2.09797
81_328_rep_3	328	28	0.49321	1.1068	1.5594	1.904	2.3397	2.24407	3.16174	3.86042	4.74382	1.16612	1.66072	1.94876	2.24605	-1.86427	0.0128905	-1.10898	-1.65929
13_524_rep_1	524	SS3-A	0.058873	1.2861e-07	0.00018751	0.54989	1.9023e-07	2.18453e-06	0.00318499	9.34027	3.23119e-06	-18.8042	-8.29449	3.22347	-18.2395	-21.8346	-9.94232	0.165723	-22.1448	-14.266	6.67504	-13.0844	6.65409	-1.4803e-16	0.157832	-21.576	0.785418
41_524_rep_2	524	SS3-A	0.040989	0.00056178	0.00033489	0.33726	3.6563e-07	0.0137056	0.00817024	8.22806	8.9202e-06	-6.18909	-6.93541	3.04055	-16.7745	-9.21948	-8.58323	-0.017189	-20.6798
69_524_rep_3	524	SS3-A	0.053723	0.00012797	9.6947e-08	0.40357	2.0524e-07	0.00238203	1.80457e-06	7.51205	3.82034e-06	-8.71359	-19.0799	2.90921	-17.9979	-11.744	-20.7277	-0.148534	-21.9032
14_525_rep_1	525	SS3-B	0.21091	1.5034e-07	4.5935e-06	0.84766	3.4225e-07	7.12816e-07	2.17794e-05	4.01906	1.62273e-06	-20.42	-15.4867	2.00686	-19.2331	-23.4504	-17.1345	-1.05088	-23.1385	-18.5914	7.51797	-16.6455	5.33553	-1.08329	0.0408233	-22.9508	0.303197
42_525_rep_2	525	SS3-B	0.10951	0.000916	9.9359e-08	0.41689	1.8088e-07	0.00836453	9.07305e-07	3.80687	1.65172e-06	-6.9015	-20.0719	1.9286	-19.2076	-9.93189	-21.7197	-1.12914	-23.1129
70_525_rep_3	525	SS3-B	0.11496	1.7068e-07	0.00016614	0.456	2.7076e-07	1.48469e-06	0.0014452	3.9666	2.35525e-06	-19.3614	-9.43452	1.9879	-18.6957	-22.3918	-11.0823	-1.06984	-22.601
15_526_rep_1	526	SS3-C	0.49828	1.8064e-07	1.307e-07	0.74839	2.851e-07	3.62527e-07	2.62302e-07	1.50195	5.72168e-07	-21.3954	-21.8623	0.586834	-20.7371	-24.4258	-23.5101	-2.47091	-24.6424	-24.646	0.215976	-22.5278	2.0698	-2.32483	0.18477	-21.6767	5.42238
43_526_rep_2	526	SS3-C	0.49992	1.5465e-07	9.8461e-08	0.79612	0.00017106	3.09349e-07	1.96954e-07	1.59249	0.000342175	-21.6243	-22.2756	0.671289	-11.513	-24.6547	-23.9235	-2.38645	-15.4183
71_526_rep_3	526	SS3-C	0.58603	1.5751e-07	1.5787e-06	1.1248	2.6731e-07	2.68775e-07	2.69389e-06	1.91936	4.56137e-07	-21.8271	-18.5019	0.940622	-21.064	-24.8575	-20.1497	-2.11712	-24.9694
16_527_rep_1	527	SS3-D	1.1414	0.00064372	1.5372e-07	0.66424	4.5543e-07	0.000563974	1.34677e-07	0.581952	3.9901e-07	-10.7921	-22.824	-0.781028	-21.2571	-13.8225	-24.4718	-3.83877	-25.1624	-21.3243	6.53233	-17.4014	6.20612	-3.6809	0.21167	-25.6958	0.512324
44_527_rep_2	527	SS3-D	1.0954	4.0592e-07	0.00046331	0.67159	2.9267e-07	3.70568e-07	0.00042296	0.6131	2.67181e-07	-21.3638	-11.2072	-0.705805	-21.8357	-24.3942	-12.855	-3.76355	-25.741
72_527_rep_3	527	SS3-D	1.145	1.6507e-07	0.00011922	0.87826	2.2503e-07	1.44166e-07	0.000104122	0.767039	1.96533e-07	-22.7258	-13.2294	-0.382628	-22.2787	-25.7562	-14.8773	-3.44037	-26.1841
17_528_rep_1	528	SS3-E	1.2748	1.6207e-07	1.5073e-07	0.45106	3.6078e-07	1.27134e-07	1.18238e-07	0.353828	2.83009e-07	-22.9072	-23.0118	-1.49888	-21.7526	-25.9375	-24.6596	-4.55662	-25.658	-22.3682	6.13482	-21.1551	5.68876	-4.39093	0.172873	-25.3878	0.323475
45_528_rep_2	528	SS3-E	1.1993	1.5839e-07	1.9308e-07	0.47154	3.85e-07	1.32069e-07	1.60994e-07	0.393179	3.21021e-07	-22.8522	-22.5665	-1.34674	-21.5708	-25.8826	-24.2143	-4.40448	-25.4762
73_528_rep_3	528	SS3-E	0.46422	9.5041e-05	5.8932e-05	0.20862	2.0312e-07	0.000204733	0.000126948	0.449399	4.37551e-07	-12.254	-12.9435	-1.15393	-21.124	-15.2844	-14.5913	-4.21167	-25.0294
18_529_rep_1	529	SS3-F	1.2234	1.8196e-07	9.6382e-08	0.15388	2.8333e-07	1.48733e-07	7.87821e-08	0.125781	2.31592e-07	-22.6808	-23.5976	-2.99102	-22.0419	-25.7112	-25.2454	-6.04876	-25.9472	-20.888	8.16744	-21.2273	6.18893	-5.69877	0.304738	-25.5863	0.477475
46_529_rep_2	529	SS3-F	0.81288	1.4045e-07	1.2026e-07	0.14394	2.1336e-07	1.72781e-07	1.47943e-07	0.177074	2.62474e-07	-22.4646	-22.6885	-2.49757	-21.8613	-25.4949	-24.3363	-5.55532	-25.7667
74_529_rep_3	529	SS3-F	0.65339	0.0018978	0.00011658	0.12087	2.8284e-07	0.00290454	0.000178423	0.184989	4.32881e-07	-8.42747	-12.4524	-2.43449	-21.1395	-11.4579	-14.1002	-5.49223	-25.0449
19_532_rep_1	532	SS4-A	0.047666	1.2684e-07	3.3967e-07	8.4828e-08	0.76455	2.66102e-06	7.12604e-06	1.77963e-06	16.0397	-18.5196	-17.0985	-19.1	4.00358	-21.55	-18.7463	-22.1577	0.098239	-21.0425	0.444864	-16.1947	4.8074	-20.0533	3.15172	-4.44089e-16	0.21922
47_532_rep_2	532	SS4-A	0.028234	1.3356e-07	1.481e-07	7.5382e-08	0.35546	4.73047e-06	5.24545e-06	2.6699e-06	12.5898	-17.6896	-17.5405	-18.5148	3.65418	-20.72	-19.1883	-21.5725	-0.251158
75_532_rep_3	532	SS4-A	0.033598	1.4449e-07	6.5547e-05	3.1691e-06	0.55972	4.30055e-06	0.00195092	9.43241e-05	16.6593	-17.827	-9.00163	-13.372	4.05826	-20.8574	-10.6495	-16.4298	0.152919
20_533_rep_1	533	SS4-B	0.16392	3.4506e-07	8.507e-08	8.6572e-08	1.306	2.10505e-06	5.18973e-07	5.28136e-07	7.9673	-18.8577	-20.8778	-20.8526	2.99409	-21.8881	-22.5257	-23.9103	-0.911248	-22.122	0.737122	-20.6844	2.38286	-23.6781	0.400768	-0.854459	0.0813334
48_533_rep_2	533	SS4-B	0.16311	1.6473e-07	1.6826e-07	1.3946e-07	1.4419	1.00993e-06	1.03157e-06	8.55006e-07	8.84005	-19.9173	-19.8867	-20.1576	3.14405	-22.9477	-21.5345	-23.2153	-0.761285
76_533_rep_3	533	SS4-B	0.15251	4.1143e-07	1.8318e-06	8.0644e-08	1.2324	2.69772e-06	1.2011e-05	5.28778e-07	8.08078	-18.4998	-16.3453	-20.8508	3.01449	-21.5302	-17.9931	-23.9086	-0.890845
21_534_rep_1	534	SS4-C	0.55711	2.5481e-07	3.1907e-06	7.4033e-08	1.5564	4.57378e-07	5.72724e-06	1.32888e-07	2.7937	-21.0601	-17.4137	-22.8433	1.48218	-24.0905	-19.0616	-25.901	-2.42316	-24.9927	0.782683	-18.9477	4.55266	-25.8644	0.12475	-2.3107	0.0996773
49_534_rep_2	534	SS4-C	0.62245	1.1505e-07	9.4104e-05	9.3422e-08	1.9836	1.84834e-07	0.000151183	1.50088e-07	3.18676	-22.3673	-12.6914	-22.6677	1.67209	-25.3977	-14.3392	-25.7254	-2.23325
77_534_rep_3	534	SS4-C	0.68709	1.1913e-07	1.8888e-07	8.7241e-08	2.1261	1.73383e-07	2.74898e-07	1.26972e-07	3.09435	-22.4595	-21.7946	-22.909	1.62964	-25.4899	-23.4424	-25.9667	-2.2757
22_535_rep_1	535	SS4-D	0.83477	1.3952e-07	1.0706e-07	2.8501e-06	0.92361	1.67136e-07	1.28251e-07	3.41423e-06	1.10642	-22.5125	-22.8945	-18.16	0.145905	-25.5429	-24.5424	-21.2177	-3.75943	-22.2883	6.87165	-25.286	0.842439	-25.0879	3.35717	-3.79358	0.370206
50_535_rep_2	535	SS4-D	1.6068	0.0006098	1.3858e-07	8.5836e-08	2.2159	0.000379512	8.6246e-08	5.34205e-08	1.37908	-11.3636	-23.467	-24.158	0.463702	-14.394	-25.1148	-27.2158	-3.44164
78_535_rep_3	535	SS4-D	1.6446	1.0524e-07	6.681e-08	1.1478e-07	1.3598	6.39912e-08	4.06239e-08	6.9792e-08	0.826827	-23.8976	-24.5531	-23.7724	-0.274342	-26.9279	-26.2009	-26.8301	-4.17968
23_536_rep_1	536	SS4-E	0.91709	0.00097115	1.2986e-07	1.2248e-07	0.5649	0.00105895	1.416e-07	1.33553e-07	0.61597	-9.88315	-22.7517	-22.8361	-0.699068	-12.9135	-24.3995	-25.8938	-4.60441	-21.1663	7.17868	-25.1058	0.673261	-26.7173	0.71701	-4.55762	0.106472
51_536_rep_2	536	SS4-E	1.464	4.64e-07	1.2088e-07	7.8878e-08	1.0136	3.1694e-07	8.25683e-08	5.38784e-08	0.69235	-21.5893	-23.5298	-24.1457	-0.530427	-24.6197	-25.1777	-27.2035	-4.43577
79_536_rep_3	536	SS4-E	1.3108	1.6344e-07	7.3281e-08	7.8302e-08	0.79174	1.24687e-07	5.59056e-08	5.9736e-08	0.604013	-22.9352	-24.0924	-23.9968	-0.727349	-25.9656	-25.7403	-27.0546	-4.63269
24_537_rep_1	537	SS4-F	1.1031	1.4728e-07	1.1644e-07	1.1414e-07	0.34568	1.33515e-07	1.05557e-07	1.03472e-07	0.313371	-22.8365	-23.1755	-23.2043	-1.67405	-25.8669	-24.8233	-26.262	-5.57939	-25.3223	0.504728	-23.8231	1.30178	-26.3079	0.839591	-5.49904	0.0968401
52_537_rep_2	537	SS4-F	1.6232	4.3244e-07	9.5068e-07	8.9534e-08	0.52777	2.66412e-07	5.85683e-07	5.51589e-08	0.325142	-21.8398	-20.7034	-24.1118	-1.62086	-24.8702	-22.3512	-27.1696	-5.5262
80_537_rep_3	537	SS4-F	0.81343	1.689e-07	1.2386e-07	1.435e-07	0.29036	2.07639e-07	1.52269e-07	1.76413e-07	0.356958	-22.1994	-22.6469	-22.4345	-1.48618	-25.2298	-24.2947	-25.4923	-5.39151
1_540_rep_1	540	SS1-A	0.050023	0.50878	2.0877e-07	1.4531e-07	3.5679e-07	10.1709	4.17348e-06	2.90486e-06	7.13252e-06	3.34638	-17.8703	-18.3931	-17.0972	0.315984	-19.5181	-21.4508	-21.0025	0	0.318829	-19.653	1.42042	-22.1646	0.647785	-22.2793	1.12504
29_540_rep_2	540	SS1-A	0.093453	0.76652	1.2708e-07	1.4781e-07	2.0403e-07	8.2022	1.35983e-06	1.58165e-06	2.18324e-06	3.03601	-19.4881	-19.2701	-18.8051	0.00561623	-21.136	-22.3279	-22.7104
57_540_rep_3	540	SS1-A	0.1306	0.85383	1.2639e-06	1.5793e-07	2.1391e-07	6.53775	9.67764e-06	1.20926e-06	1.6379e-06	2.70879	-16.6569	-19.6574	-19.2197	-0.3216	-18.3047	-22.7152	-23.1251
2_541_rep_1	541	SS1-B	0.09612	0.51245	0.00010078	2.0315e-06	2.209e-07	5.33136	0.00104848	2.1135e-05	2.29817e-06	2.4145	-9.89748	-15.53	-18.7311	-0.615892	-11.5453	-18.5877	-22.6364	-0.517872	0.130091	-15.3973	5.24268	-20.2592	2.98583	-22.7401	0.421473
30_541_rep_2	541	SS1-B	0.14434	0.79581	1.6715e-07	3.2794e-06	3.962e-07	5.51344	1.15803e-06	2.272e-05	2.74491e-06	2.46295	-19.7199	-15.4257	-18.4748	-0.567441	-21.3677	-18.4834	-22.3802
58_541_rep_3	541	SS1-B	0.15021	0.94945	4.7358e-05	9.1376e-08	2.3297e-07	6.32082	0.000315279	6.08322e-07	1.55096e-06	2.66011	-11.6311	-20.6487	-19.2984	-0.370283	-13.2789	-23.7064	-23.2037
3_542_rep_1	542	SS1-C	0.29964	1.4081	1.3934e-07	6.5537e-08	2.7118e-07	4.69931	4.65025e-07	2.18719e-07	9.05019e-07	2.23245	-21.0362	-22.1244	-20.0755	-0.797947	-22.684	-25.1822	-23.9809	-0.667422	0.184553	-19.1274	6.15631	-23.4045	2.74063	-23.5914	0.462458
31_542_rep_2	542	SS1-C	0.32809	1.9538	1.5306e-07	9.4627e-08	5.5432e-07	5.95507	4.66518e-07	2.88418e-07	1.68954e-06	2.57412	-21.0316	-21.7253	-19.1749	-0.456275	-22.6794	-24.7831	-23.0803
59_542_rep_3	542	SS1-C	0.57056	2.7756	0.00043089	3.8144e-06	6.2172e-07	4.86469	0.000755205	6.68536e-06	1.08967e-06	2.28235	-10.3708	-17.1906	-19.8077	-0.748045	-12.0187	-20.2483	-23.713
4_543_rep_1	543	SS1-D	1.2781	1.9044	1.0492e-07	1.1765e-07	4.0872e-07	1.49002	8.20906e-08	9.20507e-08	3.19787e-07	0.575336	-23.5382	-23.373	-21.5764	-2.45506	-25.186	-26.4307	-25.4817	-2.18519	0.26068	-25.1727	0.254475	-26.5989	0.68764	-26.1682	0.648138
32_543_rep_2	543	SS1-D	1.1665	2.1241	1.1581e-07	1.4365e-07	2.1851e-07	1.82092	9.92799e-08	1.23146e-07	1.87321e-07	0.864665	-23.2639	-22.9531	-22.348	-2.16573	-24.9117	-26.0109	-26.2533
60_543_rep_3	543	SS1-D	1.8201	3.8896	1.2703e-07	8.8288e-08	2.3838e-07	2.13703	6.97929e-08	4.85072e-08	1.30971e-07	1.0956	-23.7723	-24.2972	-22.8643	-1.93479	-25.4202	-27.355	-26.7696
5_544_rep_1	544	SS1-E	0.93026	0.46656	1.5159e-07	9.3178e-08	2.7684e-07	0.501537	1.62954e-07	1.00163e-07	2.97594e-07	-0.995571	-22.549	-23.2511	-21.6802	-4.02597	-24.1969	-26.3089	-25.5855	-3.80198	0.2154	-23.2103	2.55429	-24.8895	2.22775	-25.9316	0.359805
33_544_rep_2	544	SS1-E	0.81396	0.54984	1.9623e-06	1.2928e-06	1.9404e-07	0.675512	2.41081e-06	1.58828e-06	2.3839e-07	-0.565946	-18.6621	-19.2641	-22.0002	-3.59634	-20.3099	-22.3218	-25.9055
61_544_rep_3	544	SS1-E	1.4572	0.86452	1.2486e-07	1.7615e-07	2.636e-07	0.593275	8.56849e-08	1.20883e-07	1.80895e-07	-0.753228	-23.4764	-22.9799	-22.3983	-3.78362	-25.1242	-26.0376	-26.3037
6_545_rep_1	545	SS1-F	0.79797	0.029242	0.0001797	1.823e-07	2.6085e-07	0.0366455	0.000225196	2.28455e-07	3.26892e-07	-4.77022	-12.1165	-22.0616	-21.5447	-7.80061	-13.7644	-25.1193	-25.45	-7.58027	0.191039	-20.6548	5.97657	-25.7251	0.910959	-25.4334	0.448178
34_545_rep_2	545	SS1-F	0.75192	0.034867	1.6512e-07	1.5334e-07	3.4113e-07	0.0463706	2.19598e-07	2.03931e-07	4.53679e-07	-4.43065	-22.1186	-22.2254	-21.0718	-7.46104	-23.7665	-25.2832	-24.9772
62_545_rep_3	545	SS1-F	0.87284	0.039969	1.2072e-07	6.3391e-08	2.1281e-07	0.0457919	1.38307e-07	7.26261e-08	2.43813e-07	-4.44876	-22.7856	-23.7149	-21.9677	-7.47916	-24.4334	-26.7727	-25.8731
7_548_rep_1	548	SS2-A	0.074557	5.0039e-07	0.25007	5.8378e-06	7.6148e-07	6.71151e-06	3.35408	7.82998e-05	1.02134e-05	-17.1849	1.74592	-13.6406	-16.5792	-20.2153	0.0980897	-16.6984	-20.4845	-17.9683	6.25051	2.22045e-16	0.100891	-19.6955	3.94347	-18.1258	6.66145
35_548_rep_2	548	SS2-A	0.071436	0.00030439	0.22469	1.941e-06	0.00068682	0.00426102	3.14533	2.71712e-05	0.00961448	-7.87459	1.65321	-15.1676	-6.70058	-10.905	0.00538609	-18.2253	-10.6059
63_548_rep_3	548	SS2-A	0.16296	1.8426e-07	0.47531	7.2243e-08	2.3858e-07	1.13071e-06	2.91673	4.43317e-07	1.46404e-06	-19.7543	1.54435	-21.1052	-19.3816	-22.7847	-0.103476	-24.1629	-23.287
8_549_rep_1	549	SS2-B	0.092808	2.2515e-07	0.30129	4.289e-06	3.6127e-07	2.42598e-06	3.24638	4.62137e-05	3.89266e-06	-18.653	1.69883	-14.4013	-17.9708	-21.6834	0.0510051	-17.4591	-21.8762	-22.3028	0.966755	-0.520937	0.517325	-18.7912	1.15395	-19.0032	6.04887
36_549_rep_2	549	SS2-B	0.16849	1.2293e-07	0.3347	1.9136e-06	2.8467e-07	7.29598e-07	1.98647	1.13574e-05	1.68954e-06	-20.3864	0.990206	-16.426	-19.1749	-23.4168	-0.657621	-19.4838	-23.0803
64_549_rep_3	549	SS2-B	0.19312	4.2967e-07	0.31191	2.2755e-06	0.00068085	2.22489e-06	1.61511	1.17828e-05	0.00352553	-18.7778	0.691632	-16.373	-8.14794	-21.8082	-0.956194	-19.4307	-12.0533
9_550_rep_1	550	SS2-C	0.3583	1.4072e-07	0.32501	1.1258e-07	4.5029e-07	3.92744e-07	0.907089	3.14206e-07	1.25674e-06	-21.2799	-0.140684	-21.6018	-19.6019	-24.3103	-1.78851	-24.6595	-23.5072	-23.8332	1.1543	-1.60419	0.324135	-24.6295	0.0764725	-24.1941	0.63455
37_550_rep_2	550	SS2-C	0.30897	4.2065e-07	0.41278	1.0528e-07	2.2158e-07	1.36146e-06	1.33599	3.40745e-07	7.17157e-07	-19.4864	0.417906	-21.4848	-20.4112	-22.5168	-1.22992	-24.5425	-24.3165
65_550_rep_3	550	SS2-C	0.55302	1.6898e-07	0.49969	1.7056e-07	2.9196e-07	3.05559e-07	0.903566	3.08416e-07	5.27938e-07	-21.642	-0.146298	-21.6286	-20.8531	-24.6724	-1.79412	-24.6864	-24.7585
10_551_rep_1	551	SS2-D	0.9565	1.3209e-07	0.57802	2.094e-07	3.7063e-07	1.38097e-07	0.604307	2.18923e-07	3.87486e-07	-22.7878	-0.726646	-22.1231	-21.2994	-25.8182	-2.37447	-25.1808	-25.2047	-22.3666	5.98063	-2.92156	0.486457	-26.2782	0.976852	-25.1027	1.0529
38_551_rep_2	551	SS2-D	1.0314	0.00018686	0.32693	8.4361e-08	2.1473e-07	0.000181171	0.316977	8.17927e-08	2.08193e-07	-12.4304	-1.65755	-23.5435	-22.1956	-15.4608	-3.30538	-26.6012	-26.1009
66_551_rep_3	551	SS2-D	1.5905	2.1925e-07	0.58742	9.5131e-08	1.418e-06	1.3785e-07	0.36933	5.9812e-08	8.91544e-07	-22.7904	-1.43702	-23.995	-20.0972	-25.8208	-3.08484	-27.0527	-24.0025
11_552_rep_1	552	SS2-E	0.66459	1.2947e-07	0.2705	1.7815e-07	3.8271e-07	1.94812e-07	0.407018	2.6806e-07	5.75859e-07	-22.2914	-1.29684	-21.8309	-20.7278	-25.3218	-2.94466	-24.8887	-24.6331	-25.38	0.733649	-3.43892	0.521975	-24.2035	1.86439	-25.1059	0.814614
39_552_rep_2	552	SS2-E	0.57668	1.7563e-07	0.1727	9.2578e-08	3.3095e-07	3.04554e-07	0.299473	1.60536e-07	5.73888e-07	-21.6468	-1.7395	-22.5706	-20.7327	-24.6772	-3.38733	-25.6283	-24.6381
67_552_rep_3	552	SS2-E	1.4429	1.5931e-07	0.28559	2.6848e-06	3.1194e-07	1.1041e-07	0.197928	1.8607e-06	2.1619e-07	-23.1106	-2.33695	-19.0357	-22.1412	-26.141	-3.98478	-22.0935	-26.0465
12_553_rep_1	553	SS2-F	0.51318	1.3153e-07	0.071771	9.8746e-08	2.5287e-07	2.56304e-07	0.139855	1.9242e-07	4.92751e-07	-21.8956	-2.83799	-22.3092	-20.9526	-24.926	-4.48582	-25.367	-24.858	-25.091	0.315073	-4.76583	0.373212	-24.5227	2.53774	-25.3007	0.393367
40_553_rep_2	553	SS2-F	0.69779	1.8304e-07	0.088791	1.7408e-06	2.0416e-07	2.62314e-07	0.127246	2.49473e-06	2.92581e-07	-21.8622	-2.97431	-18.6127	-21.7047	-24.8926	-4.62213	-21.6704	-25.61
68_553_rep_3	553	SS2-F	1.093	1.9425e-07	0.093856	9.3878e-08	3.6125e-07	1.77722e-07	0.0858701	8.58902e-08	3.30512e-07	-22.4239	-3.5417	-23.4729	-21.5288	-25.4543	-5.18953	-26.5307	-25.4341

## Sheet: 2_Ratios (YFP data)_Fig7B
Additional file 8, sheet 2: Ratios between SS and BE2 according to YFP/mCherry from the 3-h time point. Underlying data of each replicate is provided in Additional file 2, sheet 1.
	SS abundance (YFP/mCherry data from 3-h time point)										BE2 abdundance (YFP/mCherry data from 3-h time point)										Data used for Table S1		Data presented in Fig. 7B
Corresponding line expressing untagged constructs	Yeast strain	CDS	Promoter	Terminator	Label of promoter/terminator combination	Comment	Mean (YFP/mCherry corrected)	Standard deviation (YFP/mCherry corrected)	Relative standard deviation	n (Number of replicate cultures)	Yeast strain	CDS	Promoter	Terminator	Label of promoter/terminator combination	Comment	Mean (YFP/mCherry corrected)	Standard deviation (YFP/mCherry corrected)	Relative standard deviation	n (Number of replicate cultures)	Mean SS/BE2 ratio	Standard deviation of SS/BE2 ratio using error propagation	Expected SS/BE2 (log2 FC to strain A)
SS1-A	439	SS1-YFP	pUBI4	tRPL3	strong		166.253	4.97325	0.0299137	3	493	BE2-YFP	pUBI4	tENO1	weak		19.8904	1.41529	0.0711546	4	8.35848	0.844776	0
SS1-B	439	SS1-YFP	pUBI4	tRPL3	strong		166.253	4.97325	0.0299137	3	496	BE2-YFP	pHHF1	tRPL3	medium		39.5169	1.14138	0.0288833	4	4.20715	0.247368	-0.990397
SS1-C	439	SS1-YFP	pUBI4	tRPL3	strong		166.253	4.97325	0.0299137	3	489	BE2-YFP	pCWP2	tRPL3	strong		76.4335	1.36173	0.0178158	4	2.17514	0.103818	-1.94213
SS1-D	439	SS1-YFP	pUBI4	tRPL3	strong		166.253	4.97325	0.0299137	3	489	BE2-YFP	pCWP2	tRPL3	very strong (2 copies of "strong" construct)	YFP data inferred from "strong" construct	152.867	2.72345	0.0178158	4	1.08757	0.0519091	-2.94213
SS1-E	No data of corresponding YFP-tagged construct available										489	BE2-YFP	pCWP2	tRPL3	very strong (2 copies of "strong" construct)	YFP data inferred from "strong" construct	152.867	2.72345	0.0178158	4	n.d.	n.d.	n.d.
SS1-F	No data of corresponding YFP-tagged construct available										489	BE2-YFP	pCWP2	tRPL3	very strong (2 copies of "strong" construct)	YFP data inferred from "strong" construct	152.867	2.72345	0.0178158	4	n.d.	n.d.	n.d.
SS2-A	485	SS2-YFP	pCWP2	tUPT7	strong		105.056	1.51076	0.0143805	3	493	BE2-YFP	pUBI4	tENO1	weak		19.8904	1.41529	0.0711546	4	5.28173	0.451773	0
SS2-B	485	SS2-YFP	pCWP2	tUPT7	strong		105.056	1.51076	0.0143805	3	496	BE2-YFP	pHHF1	tRPL3	medium		39.5169	1.14138	0.0288833	4	2.6585	0.115017	-0.990397
SS2-C	485	SS2-YFP	pCWP2	tUPT7	strong		105.056	1.51076	0.0143805	3	489	BE2-YFP	pCWP2	tRPL3	strong		76.4335	1.36173	0.0178158	4	1.37447	0.044253	-1.94213
SS2-D	485	SS2-YFP	pCWP2	tUPT7	strong		105.056	1.51076	0.0143805	3	489	BE2-YFP	pCWP2	tRPL3	very strong (2 copies of "strong" construct)	YFP data inferred from "strong" construct	152.867	2.72345	0.0178158	4	0.687236	0.0221265	-2.94213
SS2-E	486	SS2-YFP	pUBI4	tUPT7	medium		53.8258	2.35299	0.0437149	3	489	BE2-YFP	pCWP2	tRPL3	very strong (2 copies of "strong" construct)	YFP data inferred from "strong" construct	152.867	2.72345	0.0178158	4	0.352109	0.0216655	-3.90692
SS2-F	No data of corresponding YFP-tagged construct available										489	BE2-YFP	pCWP2	tRPL3	very strong (2 copies of "strong" construct)	YFP data inferred from "strong" construct	152.867	2.72345	0.0178158	4	n.d.	n.d.	n.d.
SS3-A	431	SS3-YFP	pCWP2	tENO1	strong		134.464	1.86303	0.0138552	3	493	BE2-YFP	pUBI4	tENO1	weak		19.8904	1.41529	0.0711546	4	6.76027	0.574689	0
SS3-B	431	SS3-YFP	pCWP2	tENO1	strong		134.464	1.86303	0.0138552	3	496	BE2-YFP	pHHF1	tRPL3	medium		39.5169	1.14138	0.0288833	4	3.40271	0.145427	-0.990397
SS3-C	431	SS3-YFP	pCWP2	tENO1	strong		134.464	1.86303	0.0138552	3	489	BE2-YFP	pCWP2	tRPL3	strong		76.4335	1.36173	0.0178158	4	1.75923	0.0557168	-1.94213
SS3-D	431	SS3-YFP	pCWP2	tENO1	strong		134.464	1.86303	0.0138552	3	489	BE2-YFP	pCWP2	tRPL3	very strong (2 copies of "strong" construct)	YFP data inferred from "strong" construct	152.867	2.72345	0.0178158	4	0.879617	0.0278584	-2.94213
SS3-E	436	SS3-YFP	pHHF1	tYOX1	medium		63.7874	6.49033	0.101749	3	489	BE2-YFP	pCWP2	tRPL3	very strong (2 copies of "strong" construct)	YFP data inferred from "strong" construct	152.867	2.72345	0.0178158	4	0.417274	0.0498914	-4.01801
SS3-F	433	SS3-YFP	pUBI4	tENO1	weak		31.0727	5.41077	0.174132	3	489	BE2-YFP	pCWP2	tRPL3	very strong (2 copies of "strong" construct)	YFP data inferred from "strong" construct	152.867	2.72345	0.0178158	4	0.203266	0.0390166	-5.05564
SS4-A	424	SS4-YFP	pCWP2	tRPL3	strong		89.4514	2.91304	0.0325656	3	493	BE2-YFP	pUBI4	tENO1	weak		19.8904	1.41529	0.0711546	4	4.49721	0.466452	0
SS4-B	424	SS4-YFP	pCWP2	tRPL3	strong		89.4514	2.91304	0.0325656	3	496	BE2-YFP	pHHF1	tRPL3	medium		39.5169	1.14138	0.0288833	4	2.26362	0.139097	-0.990397
SS4-C	424	SS4-YFP	pCWP2	tRPL3	strong		89.4514	2.91304	0.0325656	3	489	BE2-YFP	pCWP2	tRPL3	strong		76.4335	1.36173	0.0178158	4	1.17032	0.0589622	-1.94213
SS4-D	424	SS4-YFP	pCWP2	tRPL3	strong		89.4514	2.91304	0.0325656	3	489	BE2-YFP	pCWP2	tRPL3	very strong (2 copies of "strong" construct)	YFP data inferred from "strong" construct	152.867	2.72345	0.0178158	4	0.585158	0.0294811	-2.94213
SS4-E	386	SS4-YFP	pHHF1	tUPT7	medium		40.9704	1.20082	0.0293094	3	489	BE2-YFP	pCWP2	tRPL3	very strong (2 copies of "strong" construct)	YFP data inferred from "strong" construct	152.867	2.72345	0.0178158	4	0.268013	0.0126302	-4.06866
SS4-F	376	SS4-YFP	pUBI4	tUPT7	weak		23.45	0.956815	0.0408024	3	489	BE2-YFP	pCWP2	tRPL3	very strong (2 copies of "strong" construct)	YFP data inferred from "strong" construct	152.867	2.72345	0.0178158	4	0.153401	0.0089921	-4.87365
