# Supplementary material for: Tuning heterologous glucan biosynthesis in yeast to understand and exploit plant starch diversity
Source: BMC Biol. 2022 Sep 24;20:207. doi: 10.1186/s12915-022-01408-x (PMC9509603; doi:10.1186/s12915-022-01408-x)
Supplement: Supplementary file 9 — Additional file 9. Yeast strains, plant lines and antibodies used in the present study. [file 12915_2022_1408_MOESM9_ESM.xlsx]

## Sheet: 1_Yeast strains
Additional file 9, sheet 1: Yeast strains used in this study.
Reference:
Pfister, B., Sánchez-Ferrer, A., Diaz, A., Lu, K., Otto, C., Holler, M., Shaik, F.R., Meier, F., Mezzenga, R., and Zeeman, S.C. (2016). Recreating the synthesis of starch granules in yeast. Elife 5: 1–29.
Yeast strain (number / name)	Yeast strain number	Source	Usage	Parental strain	Construct used for transformation	Relevant genotype
WT (CEN.PK113-11C)	WT	kindly provided by Barbara A. Halkier, University of Copenhagen, Denmark	Progenitor for further strain creation			MATa MAL2-8C SUC2 his3Δ ura3-52
28	328	Pfister et al., 2016	Control strain			MATa MAL2-8C SUC2 his3Δ gdb1Δ gph1Δ glg1Δ glg2Δ glc3::pGAL1-BE3-tCYC1 XII-2::pGAL1-BE2-tCYC1 gsy1::pGAL1-glgC-TM-HA-tCYC1 X-2::pGAL1-SS1-tCYC1 XI-2::pGAL1-SS2-HA-tCYC1 gsy2::pGAL1-SS3-tCYC1 XII-1::pGAL1-SS4-FLAG-tCYC1
29	329	Pfister et al., 2016	Control strain			MATa MAL2-8C SUC2 his3Δ gdb1Δ gph1Δ glg1Δ glg2Δ glc3::pGAL1-BE3-tCYC1 XII-2::pGAL1-BE2-tCYC1 gsy1::pGAL1-glgC-TM-HA-tCYC1 X-2::pGAL1-SS1-tCYC1 X-4::pGAL1-SS2-HA-tCYC1 gsy2::pGAL1-SS3-tCYC1 XII-1::pGAL1-SS4-FLAG-tCYC1 XI-2::pGAL10-ISA1-tADH1-pGAL1-ISA2-tCYC1
207	207	Pfister et al., 2016, strain R	Control strain for Western blots			MATa MAL2-8C SUC2 his3Δ gdb1Δ gph1Δ glc3::BE3 gsy1::GlgC-TM gsy2::SS4 XI-2::ISA1-ISA2
255	255	Pfister et al., 2016, strain T	Control strain for Western blots			MATa MAL2-8C SUC2 his3Δ gdb1Δ gph1Δ glg1Δ glg2Δ glc3::BE2 gsy1::GlgC-TM gsy2::SS4 XI-2::ISA1-ISA2
29.1	329.1	This study	Progenitor for further strain creation; glucan measurements	29	None (FOA selected line of progenitor)	MATa MAL2-8C SUC2 his3Δ ura3-52 gdb1Δ gph1Δ glg1Δ glg2Δ glc3::pGAL1-BE3-tCYC1 XII-2::pGAL1-BE2-tCYC1 gsy1::pGAL1-glgC-TM-HA-tCYC1 X-2::pGAL1-SS1-tCYC1 X-4::pGAL1-SS2-HA-tCYC1 gsy2::pGAL1-SS3-tCYC1 XII-1::pGAL1-SS4-FLAG-tCYC1 XI-2::pGAL10-ISA1-tADH1-pGAL1-ISA2-tCYC1
48A	348A	This study	Glucan measurements (strain without glgC-TM); maltase activity assays	29.1	pBP36_pGSY1	MATa MAL2-8C SUC2 his3Δ gdb1Δ gph1Δ glg1Δ glg2Δ gsy1Δ glc3::pGAL1-BE3-tCYC1 XII-2::pGAL1-BE2-tCYC1 X-2::pGAL1-SS1-tCYC1 X-4::pGAL1-SS2-HA-tCYC1 gsy2::pGAL1-SS3-tCYC1 XII-1::pGAL1-SS4-FLAG-tCYC1 XI-2::pGAL10-ISA1-tADH1-pGAL1-ISA2-tCYC1
48B	348B	This study	Glucan measurements (strain without glgC-TM)	29.1	pBP36_pGSY1	MATa MAL2-8C SUC2 his3Δ gdb1Δ gph1Δ glg1Δ glg2Δ gsy1Δ glc3::pGAL1-BE3-tCYC1 XII-2::pGAL1-BE2-tCYC1 X-2::pGAL1-SS1-tCYC1 X-4::pGAL1-SS2-HA-tCYC1 gsy2::pGAL1-SS3-tCYC1 XII-1::pGAL1-SS4-FLAG-tCYC1 XI-2::pGAL10-ISA1-tADH1-pGAL1-ISA2-tCYC1
48C	348C	This study	Glucan measurements (strain without glgC-TM)	29.1	pBP36_pGSY1	MATa MAL2-8C SUC2 his3Δ gdb1Δ gph1Δ glg1Δ glg2Δ gsy1Δ glc3::pGAL1-BE3-tCYC1 XII-2::pGAL1-BE2-tCYC1 X-2::pGAL1-SS1-tCYC1 X-4::pGAL1-SS2-HA-tCYC1 gsy2::pGAL1-SS3-tCYC1 XII-1::pGAL1-SS4-FLAG-tCYC1 XI-2::pGAL10-ISA1-tADH1-pGAL1-ISA2-tCYC1
87	87	This study	Progenitor for further strain creation	WT	pBP65_pGDB1	MATa MAL2-8C SUC2 his3Δ gdb1Δ
87.2.1	87.2.1	This study	Progenitor for further strain creation	87	None (FOA selected line of progenitor)	MATa MAL2-8C SUC2 his3Δ ura3-52 gdb1Δ
199	199	This study	Maltase activity assays	87.2.1	pBP51_pGPH1	MATa MAL2-8C SUC2 his3Δ gdb1Δ gph1Δ
330	330	This study	Progenitor for further strain creation	CEN.PK113-11C	pBP99_pGLC3	MATa MAL2-8C SUC2 his3Δ glc3Δ
330.2	330.2	This study	Progenitor for further strain creation	330	None (FOA selected line of progenitor)	MATa MAL2-8C SUC2 his3Δ ura3-52 glc3Δ
334	334	This study	Progenitor for further strain creation	330.2	pBP102_pGSY2	MATa MAL2-8C SUC2 his3Δ glc3Δ gsy2Δ
334.1	334.1	This study	Progenitor for further strain creation	334	None (FOA selected line of progenitor)	MATa MAL2-8C SUC2 his3Δ ura3-52 glc3Δ gsy2Δ
342	342	This study	Progenitor for further strain creation	334.1	pBP105_pGLG1	MATa MAL2-8C SUC2 his3Δ glc3Δ gsy2Δ glg1Δ
342.1	342.1	This study	Progenitor for further strain creation	342	None (FOA selected line of progenitor)	MATa MAL2-8C SUC2 his3Δ ura3-52 glc3Δ gsy2Δ glg1Δ
344	344	This study	Progenitor for further strain creation	342.1	pBP106_pGLG2	MATa MAL2-8C SUC2 his3Δ glc3Δ gsy2Δ glg1Δ glg2Δ
344.1	344.1	This study	Progenitor for further strain creation	344	None (FOA selected line of progenitor)	MATa MAL2-8C SUC2 his3Δ ura3-52 glc3Δ gsy2Δ glg1Δ glg2Δ
346	346	This study	Progenitor for further strain creation	344.1	pBP38_pGAL1-GlgC-TM-HA in pGSY1	MATa MAL2-8C SUC2 his3Δ glc3Δ gsy2Δ glg1Δ glg2Δ gsy1::pGAL1-glgC-TM-HA-tCYC1
346.1	346.1	This study	Progenitor for further strain creation	346	None (FOA selected line of progenitor)	MATa MAL2-8C SUC2 his3Δ ura3-52 glc3Δ gsy2Δ glg1Δ glg2Δ gsy1::pGAL1-glgC-TM-HA-tCYC1
349	349	This study	Progenitor for further strain creation	344.1	pBP154_pBAR1	MATa MAL2-8C SUC2 his3Δ glc3Δ gsy2Δ glg1Δ glg2Δ bar1Δ
351	351	This study	Progenitor for further strain creation	346.1	pBP154_pBAR1	MATa MAL2-8C SUC2 his3Δ glc3Δ gsy2Δ glg1Δ glg2Δ gsy1::pGAL1-glgC-TM-HA-tCYC1 bar1Δ
361	361	This study	YFP expression data (background control)	349	pBP192_ConLS-RE_XII-2_AmpR(E.coli)_KanR(yeast)_pCWP2_mCherry_tUPT7	MATa MAL2-8C SUC2 his3Δ KanR glc3Δ gsy2Δ glg1Δ glg2Δ bar1Δ XII-2::pCWP2-mCherry-tUPT7
361.1	361.1	This study	Progenitor for further strain creation	361	None (FOA selected line of progenitor)	MATa MAL2-8C SUC2 his3Δ KanR ura3-52 glc3Δ gsy2Δ glg1Δ glg2Δ bar1Δ XII-2::pCWP2-mCherry-tUPT7
362	362	This study	YFP expression data (background control)	351	pBP192_ConLS-RE_XII-2_AmpR(E.coli)_KanR(yeast)_pCWP2_mCherry_tUPT7	MATa MAL2-8C SUC2 his3Δ KanR glc3Δ gsy2 glg1Δ glg2Δ gsy1::pGAL1-glgC-TM-HA-tCYC1 bar1Δ XII-2::pCWP2-mCherry-tUPT7
362.1	362.1	This study	Progenitor for further strain creation; maltase activity assays	362	None (FOA selected line of progenitor)	MATa MAL2-8C SUC2 his3Δ KanR ura3-52 glc3Δ gsy2Δ glg1Δ glg2Δ gsy1::pGAL1-glgC-TM-HA-tCYC1 bar1Δ XII-2::pCWP2-mCherry-tUPT7
371	371	This study	YFP expression data	361.1	pBP195_ConLS-R1_GPH1_AmpR(E.coli)_URA3(yeast)_pCWP2_SS4_eYFP_tUPT7	MATa MAL2-8C SUC2 his3Δ KanMX glc3Δ gsy2Δ glg1Δ glg2Δ bar1Δ XII-2::pCWP2-mCherry-tUPT7 gph1::pCWP2-SS4-YFP-tUPT7
376	376	This study	YFP expression data	361.1	pBP196_ConLS-R1_GPH1_AmpR(E.coli)_URA3(yeast)_pUBI4_SS4_eYFP_tUPT7	MATa MAL2-8C SUC2 his3Δ KanMX glc3Δ gsy2Δ glg1Δ glg2Δ bar1Δ XII-2::pCWP2-mCherry-tUPT7 gph1::pUBI4-SS4-YFP-tUPT7
381	381	This study	YFP expression data	361.1	pBP197_ConLS-R1_GPH1_AmpR(E.coli)_URA3(yeast)_pHSP104_SS4_eYFP_tUPT7	MATa MAL2-8C SUC2 his3Δ KanMX glc3Δ gsy2Δ glg1Δ glg2Δ bar1Δ XII-2::pCWP2-mCherry-tUPT7 gph1::pHSP104-SS4-YFP-tUPT7
386	386	This study	YFP expression data	361.1	pBP198_ConLS-R1_GPH1_AmpR(E.coli)_URA3(yeast)_pHHF1_SS4_eYFP_tUPT7	MATa MAL2-8C SUC2 his3Δ KanMX glc3Δ gsy2Δ glg1Δ glg2Δ bar1Δ XII-2::pCWP2-mCherry-tUPT7 gph1::pHHF1-SS4-YFP-tUPT7
391	391	This study	YFP expression data	361.1	pBP199_ConLS-R1_GPH1_AmpR(E.coli)_URA3(yeast)_pYJL068C_SS4_eYFP_tUPT7	MATa MAL2-8C SUC2 his3Δ KanMX glc3Δ gsy2Δ glg1Δ glg2Δ bar1Δ XII-2::pCWP2-mCherry-tUPT7 gph1::pYJL068C-SS4-YFP-tUPT7
411	411	This study	YFP expression data	361.1	pBP160_ConLS-R1_GDB1_AmpR(E.coli)_URA3(yeast)_pCWP2_SS3_eYFP_tUPT7	MATa MAL2-8C SUC2 his3Δ KanMX glc3Δ gsy2Δ glg1Δ glg2Δ bar1Δ XII-2::pCWP2-mCherry-tUPT7 gdb1::pCWP2-SS3-YFP-tUPT7
412	412	This study	YFP expression data	361.1	pBP161_ConLS-R1_GDB1_AmpR(E.coli)_URA3(yeast)_pUBI4_SS3_eYFP_tUPT7	MATa MAL2-8C SUC2 his3Δ KanMX glc3Δ gsy2Δ glg1Δ glg2Δ bar1Δ XII-2::pCWP2-mCherry-tUPT7 gdb1::pUBI4-SS3-YFP-tUPT7
413	413	This study	YFP expression data	361.1	pBP162_ConLS-R1_GDB1_AmpR(E.coli)_URA3(yeast)_pHSP104_SS3_eYFP_tUPT7	MATa MAL2-8C SUC2 his3Δ KanMX glc3Δ gsy2Δ glg1Δ glg2Δ bar1Δ XII-2::pCWP2-mCherry-tUPT7 gdb1::pHSP104-SS3-YFP-tUPT7
417	417	This study	YFP expression data	361.1	pBP167_ConLS-R1_GPH1_AmpR(E.coli)_URA3(yeast)_pCWP2_SS3_eYFP_tUPT7	MATa MAL2-8C SUC2 his3Δ KanMX glc3Δ gsy2Δ glg1Δ glg2Δ bar1Δ XII-2::pCWP2-mCherry-tUPT7 gph1::pCWP2-SS3-YFP-tUPT7
418	418	This study	YFP expression data	361.1	pBP172_ConLS-R1_GPH1_AmpR(E.coli)_URA3(yeast)_pUBI4_SS3_eYFP_tUPT7	MATa MAL2-8C SUC2 his3Δ KanMX glc3Δ gsy2Δ glg1Δ glg2Δ bar1Δ XII-2::pCWP2-mCherry-tUPT7 gph1::pUBI4-SS3-YFP-tUPT7
419	419	This study	YFP expression data	361.1	pBP177_ConLS-R1_GPH1_AmpR(E.coli)_URA3(yeast)_pHSP104_SS3_eYFP_UPT7	MATa MAL2-8C SUC2 his3Δ KanMX glc3Δ gsy2Δ glg1Δ glg2Δ bar1Δ XII-2::pCWP2-mCherry-tUPT7 gph1::pHSP104-SS3-YFP-tUPT7
420	420	This study	YFP expression data	361.1	pBP182_ConLS-R1_GPH1_AmpR(E.coli)_URA3(yeast)_pHHF1_SS3_eYFP_tUPT7	MATa MAL2-8C SUC2 his3Δ KanMX glc3Δ gsy2Δ glg1Δ glg2Δ bar1Δ XII-2::pCWP2-mCherry-tUPT7 gph1::pHHF1-SS3-YFP-tUPT7
421	421	This study	YFP expression data	361.1	pBP187_ConLS-R1_GPH1_AmpR(E.coli)_URA3(yeast)_pYJL068C_SS3_eYFP_tUPT7	MATa MAL2-8C SUC2 his3Δ KanMX glc3Δ gsy2Δ glg1Δ glg2Δ bar1Δ XII-2::pCWP2-mCherry-tUPT7 gph1::pYJL068C-SS3-YFP-tUPT7
422	422	This study	YFP expression data	361.1	pBP209_ConL1-R2_GPH1_AmpR(E.coli)_URA3(yeast)_pCWP2_SS4_eYFP_tENO1	MATa MAL2-8C SUC2 his3Δ KanMX glc3Δ gsy2Δ glg1Δ glg2Δ bar1Δ XII-2::pCWP2-mCherry-tUPT7 gph1::pCWP2-SS4-YFP-tENO1
423	423	This study	YFP expression data	361.1	pBP210_ConL1-R2_GPH1_AmpR(E.coli)_URA3(yeast)_pCWP2_SS4_eYFP_tUPT7	MATa MAL2-8C SUC2 his3Δ KanMX glc3Δ gsy2Δ glg1Δ glg2Δ bar1Δ XII-2::pCWP2-mCherry-tUPT7 gph1::pCWP2-SS4-YFP-tUPT7
424	424	This study	YFP expression data	361.1	pBP220_ConL1-R2_GPH1_AmpR(E.coli)_URA3(yeast)_pCWP2_SS4_eYFP_tRPL3	MATa MAL2-8C SUC2 his3Δ KanMX glc3Δ gsy2Δ glg1Δ glg2Δ bar1Δ XII-2::pCWP2-mCherry-tUPT7 gph1::pCWP2-SS4-YFP-tRPL3
425	425	This study	YFP expression data	361.1	pBP221_ConL1-R2_GPH1_AmpR(E.coli)_URA3(yeast)_pCWP2_SS4_eYFP_tMET13	MATa MAL2-8C SUC2 his3Δ KanMX glc3Δ gsy2Δ glg1Δ glg2Δ bar1Δ XII-2::pCWP2-mCherry-tUPT7 gph1::pCWP2-SS4-YFP-tMET13
426	426	This study	YFP expression data	361.1	pBP222_ConL1-R2_GPH1_AmpR(E.coli)_URA3(yeast)_pCWP2_SS4_eYFP_tYOX1	MATa MAL2-8C SUC2 his3Δ KanMX glc3Δ gsy2Δ glg1Δ glg2Δ bar1Δ XII-2::pCWP2-mCherry-tUPT7 gph1::pCWP2-SS4-YFP-tYOX1
427	427	This study	YFP expression data	361.1	pBP246_ConL1-R2_GPH1_AmpR(E.coli)_URA3(yeast)_pGAL1_SS4_eYFP_tCYC1	MATa MAL2-8C SUC2 his3Δ KanMX glc3Δ gsy2Δ glg1Δ glg2Δ bar1Δ XII-2::pCWP2-mCherry-tUPT7 gph1::pGAL1-SS4-YFP-tCYC1
429	429	This study	YFP expression data	361.1	pBP248_ConLS-R1_GPH1_AmpR(E.coli)_URA3(yeast)_pGAL1_SS3_eYFP_tCYC1	MATa MAL2-8C SUC2 his3Δ KanMX glc3Δ gsy2Δ glg1Δ glg2Δ bar1Δ XII-2::pCWP2-mCherry-tUPT7 gph1::pGAL1-SS3-YFP-tCYC1
431	431	This study	YFP expression data	361.1	pBP166_ConLS-R1_GPH1_AmpR(E.coli)_URA3(yeast)_pCWP2_SS3_eYFP_tENO1	MATa MAL2-8C SUC2 his3Δ KanMX glc3Δ gsy2Δ glg1Δ glg2Δ bar1Δ XII-2::pCWP2-mCherry-tUPT7 gph1::pCWP2-SS3-YFP-tENO1
432	432	This study	YFP expression data	361.1	pBP169_ConLS-R1_GPH1_AmpR(E.coli)_URA3(yeast)_pCWP2_SS3_eYFP_tYOX1	MATa MAL2-8C SUC2 his3Δ KanMX glc3Δ gsy2Δ glg1Δ glg2Δ bar1Δ XII-2::pCWP2-mCherry-tUPT7 gph1::pCWP2-SS3-YFP-tYOX1
433	433	This study	YFP expression data	361.1	pBP171_ConLS-R1_GPH1_AmpR(E.coli)_URA3(yeast)_pUBI4_SS3_eYFP_tENO1	MATa MAL2-8C SUC2 his3Δ KanMX glc3Δ gsy2Δ glg1Δ glg2Δ bar1Δ XII-2::pCWP2-mCherry-tUPT7 gph1::pUBI4-SS3-YFP-tENO1
434	434	This study	YFP expression data	361.1	pBP174_ConLS-R1_GPH1_AmpR(E.coli)_URA3(yeast)_pUBI4_SS3_eYFP_tYOX1	MATa MAL2-8C SUC2 his3Δ KanMX glc3Δ gsy2Δ glg1Δ glg2Δ bar1Δ XII-2::pCWP2-mCherry-tUPT7 gph1::pUBI4-SS3-YFP-tYOX1
435	435	This study	YFP expression data	361.1	pBP181_ConLS-R1_GPH1_AmpR(E.coli)_URA3(yeast)_pHHF1_SS3_eYFP_tENO1	MATa MAL2-8C SUC2 his3Δ KanMX glc3Δ gsy2Δ glg1Δ glg2Δ bar1Δ XII-2::pCWP2-mCherry-tUPT7 gph1::pHHF1-SS3-YFP-tENO1
436	436	This study	YFP expression data	361.1	pBP184_ConLS-R1_GPH1_AmpR(E.coli)_URA3(yeast)_pHHF1_SS3_eYFP_tYOX1	MATa MAL2-8C SUC2 his3Δ KanMX glc3Δ gsy2Δ glg1Δ glg2Δ bar1Δ XII-2::pCWP2-mCherry-tUPT7 gph1::pHHF1-SS3-YFP-tYOX1
437	437	This study	YFP expression data	361.1	pBP253_ConL2-R3_GPH1_AmpR(E.coli)_URA3(yeast)_pCWP2_SS1_eYFP_tRPL3	MATa MAL2-8C SUC2 his3Δ KanMX glc3Δ gsy2Δ glg1Δ glg2Δ bar1Δ XII-2::pCWP2-mCherry-tUPT7 gph1::pCWP2-SS1-YFP-tRPL3
438	438	This study	YFP expression data	361.1	pBP254_ConL2-R3_GPH1_AmpR(E.coli)_URA3(yeast)_pCWP2_SS1_eYFP_tYOX1	MATa MAL2-8C SUC2 his3Δ KanMX glc3Δ gsy2Δ glg1Δ glg2Δ bar1Δ XII-2::pCWP2-mCherry-tUPT7 gph1::pCWP2-SS1-YFP-tYOX1
439	439	This study	YFP expression data	361.1	pBP255_ConL2-R3_GPH1_AmpR(E.coli)_URA3(yeast)_pUBI4_SS1_eYFP_tRPL3	MATa MAL2-8C SUC2 his3Δ KanMX glc3Δ gsy2Δ glg1Δ glg2Δ bar1Δ XII-2::pCWP2-mCherry-tUPT7 gph1::pUBI4-SS1-YFP-tRPL3
440	440	This study	YFP expression data	361.1	pBP258_ConL3-RE_GPH1_AmpR(E.coli)_URA3(yeast)_pCWP2_SS2_eYFP_tMET13	MATa MAL2-8C SUC2 his3Δ KanMX glc3Δ gsy2Δ glg1Δ glg2Δ bar1Δ XII-2::pCWP2-mCherry-tUPT7 gph1::pCWP2-SS2-YFP-tMET13
441	441	This study	YFP expression data	361.1	pBP259_ConL3-RE_GPH1_AmpR(E.coli)_URA3(yeast)_pHSP104_SS2_eYFP_tUPT7	MATa MAL2-8C SUC2 his3Δ KanMX glc3Δ gsy2Δ glg1Δ glg2Δ bar1Δ XII-2::pCWP2-mCherry-tUPT7 gph1::pHSP104-SS2-YFP-tUPT7
442	442	This study	YFP expression data	361.1	pBP260_ConL3-RE_GPH1_AmpR(E.coli)_URA3(yeast)_pHSP104_SS2_eYFP_tMET13	MATa MAL2-8C SUC2 his3Δ KanMX glc3Δ gsy2Δ glg1Δ glg2Δ bar1Δ XII-2::pCWP2-mCherry-tUPT7 gph1::pHSP104-SS2-YFP-tMET13
444	444	This study	YFP expression data	361.1	pBP266_ConL1-R2_GDB1_AmpR(E.coli)_URA3(yeast)_pCWP2_BE3_eYFP_tMET13	MATa MAL2-8C SUC2 his3Δ KanMX glc3Δ gsy2Δ glg1Δ glg2Δ bar1Δ XII-2::pCWP2-mCherry-tUPT7 gdb1::pCWP2-BE3-YFP-tMET13
445	445	This study	YFP expression data	361.1	pBP268_ConL1-R2_GDB1_AmpR(E.coli)_URA3(yeast)_pHSP104_BE3_eYFP_tMET13	MATa MAL2-8C SUC2 his3Δ KanMX glc3Δ gsy2Δ glg1Δ glg2Δ bar1Δ XII-2::pCWP2-mCherry-tUPT7 gdb1::pHSP104-BE3-YFP-tMET13
473	473	This study	YFP expression data	361.1	pBP168_ConLS-R1_GPH1_AmpR(E.coli)_URA3(yeast)_pCWP2_SS3_eYFP_tRPL3	MATa MAL2-8C SUC2 his3Δ KanMX glc3Δ gsy2Δ glg1Δ glg2Δ bar1Δ XII-2::pCWP2-mCherry-tUPT7 gph1::pCWP2-SS3-YFP-tRPL3
474	474	This study	YFP expression data	361.1	pBP170_ConLS-R1_GPH1_AmpR(E.coli)_URA3(yeast)_pCWP2_SS3_eYFP_tMET13	MATa MAL2-8C SUC2 his3Δ KanMX glc3Δ gsy2Δ glg1Δ glg2Δ bar1Δ XII-2::pCWP2-mCherry-tUPT7 gph1::pCWP2-SS3-YFP-tMET13
475	475	This study	YFP expression data	361.1	pBP173_ConLS-R1_GPH1_AmpR(E.coli)_URA3(yeast)_pUBI4_SS3_eYFP_tRPL3	MATa MAL2-8C SUC2 his3Δ KanMX glc3Δ gsy2Δ glg1Δ glg2Δ bar1Δ XII-2::pCWP2-mCherry-tUPT7 gph1::pUBI4-SS3-YFP-tRPL3
476	476	This study	YFP expression data	361.1	pBP175_ConLS-R1_GPH1_AmpR(E.coli)_URA3(yeast)_pUBI4_SS3_eYFP_tMET13	MATa MAL2-8C SUC2 his3Δ KanMX glc3Δ gsy2Δ glg1Δ glg2Δ bar1Δ XII-2::pCWP2-mCherry-tUPT7 gph1::pUBI4-SS3-YFP-tMET13
477	477	This study	YFP expression data	361.1	pBP183_ConLS-R1_GPH1_AmpR(E.coli)_URA3(yeast)_pHHF1_SS3_eYFP_tRPL3	MATa MAL2-8C SUC2 his3Δ KanMX glc3Δ gsy2Δ glg1Δ glg2Δ bar1Δ XII-2::pCWP2-mCherry-tUPT7 gph1::pHHF1-SS3-YFP-tRPL3
478	478	This study	YFP expression data	361.1	pBP185_ConLS-R1_GPH1_AmpR(E.coli)_URA3(yeast)_pHHF1_SS3_eYFP_tMET13	MATa MAL2-8C SUC2 his3Δ KanMX glc3Δ gsy2Δ glg1Δ glg2Δ bar1Δ XII-2::pCWP2-mCherry-tUPT7 gph1::pHHF1-SS3-YFP-tMET13
479	479	This study	YFP expression data	361.1	pBP316_ConLS-R1_GPH1_AmpR(E.coli)_URA3(yeast)_pCUP1m_SS3_eYFP_RPL3	MATa MAL2-8C SUC2 his3Δ KanMX glc3Δ gsy2Δ glg1Δ glg2Δ bar1Δ XII-2::pCWP2-mCherry-tUPT7 gph1::pCUP1-SS3-YFP-tRPL3
480	480	This study	YFP expression data	361.1	pBP251_ConL1-R2_GPH1_AmpR(E.coli)_URA3(yeast)_pCUP1m_SS4_eYFP_tUPT7	MATa MAL2-8C SUC2 his3Δ KanMX glc3Δ gsy2Δ glg1Δ glg2Δ bar1Δ XII-2::pCWP2-mCherry-tUPT7 gph1::pCUP1-SS4-YFP-tUPT7
481	481	This study	YFP expression data	361.1	pBP252_ConL1-R2_GPH1_AmpR(E.coli)_URA3(yeast)_pHSP104_SS4_eYFP_tMET13	MATa MAL2-8C SUC2 his3Δ KanMX glc3Δ gsy2Δ glg1Δ glg2Δ bar1Δ XII-2::pCWP2-mCherry-tUPT7 gph1::pHSP104-SS4-YFP-tMET13
483	483	This study	YFP expression data	361.1	pBP301_ConL2-R3_GDB1_AmpR(E.coli)_URA3(yeast)_pHHF1_SS1_eYFP_tRPL3	MATa MAL2-8C SUC2 his3Δ KanMX glc3Δ gsy2Δ glg1Δ glg2Δ bar1Δ XII-2::pCWP2-mCherry-tUPT7 gdb1::pHHF1-SS1-YFP-tRPL3
485	485	This study	YFP expression data	361.1	pBP257_ConL3-RE_GPH1_AmpR(E.coli)_URA3(yeast)_pCWP2_SS2_eYFP_tUPT7	MATa MAL2-8C SUC2 his3Δ KanMX glc3Δ gsy2Δ glg1Δ glg2Δ bar1Δ XII-2::pCWP2-mCherry-tUPT7 gph1::pCWP2-SS2-YFP-tUPT7
486	486	This study	YFP expression data	361.1	pBP302_ConL3-RE_GDB1_AmpR(E.coli)_URA3(yeast)_pUBI4_SS2_eYFP_tUPT7	MATa MAL2-8C SUC2 his3Δ KanMX glc3Δ gsy2Δ glg1Δ glg2Δ bar1Δ XII-2::pCWP2-mCherry-tUPT7 gdb1::pUBI4-SS2-YFP-tUPT7
487	487	This study	YFP expression data	361.1	pBP303_ConL3-RE_GDB1_AmpR(E.coli)_URA3(yeast)_pHHF1_SS2_eYFP_tUPT7	MATa MAL2-8C SUC2 his3Δ KanMX glc3Δ gsy2Δ glg1Δ glg2Δ bar1Δ XII-2::pCWP2-mCherry-tUPT7 gdb1::pHHF1-SS2-YFP-tUPT7
488	488	This study	YFP expression data	361.1	pBP304_ConL3-RE_GDB1_AmpR(E.coli)_URA3(yeast)_pCUP1_SS2_eYFP_tUPT7	MATa MAL2-8C SUC2 his3Δ KanMX glc3Δ gsy2Δ glg1Δ glg2Δ bar1Δ XII-2::pCWP2-mCherry-tUPT7 gdb1::pCUP1-SS2-YFP-tUPT7
489	489	This study	YFP expression data	362.1	pBP261_ConLS-R1_GDB1_AmpR(E.coli)_URA3(yeast)_pCWP2_BE2_eYFP_tRPL3	MATa MAL2-8C SUC2 his3Δ KanMX glc3Δ gsy2Δ glg1Δ glg2Δ bar1Δ gsy1::pGAL1-glgC-TM-HA-tCYC1 XII-2::pCWP2-mCherry-tUPT7 gdb1::pCWP2-BE2-YFP-tRPL3
490	490	This study	YFP expression data	362.1	pBP262_ConLS-R1_GDB1_AmpR(E.coli)_URA3(yeast)_pCWP2_BE2_eYFP_tYOX1	MATa MAL2-8C SUC2 his3Δ KanMX glc3Δ gsy2Δ glg1Δ glg2Δ bar1Δ gsy1::pGAL1-glgC-TM-HA-tCYC1 XII-2::pCWP2-mCherry-tUPT7 gdb1::pCWP2-BE2-YFP-tYOX1
491	491	This study	YFP expression data	362.1	pBP263_ConLS-R1_GDB1_AmpR(E.coli)_URA3(yeast)_pUBI4_BE2_eYFP_tRPL3	MATa MAL2-8C SUC2 his3Δ KanMX glc3Δ gsy2Δ glg1Δ glg2Δ bar1Δ gsy1::pGAL1-glgC-TM-HA-tCYC1 XII-2::pCWP2-mCherry-tUPT7 gdb1::pUBI4-BE2-YFP-tRPL3
492	492	This study	YFP expression data	362.1	pBP264_ConLS-R1_GDB1_AmpR(E.coli)_URA3(yeast)_pUBI4_BE2_eYFP_tYOX1	MATa MAL2-8C SUC2 his3Δ KanMX glc3Δ gsy2Δ glg1Δ glg2Δ bar1Δ gsy1::pGAL1-glgC-TM-HA-tCYC1 XII-2::pCWP2-mCherry-tUPT7 gdb1::pUBI4-BE2-YFP-tYOX1
493	493	This study	YFP expression data	362.1	pBP305_ConLS-R1_GDB1_AmpR(E.coli)_URA3(yeast)_pUBI4_BE2_eYFP_tENO1	MATa MAL2-8C SUC2 his3Δ KanMX glc3Δ gsy2Δ glg1Δ glg2Δ bar1Δ gsy1::pGAL1-glgC-TM-HA-tCYC1 XII-2::pCWP2-mCherry-tUPT7 gdb1::pUBI4-BE2-YFP-tENO1
494	494	This study	YFP expression data	362.1	pBP306_ConLS-R1_GDB1_AmpR(E.coli)_URA3(yeast)_pCWP2_BE2_eYFP_tENO1	MATa MAL2-8C SUC2 his3Δ KanMX glc3Δ gsy2Δ glg1Δ glg2Δ bar1Δ gsy1::pGAL1-glgC-TM-HA-tCYC1 XII-2::pCWP2-mCherry-tUPT7 gdb1::pCWP2-BE2-YFP-tENO1
495	495	This study	YFP expression data	362.1	pBP307_ConLS-R1_GDB1_AmpR(E.coli)_URA3(yeast)_pCUP1_BE2_eYFP_tRPL3	MATa MAL2-8C SUC2 his3Δ KanMX glc3Δ gsy2Δ glg1Δ glg2Δ bar1Δ gsy1::pGAL1-glgC-TM-HA-tCYC1 XII-2::pCWP2-mCherry-tUPT7 gdb1::pCUP1-BE2-YFP-tRPL3
496	496	This study	YFP expression data	362.1	pBP308_ConLS-R1_GDB1_AmpR(E.coli)_URA3(yeast)_pHHF1_BE2_eYFP_tRPL3	MATa MAL2-8C SUC2 his3Δ KanMX glc3Δ gsy2Δ glg1Δ glg2Δ bar1Δ gsy1::pGAL1-glgC-TM-HA-tCYC1 XII-2::pCWP2-mCherry-tUPT7 gdb1::pHHF1-BE2-YFP-tRPL3
497	497	This study	YFP expression data	362.1	pBP309_ConLS-R1_GDB1_AmpR(E.coli)_URA3(yeast)_pHSP104_BE2_eYFP_tRPL3	MATa MAL2-8C SUC2 his3Δ KanMX glc3Δ gsy2Δ glg1Δ glg2Δ bar1Δ gsy1::pGAL1-glgC-TM-HA-tCYC1 XII-2::pCWP2-mCherry-tUPT7 gdb1::pHSP104-BE2-YFP-tRPL3
499	499	This study	YFP expression data	362.1	pBP313_ConL1-R2_GDB1_AmpR(E.coli)_URA3(yeast)_pUBI4_BE3_eYFP_tUPT7	MATa MAL2-8C SUC2 his3Δ KanMX glc3Δ gsy2Δ glg1Δ glg2Δ bar1Δ gsy1::pGAL1-glgC-TM-HA-tCYC1 XII-2::pCWP2-mCherry-tUPT7 gdb1::pUBI4-BE3-YFP-tUPT7
500	500	This study	YFP expression data	362.1	pBP314_ConL1-R2_GDB1_AmpR(E.coli)_URA3(yeast)_pCUP1_BE3_eYFP_tUPT7	MATa MAL2-8C SUC2 his3Δ KanMX glc3Δ gsy2Δ glg1Δ glg2Δ bar1Δ gsy1::pGAL1-glgC-TM-HA-tCYC1 XII-2::pCWP2-mCherry-tUPT7 gdb1::pCUP1-BE3-YFP-tUPT7
501	501	This study	YFP expression data	362.1	pBP315_ConL1-R2_GDB1_AmpR(E.coli)_URA3(yeast)_pHHF1_BE3_eYFP_tUPT7	MATa MAL2-8C SUC2 his3Δ KanMX glc3Δ gsy2Δ glg1Δ glg2Δ bar1Δ gsy1::pGAL1-glgC-TM-HA-tCYC1 XII-2::pCWP2-mCherry-tUPT7 gdb1::pHHF1-BE3-YFP-tUPT7
504	504	This study	Progenitor for further strain creation; maltase activity assays	362.1	pBP333_A-MALx2_in_pWS082 and further CRISPR-Cas9 components	MATa MAL2-8C SUC2 his3Δ KanR ura3-52 malx2 glc3Δ gsy2Δ glg1Δ glg2Δ gsy1::pGAL1-glgC-TM-HA-tCYC1 bar1Δ XII-2::pCWP2-mCherry-tUPT7
505A	505A	This study	Maltase activity assays	362.1	pBP334_B-MALx2_in_pWS082 and further CRISPR-Cas9 components	MATa MAL2-8C SUC2 his3Δ KanR ura3-52 malx2 glc3Δ gsy2Δ glg1Δ glg2Δ gsy1::pGAL1-glgC-TM-HA-tCYC1 bar1Δ XII-2::pCWP2-mCherry-tUPT7
505B	505B	This study	Maltase activity assays	362.1	pBP334_B-MALx2_in_pWS082 and further CRISPR-Cas9 components	MATa MAL2-8C SUC2 his3Δ KanR ura3-52 malx2 glc3Δ gsy2Δ glg1Δ glg2Δ gsy1::pGAL1-glgC-TM-HA-tCYC1 bar1Δ XII-2::pCWP2-mCherry-tUPT7
506	506	This study	Progenitor for further strain creation	504	pBP104_pGPH1	MATa MAL2-8C SUC2 his3Δ KanR malx2 glc3Δ gsy2Δ glg1Δ glg2Δ gph1Δ gsy1::pGAL1-glgC-TM-HA-tCYC1 bar1Δ XII-2::pCWP2-mCherry-tUPT7
506.1	506.1	This study	Progenitor for further strain creation	506	None (FOA selected line of progenitor)	MATa MAL2-8C SUC2 his3Δ KanR ura3-52 malx2 glc3Δ gsy2Δ glg1Δ glg2Δ gph1Δ gsy1::pGAL1-glgC-TM-HA-tCYC1 bar1Δ XII-2::pCWP2-mCherry-tUPT7
511	511	This study	Progenitor for further strain creation	504	pBP337_ConLS-R1_GDB1_AmpR(E.coli)_URA3(yeast)_pCWP2_BE2_tRPL3	MATa MAL2-8C SUC2 his3Δ KanR malx2 glc3Δ gsy2Δ glg1Δ glg2Δ gsy1::pGAL1-glgC-TM-HA-tCYC1 bar1Δ XII-2::pCWP2-mCherry-tUPT7 gdb1::pCWP2-BE2-tRPL3
511.1	511.1	This study	Progenitor for further strain creation	511	None (FOA selected line of progenitor)	MATa MAL2-8C SUC2 his3Δ KanR ura3-52 malx2 glc3Δ gsy2Δ glg1Δ glg2Δ gsy1::pGAL1-glgC-TM-HA-tCYC1 bar1Δ XII-2::pCWP2-mCherry-tUPT7 gdb1::pCWP2-BE2-tRPL3
512	512	This study	Progenitor for further strain creation	504	pBP339_ConLS-R1_GDB1_AmpR(E.coli)_URA3(yeast)_pHHF1_BE2_tRPL3	MATa MAL2-8C SUC2 his3Δ KanR malx2 glc3Δ gsy2Δ glg1Δ glg2Δ gsy1::pGAL1-glgC-TM-HA-tCYC1 bar1Δ XII-2::pCWP2-mCherry-tUPT7 gdb1::pHHF1-BE2-tRPL3
512.2	512.2	This study	Progenitor for further strain creation	512	None (FOA selected line of progenitor)	MATa MAL2-8C SUC2 his3Δ KanR ura3-52 malx2 glc3Δ gsy2Δ glg1Δ glg2Δ gsy1::pGAL1-glgC-TM-HA-tCYC1 bar1Δ XII-2::pCWP2-mCherry-tUPT7 gdb1::pHHF1-BE2-tRPL3
513	513	This study	Progenitor for further strain creation	504	pBP338_ConLS-R1_GDB1_AmpR(E.coli)_URA3(yeast)_pUBI4_BE2_tENO1	MATa MAL2-8C SUC2 his3Δ KanR malx2 glc3Δ gsy2Δ glg1Δ glg2Δ gsy1::pGAL1-glgC-TM-HA-tCYC1 bar1Δ XII-2::pCWP2-mCherry-tUPT7 gdb1::pUBI4-BE2-tENO1
513.1	513.1	This study	Progenitor for further strain creation	513	None (FOA selected line of progenitor)	MATa MAL2-8C SUC2 his3Δ KanR ura3-52 malx2 glc3Δ gsy2Δ glg1Δ glg2Δ gsy1::pGAL1-glgC-TM-HA-tCYC1 bar1Δ XII-2::pCWP2-mCherry-tUPT7 gdb1::pUBI4-BE2-tENO1
516	516	This study	Iodine-stained plates; progenitor for further strain creation	511.1	pBP336_ConLS-R1_XII-5_AmpR(E. coli)_HygR(yeast)_pCWP2_BE2_tRPL3	MATa MAL2-8C SUC2 his3Δ HygR KanR ura3-52 malx2 glc3Δ gsy2Δ glg1Δ glg2Δ gsy1::pGAL1-glgC-TM-HA-tCYC1 bar1Δ XII-2::pCWP2-mCherry-tUPT7 gdb1::pCWP2-BE2-tRPL3 XII-5::pCWP2-BE2-tRPL3
519	519	This study	Iodine-stained plates; progenitor for further strain creation	506.1	pBP336_ConLS-R1_XII-5_AmpR(E. coli)_HygR(yeast)_pCWP2_BE2_tRPL3	MATa MAL2-8C SUC2 his3Δ HygR KanR ura3-52 malx2 glc3Δ gsy2Δ glg1Δ glg2Δ gph1Δ gsy1::pGAL1-glgC-TM-HA-tCYC1 bar1Δ XII-2::pCWP2-mCherry-tUPT7 XII-5::pCWP2-BE2-tRPL3
SS3-A	524	This study	Glucan measurements	513.1	pBP374_ConLS-R1_GPH1_AmpR(E.coli)_URA3(yeast)_pCWP2_SS3_tENO1	MATa MAL2-8C SUC2 his3Δ KanR malx2 glc3Δ gsy2Δ glg1Δ glg2Δ gsy1::pGAL1-glgC-TM-HA-tCYC1 bar1Δ XII-2::pCWP2-mCherry-tUPT7 gdb1::pUBI4-BE2-tENO1 gph1::pCWP2-SS3-tENO1
SS3-B	525	This study	Glucan measurements	512.2	pBP374_ConLS-R1_GPH1_AmpR(E.coli)_URA3(yeast)_pCWP2_SS3_tENO1	MATa MAL2-8C SUC2 his3Δ KanR malx2 glc3Δ gsy2Δ glg1Δ glg2Δ gsy1::pGAL1-glgC-TM-HA-tCYC1 bar1Δ XII-2::pCWP2-mCherry-tUPT7 gdb1::pHHF1-BE2-tRPL3 gph1::pCWP2-SS3-tENO1
SS3-C	526	This study	Glucan measurements	511.1	pBP374_ConLS-R1_GPH1_AmpR(E.coli)_URA3(yeast)_pCWP2_SS3_tENO1	MATa MAL2-8C SUC2 his3Δ KanR malx2 glc3Δ gsy2Δ glg1Δ glg2Δ gsy1::pGAL1-glgC-TM-HA-tCYC1 bar1Δ XII-2::pCWP2-mCherry-tUPT7 gdb1::pCWP2-BE2-tRPL3 gph1::pCWP2-SS3-tENO1
SS3-D	527	This study	Glucan measurements	516	pBP374_ConLS-R1_GPH1_AmpR(E.coli)_URA3(yeast)_pCWP2_SS3_tENO1	MATa MAL2-8C SUC2 his3Δ HygR KanR malx2 glc3Δ gsy2Δ glg1Δ glg2Δ gsy1::pGAL1-glgC-TM-HA-tCYC1 bar1Δ XII-2::pCWP2-mCherry-tUPT7 gdb1::pCWP2-BE2-tRPL3 XII-5::pCWP2-BE2-tRPL3 gph1::pCWP2-SS3-tENO1
SS3-E	528	This study	Glucan measurements	516	pBP373_ConLS-R1_GPH1_AmpR(E.coli)_URA3(yeast)_pHHF1_SS3_tYOX1	MATa MAL2-8C SUC2 his3Δ HygR KanR malx2 glc3Δ gsy2Δ glg1Δ glg2Δ gsy1::pGAL1-glgC-TM-HA-tCYC1 bar1Δ XII-2::pCWP2-mCherry-tUPT7 gdb1::pCWP2-BE2-tRPL3 XII-5::pCWP2-BE2-tRPL3 gph1::pHHF1-SS3-tYOX1
SS3-F	529	This study	Glucan measurements	516	pBP372_ConLS-R1_GPH1_AmpR(E.coli)_URA3(yeast)_pUBI4_SS3_tENO1	MATa MAL2-8C SUC2 his3Δ HygR KanR malx2 glc3Δ gsy2Δ glg1Δ glg2Δ gsy1::pGAL1-glgC-TM-HA-tCYC1 bar1Δ XII-2::pCWP2-mCherry-tUPT7 gdb1::pCWP2-BE2-tRPL3 XII-5::pCWP2-BE2-tRPL3 gph1::pUBI4-SS3-tENO1
SS4-A	532	This study	Glucan measurements	513.1	pBP377_ConL1-R2_GPH1_AmpR(E.coli)_URA3(yeast)_pCWP2_SS4_tRPL3	MATa MAL2-8C SUC2 his3Δ KanR malx2 glc3Δ gsy2Δ glg1Δ glg2Δ gsy1::pGAL1-glgC-TM-HA-tCYC1 bar1Δ XII-2::pCWP2-mCherry-tUPT7 gdb1::pUBI4-BE2-tENO1 gph1::pCWP2-SS4-tRPL3
SS4-B	533	This study	Glucan measurements	512.2	pBP377_ConL1-R2_GPH1_AmpR(E.coli)_URA3(yeast)_pCWP2_SS4_tRPL3	MATa MAL2-8C SUC2 his3Δ KanR malx2 glc3Δ gsy2Δ glg1Δ glg2Δ gsy1::pGAL1-glgC-TM-HA-tCYC1 bar1Δ XII-2::pCWP2-mCherry-tUPT7 gdb1::pHHF1-BE2-tRPL3 gph1::pCWP2-SS4-tRPL3
SS4-C	534	This study	Glucan measurements	511.1	pBP377_ConL1-R2_GPH1_AmpR(E.coli)_URA3(yeast)_pCWP2_SS4_tRPL3	MATa MAL2-8C SUC2 his3Δ KanR malx2 glc3Δ gsy2Δ glg1Δ glg2Δ gsy1::pGAL1-glgC-TM-HA-tCYC1 bar1Δ XII-2::pCWP2-mCherry-tUPT7 gdb1::pCWP2-BE2-tRPL3 gph1::pCWP2-SS4-tRPL3
SS4-D	535	This study	Glucan measurements	516	pBP377_ConL1-R2_GPH1_AmpR(E.coli)_URA3(yeast)_pCWP2_SS4_tRPL3	MATa MAL2-8C SUC2 his3Δ HygR KanR malx2 glc3Δ gsy2Δ glg1Δ glg2Δ gsy1::pGAL1-glgC-TM-HA-tCYC1 bar1Δ XII-2::pCWP2-mCherry-tUPT7 gdb1::pCWP2-BE2-tRPL3 XII-5::pCWP2-BE2-tRPL3 gph1::pCWP2-SS4-tRPL3
SS4-E	536	This study	Glucan measurements	516	pBP376_ConL1-R2_GPH1_AmpR(E.coli)_URA3(yeast)_pHHF1_SS4_tUPT7	MATa MAL2-8C SUC2 his3Δ HygR KanR malx2 glc3Δ gsy2Δ glg1Δ glg2Δ gsy1::pGAL1-glgC-TM-HA-tCYC1 bar1Δ XII-2::pCWP2-mCherry-tUPT7 gdb1::pCWP2-BE2-tRPL3 XII-5::pCWP2-BE2-tRPL3 gph1::pHHF1-SS4-tUPT7
SS4-F	537	This study	Glucan measurements	516	pBP375_ConL1-R2_GPH1_AmpR(E.coli)_URA3(yeast)_pUBI4_SS4_tUPT7	MATa MAL2-8C SUC2 his3Δ HygR KanR malx2 glc3Δ gsy2Δ glg1Δ glg2Δ gsy1::pGAL1-glgC-TM-HA-tCYC1 bar1Δ XII-2::pCWP2-mCherry-tUPT7 gdb1::pCWP2-BE2-tRPL3 XII-5::pCWP2-BE2-tRPL3 gph1:pUBI4-SS4-tUPT7
SS1-A	540	This study	Glucan measurements	506.1	pBP362_GDB1_SpecR(E.coli)_URA3(yeast)_(1)pUBI4_BE2_tENO1_(2)spacer2_(3)pUBI4_SS1_tRPL3_(4)Spacer	MATa MAL2-8C SUC2 his3Δ KanR malx2 glc3Δ gsy2Δ glg1Δ glg2Δ gph1Δ gsy1::pGAL1-glgC-TM-HA-tCYC1 bar1Δ XII-2::pCWP2-mCherry-tUPT7 gdb1::pUBI4-BE2-tENO1-pUBI4-SS1-tRPL3
SS1-B	541	This study	Glucan measurements	506.1	pBP361_GDB1_SpecR(E.coli)_URA3(yeast)_(1)pHHF1_BE2_tRPL3_(2)spacer2_(3)pUBI4_SS1_tRPL3_(4)Spacer	MATa MAL2-8C SUC2 his3Δ KanR malx2 glc3Δ gsy2Δ glg1Δ glg2Δ gph1Δ gsy1::pGAL1-glgC-TM-HA-tCYC1 bar1Δ XII-2::pCWP2-mCherry-tUPT7 gdb1::pHHF1-BE2-tRPL3-pUBI4-SS1-tRPL3
SS1-C	542	This study	Glucan measurements	506.1	pBP360_GDB1_SpecR(E.coli)_URA3(yeast)_(1)pCWP2_BE2_tRPL3_(2)spacer2_(3)pUBI4_SS1_tRPL3_(4)Spacer	MATa MAL2-8C SUC2 his3Δ KanR malx2 glc3Δ gsy2Δ glg1Δ glg2Δ gph1Δ gsy1::pGAL1-glgC-TM-HA-tCYC1 bar1Δ XII-2::pCWP2-mCherry-tUPT7 gdb1::pCWP2-BE2-tRPL3-pUBI4-SS1-tRPL3
SS1-D	543	This study	Glucan measurements	519	pBP360_GDB1_SpecR(E.coli)_URA3(yeast)_(1)pCWP2_BE2_tRPL3_(2)spacer2_(3)pUBI4_SS1_tRPL3_(4)Spacer	MATa MAL2-8C SUC2 his3Δ HygR KanR malx2 glc3Δ gsy2Δ glg1Δ glg2Δ gph1Δ gsy1::pGAL1-glgC-TM-HA-tCYC1 bar1Δ XII-2::pCWP2-mCherry-tUPT7 XII-5::pCWP2-BE2-tRPL3 gdb1::pCWP2-BE2-tRPL3-pUBI4-SS1-tRPL3
SS1-E	544	This study	Glucan measurements	519	pBP359_GDB1_SpecR(E.coli)_URA3(yeast)_(1)pCWP2_BE2_tRPL3_(2)spacer2_(3)pUBI4_SS1_tENO1_(4)Spacer	MATa MAL2-8C SUC2 his3Δ HygR KanR malx2 glc3Δ gsy2Δ glg1Δ glg2Δ gph1Δ gsy1::pGAL1-glgC-TM-HA-tCYC1 bar1Δ XII-2::pCWP2-mCherry-tUPT7 XII-5::pCWP2-BE2-tRPL3 gdb1::pCWP2-BE2-tRPL3-pUBI4-SS1-tENO1
SS1-F	545	This study	Glucan measurements	519	pBP358_GDB1_SpecR(E.coli)_URA3(yeast)_(1)pCWP2_BE2_tRPL3_(2)spacer2_(3)pCUP1_SS1_tRPL3_(4)Spacer	MATa MAL2-8C SUC2 his3Δ HygR KanR malx2 glc3Δ gsy2Δ glg1Δ glg2Δ gph1Δ gsy1::pGAL1-glgC-TM-HA-tCYC1 bar1Δ XII-2::pCWP2-mCherry-tUPT7 XII-5::pCWP2-BE2-tRPL3 gdb1::pCWP2-BE2-tRPL3-pCUP1-SS1-tRPL3
SS2-A	548	This study	Glucan measurements	506.1	pBP369_GDB1_SpecR(E.coli)_URA3(yeast)_(1)pUBI4_BE2_tENO1_(2,3)spacer(4)pCWP2_SS2_tUPT7	MATa MAL2-8C SUC2 his3Δ KanR malx2 glc3Δ gsy2Δ glg1Δ glg2Δ gph1Δ gsy1::pGAL1-glgC-TM-HA-tCYC1 bar1Δ XII-2::pCWP2-mCherry-tUPT7 gdb1::pUBI4-BE2-tENO1-pCWP2-SS2-tUPT7
SS2-B	549	This study	Glucan measurements	506.1	pBP368_GDB1_SpecR(E.coli)_URA3(yeast)_(1)pHHF1_BE2_tRPL3_(2,3)spacer(4)pCWP2_SS2_tUPT7	MATa MAL2-8C SUC2 his3Δ KanR malx2 glc3Δ gsy2Δ glg1Δ glg2Δ gph1Δ gsy1::pGAL1-glgC-TM-HA-tCYC1 bar1Δ XII-2::pCWP2-mCherry-tUPT7 gdb1::pHHF1-BE2-tRPL3-pCWP2-SS2-tUPT7
SS2-C	550	This study	Glucan measurements	506.1	pBP367_GDB1_SpecR(E.coli)_URA3(yeast)_(1)pCWP2_BE2_tRPL3_(2,3)spacer(4)pCWP2_SS2_tUPT7	MATa MAL2-8C SUC2 his3Δ KanR malx2 glc3Δ gsy2Δ glg1Δ glg2Δ gph1Δ gsy1::pGAL1-glgC-TM-HA-tCYC1 bar1Δ XII-2::pCWP2-mCherry-tUPT7 gdb1::pCWP2-BE2-tRPL3-pCWP2-SS2-tUPT7
SS2-D	551	This study	Glucan measurements	519	pBP367_GDB1_SpecR(E.coli)_URA3(yeast)_(1)pCWP2_BE2_tRPL3_(2,3)spacer(4)pCWP2_SS2_tUPT7	MATa MAL2-8C SUC2 his3Δ HygR KanR malx2 glc3Δ gsy2Δ glg1Δ glg2Δ gph1Δ gsy1::pGAL1-glgC-TM-HA-tCYC1 bar1Δ XII-2::pCWP2-mCherry-tUPT7 XII-5::pCWP2-BE2-tRPL3 gdb1::pCWP2-BE2-tRPL3-pCWP2_SS2_tUPT7
SS2-E	552	This study	Glucan measurements	519	pBP366_GDB1_SpecR(E.coli)_URA3(yeast)_(1)pCWP2_BE2_tRPL3_(2,3)spacer(4)pUBI4_SS2_tUPT7	MATa MAL2-8C SUC2 his3Δ HygR KanR malx2 glc3Δ gsy2Δ glg1Δ glg2Δ gph1Δ gsy1::pGAL1-glgC-TM-HA-tCYC1 bar1Δ XII-2::pCWP2-mCherry-tUPT7 XII-5::pCWP2-BE2-tRPL3 gdb1::pCWP2-BE2-tRPL3-pUBI4_SS2_tUPT7
SS2-F	553	This study	Glucan measurements	519	pBP365_GDB1_SpecR(E.coli)_URA3(yeast)_(1)pCWP2_BE2_tRPL3_(2,3)spacer(4)pUBI4_SS2_tYOX1	MATa MAL2-8C SUC2 his3Δ HygR KanR malx2 glc3Δ gsy2Δ glg1Δ glg2Δ gph1Δ gsy1::pGAL1-glgC-TM-HA-tCYC1 bar1Δ XII-2::pCWP2-mCherry-tUPT7 XII-5::pCWP2-BE2-tRPL3 gdb1::pCWP2-BE2-tRPL3-pUBI4_SS2_tYOX1
556	556	This study	Progenitor for further strain creation	504	pBP115_pGDB1	MATa MAL2-8C SUC2 his3Δ KanR malx2 glc3Δ gsy2Δ glg1Δ glg2Δ gdb1Δ gsy1::pGAL1-glgC-TM-HA-tCYC1 bar1Δ XII-2::pCWP2-mCherry-tUPT7
556.1	556.1	This study	Progenitor for further strain creation	556	None (FOA selected line of progenitor)	MATa MAL2-8C SUC2 his3Δ KanR ura3-52 malx2 glc3Δ gsy2Δ glg1Δ glg2Δ gdb1Δ gsy1::pGAL1-glgC-TM-HA-tCYC1 bar1Δ XII-2::pCWP2-mCherry-tUPT7
578	578	This study	Iodine-stained plates	506.1	pBP383_ConL2-R3_GDB1_AmpR(E.coli)_URA3(yeast)_pUBI4_SS1_tRPL3	MATa MAL2-8C SUC2 his3Δ KanR malx2 glc3Δ gsy2Δ glg1Δ glg2Δ gph1Δ gsy1::pGAL1-glgC-TM-HA-tCYC1 bar1Δ XII-2::pCWP2-mCherry-tUPT7 gdb1::pUBI4-SS1-tRPL3
579	579	This study	Iodine-stained plates	506.1	pBP384_ConL3-RE_GDB1_AmpR(E.coli)_URA3(yeast)_pCWP2_SS2_tUPT7	MATa MAL2-8C SUC2 his3Δ KanR malx2 glc3Δ gsy2Δ glg1Δ glg2Δ gph1Δ gsy1::pGAL1-glgC-TM-HA-tCYC1 bar1Δ XII-2::pCWP2-mCherry-tUPT7 gdb1::pCWP2-SS2-tUPT7
580	580	This study	Iodine-stained plates	556.1	pBP374_ConLS-R1_GPH1_AmpR(E.coli)_URA3(yeast)_pCWP2_SS3_tENO1	MATa MAL2-8C SUC2 his3Δ KanR malx2 glc3Δ gsy2Δ glg1Δ glg2Δ gdb1Δ gsy1::pGAL1-glgC-TM-HA-tCYC1 bar1Δ XII-2::pCWP2-mCherry-tUPT7 gph1::pCWP2-SS3-tENO1
581	581	This study	Iodine-stained plates	556.1	pBP377_ConL1-R2_GPH1_AmpR(E.coli)_URA3(yeast)_pCWP2_SS4_tRPL3	MATa MAL2-8C SUC2 his3Δ KanR malx2 glc3Δ gsy2Δ glg1Δ glg2Δ gdb1Δ gsy1::pGAL1-glgC-TM-HA-tCYC1 bar1Δ XII-2::pCWP2-mCherry-tUPT7 gph1::pCWP2-SS4-tRPL3

## Sheet: 2_Plant lines
Additional file 9, sheet 2: Plant lines used in this study.
Gene	AGI code	Mutation type, position	Mutant allele	Ecotype	Position of insertion	Lines containing this allele used for?	Line identifier	Primers used to amplify mutant allele (shown 5’to 3’)		Primers used to amplify wild-type allele (shown 5’to 3’)		Reference
								Forward gene-specific primer	Reverse gene-specific primer	T-DNA specific primer	Gene-specific primer
SS1	At5g24300	T-DNA	ss1-1	Wassilewskija (WS)	Intron 1	Chain-length distributions; Western blot	Genoplante_203C08	TTTCCGTCCGATCGCCAGTCTC	TACGCCAAAGTCAGCCATTACAA	CTACAAATTGCCTTTTCTTATCGAC	TTTCCGTCCGATCGCCAGTCTC	Delvallé, D., Dumez, S., Wattebled, F., Roldán, I., Planchot, V., Berbezy, P., Colonna, P., Vyas, D., Chatterjee, M., Ball, S., Mérida, A., and D’Hulst, C. (2005). Soluble starch synthase I: a major determinant for the synthesis of amylopectin in Arabidopsis thaliana leaves. Plant J. 43: 398–412.
			ss1-2	Columbia-0 (Col-0)	Intron 1	Western blot	unknown	TTTCCGTCCGATCGCCAGTCTC	TACGCCAAAGTCAGCCATTACAA	GCCTTTTCAGAAATGGATAAATAGCCTTGCTTCC	TTTCCGTCCGATCGCCAGTCTC	Delvallé, D., Dumez, S., Wattebled, F., Roldán, I., Planchot, V., Berbezy, P., Colonna, P., Vyas, D., Chatterjee, M., Ball, S., Mérida, A., and D’Hulst, C. (2005). Soluble starch synthase I: a major determinant for the synthesis of amylopectin in Arabidopsis thaliana leaves. Plant J. 43: 398–412.
SS2	At3g01180	T-DNA	ss2-3	Wassilewskija (WS)	Exon 8	Chain-length distributions; Western blot	Genoplante_549A11	CCTAGTGGTGGAAAATTAGGGG	AACCGAGAATCCAACCCATC	CTACAAATTGCCTTTTCTTATCGAC	AACCGAGAATCCAACCCATC	Zhang, X., Szydlowski, N., Delvallé, D., D’Hulst, C., James, M.G., and Myers, A.M. (2008). Overlapping functions of the starch synthases SSII and SSIII in amylopectin biosynthesis in Arabidopsis. BMC Plant Biol. 8: 96.
			ss2-1	Columbia-0 (Col-0)	Exon 2	Western blot	SALK_065639	GTTTCTTACCATGATTTGCCTTCTG	GCTGCTACCAATATCACATTCATGAC	TGGTTCACGTAGTGGGCCATCG	GCTGCTACCAATATCACATTCATGAC	Zhang, X., Szydlowski, N., Delvallé, D., D’Hulst, C., James, M.G., and Myers, A.M. (2008). Overlapping functions of the starch synthases SSII and SSIII in amylopectin biosynthesis in Arabidopsis. BMC Plant Biol. 8: 96.
SS3	At1g11720	T-DNA	ss3-2	Wassilewskija (WS)	Exon 12	Chain-length distributions; Western blot	Genoplante_117H05	TTACGCGCTTAACACACCAGAAG	ATTCATCTTAGAGCTTCCATTTTA	CTACAAATTGCCTTTTCTTATCGAC	TTACGCGCTTAACACACCAGAAG	Szydlowski, N. et al. (2009). Starch granule initiation in Arabidopsis requires the presence of either class IV or class III starch synthases. Plant Cell 21: 2443–2457.
			ss3-1	Columbia-0 (Col-0)	Intron 14 (see comment 1)	Western blot	SALK_065732	TTACGCGCTTAACACACCAGAAG	TCTTGCTCCATCACCGTCTT	TGGTTCACGTAGTGGGCCATCG	TCTTGCTCCATCACCGTCTT	Zhang, X., Myers, A.M., and James, M.G. (2005). Mutations affecting starch synthase III in Arabidopsis alter leaf starch structure and increase the rate of starch synthesis. Plant Physiol. 138: 663–674.
SS4	At4g18240	T-DNA	ss4-2	Wassilewskija (WS)	Intron 2	Chain-length distributions; Western blot	Genoplante_559H08	AACCCATGGATTAGCAGGAA	CAAATGGGAAATGAAAGGAAC	CTGATACCAGACGTTGCCCGCATAA	CAAATGGGAAATGAAAGGAAC	Roldán, I., Wattebled, F., Lucas, M.M., Delvallé, D., Planchot, V., Jiménez, S., Pérez, R., Ball, S., D’Hulst, C., and Mérida, A. (2007). The phenotype of soluble starch synthase IV defective mutants of Arabidopsis thaliana suggests a novel function of elongation enzymes in the control of starch granule formation. Plant J. 49: 492–504.
BE3	At2g36390	T-DNA	be3-2	Wassilewskija (WS)	Exon 15	Western blot	Genoplante_456C03	TCGCACCTAGCAGCCGCTTT	CGGTCTACACGCGGAGTGGC	CTACAAATTGCCTTTTCTTATCGAC	CGGTCTACACGCGGAGTGGC	Dumez, S., Wattebled, F., Dauvillee, D., Delvalle, D., Planchot, V., Ball, S.G., and D’Hulst, C. (2006). Mutants of Arabidopsis lacking starch branching enzyme II substitute plastidial starch synthesis by cytoplasmic maltose accumulation. Plant Cell 18: 2694–2709.
Comment 1: T-DNA insertion in ss3-1 was originally identified as located in exon 13 (Zhang et al., 2008); however, own genotyping and sequencing of PCR products indicated that the insertion is located in intron 14 (using the gene model At1g11720.2, i.e. of splice form 2; data not shown)

## Sheet: 3_Antibodies
Additional file 9, sheet 3: Antibodies used in this study.
1. Affinity-purified primary antibodies raised in this study
Polyclonal antibodies were raised against Arabidopsis thaliana SS1, SS2, SS3 and BE3, respectively, upon request at Eurogentec, using 28-day speedy AS-SUPR-DXP programs in rabbit, i.e. involving the immunization of 2 rabbits with a mix of 2 peptides and the affinity-purification of serum against antibody giving best ELISA results.
Antibody specificity was validated in Western blots using appropriate plant and yeast controls (Additional file 1: Fig. S8).
Associated Arabidopsis thaliana protein	Antibody name	Antigen peptide 1	Antigen peptide 2	Peptide used for affinity purification	Dilution of affinity-purified serum for Western blots	Research resource identifiers
SS1	anti-SS1 A	GLMRRGMTRNYSWEN	HKSYHRPGNPYGDSK	Antigen peptide 2	1:2500	n.a.
SS2	anti-SS2 A	REYKESWEGLQRRGM	SSETNEPGKDEEKPP	Antigen peptide 2	1:800	n.a.
SS3	anti-SS3 B	IEDGSDRLDKKTTDD	SEKEDGGIFDNKNGL	Antigen peptide 1	1:800	n.a.
BE3	anti-BE3 A	DFPRTDQHLPDGRVI	SDQVQSRDTVSDDTQ	Antigen peptide 2	1:500	n.a.
2. Other primary antibodies
Antigen	Antibody name	Polyclonal/monoclonal	Raised in	Dilution for Western blots	Source / Reference	Research resource identifiers
GFP/YFP	anti-GFP	polyclonal	rabbit	1:1000	Torrey Pines Biolabs, catalog number TP401	AB_2313770 (http://antibodyregistry.org/AB_2313770)
plant β-actin (does not recognize yeast actin)	anti-actin	monoclonal	mouse	1:10000	Sigma-Aldrich; clone 10-B3 (MAbGPa)	AB_476670 (http://antibodyregistry.org/AB_476670)
Arabidopsis SS4	anti-SS4	polyclonal	rabbit	1:5000	Roldán, I., Wattebled, F., Lucas, M.M., Delvallé, D., Planchot, V., Jiménez, S., Pérez, R., Ball, S., D’Hulst, C., and Mérida, A. (2007). The phenotype of soluble starch synthase IV defective mutants of Arabidopsis thaliana suggests a novel function of elongation enzymes in the control of starch granule formation. Plant J. 49: 492–504.	n.a.
3. Secondary antibodies
Antibody name	Dilution for Western blots	Source	Research resource identifiers
IRDye 800CW goat anti-rabbit IgG	1:20000	Li-Cor	AB_621843 (http://antibodyregistry.org/AB_621843)
IRDye 680RD goat anti-mouse IgG	1:20000	Li-Cor	AB_10956588 (http://antibodyregistry.org/AB_10956588)
