# Supplementary material for: Tuning heterologous glucan biosynthesis in yeast to understand and exploit plant starch diversity
Source: BMC Biol. 2022 Sep 24;20:207. doi: 10.1186/s12915-022-01408-x (PMC9509603; doi:10.1186/s12915-022-01408-x)
Supplement: Supplementary file 10 — Additional file 10. Vectors and CRISPR/Cas9 constructs used in the present study. [file 12915_2022_1408_MOESM10_ESM.xlsx]

## Sheet: 1_GoldenGate part plasmids
Additional file 10, sheet 1: Part plasmids created following the modular cloning scheme of the yeast toolkit (Lee et al. 2015). These plasmids were then used to assemble pre-assembled integration vectors, cassette vectors and multi-gene plasmids.
References:
Lee, M.E., DeLoache, W.C., Cervantes, B., and Dueber, J.E. (2015). A highly characterized yeast toolkit for modular, multipart assembly. ACS Synth. Biol. 4: 975–986.
Mikkelsen, M.D., Buron, L.D., Salomonsen, B., Olsen, C.E., Hansen, B.G., Mortensen, U.H., and Halkier, B.A. (2012). Microbial production of indolylglucosinolate through engineering of a multi-gene pathway in a versatile yeast expression platform. Metab. Eng. 14: 104–111.
Name	Gene identifier	Vector source	Comment	Vector sequence (5'-3')	Insert sequence (5'-3')	Insert sequence information	Forward primer sequence (5'-3')	Reverse primer sequence (5'-3')
pBP129_mCherry_part3_CDS_in_pYTK001		This study		AGATCAAAGGATCTTCTTGAGATCCTTTTTTTCTGCGCGTAATCTGCTGCTTGCAAACAAAAAAACCACCGCTACCAGCGGTGGTTTGTTTGCCGGATCAAGAGCTACCAACTCTTTTTCCGAAGGTAACTGGCTTCAGCAGAGCGCAGATACCAAATACTGTTCTTCTAGTGTAGCCGTAGTTAGGCCACCACTTCAAGAACTCTGTAGCACCGCCTACATACCTCGCTCTGCTAATCCTGTTACCAGTGGCTGCTGCCAGTGGCGATAAGTCGTGTCTTACCGGGTTGGACTCAAGACGATAGTTACCGGATAAGGCGCAGCGGTCGGGCTGAACGGGGGGTTCGTGCACACAGCCCAGCTTGGAGCGAACGACCTACACCGAACTGAGATACCTAC…	ATGGTGAGCAAGGGCGAGGAGGATAACATGGCCATCATCAAGGAGTTCATGCGCTTCAAGGTGCACATGGAGGGCTCCGTGAACGGCCACGAGTTCGAGATCGAGGGCGAGGGCGAGGGCCGCCCCTACGAGGGCACCCAGACCGCCAAGCTGAAGGTGACCAAGGGTGGCCCCCTGCCCTTCGCCTGGGACATCCTGTCCCCTCAGTTCATGTACGGCTCCAAGGCCTACGTGAAGCACCCCGCCGACATCCCCGACTACTTGAAGCTGTCCTTCCCCGAGGGCTTCAAGTGGGAGCGCGTGATGAACTTCGAGGACGGCGGCGTGGTGACCGTGACCCAGGACTCCTCCCTGCAGGACGGCGAGTTCATCTACAAGGTGAAGCTGCGCGGCACCAAC…	Part given as "insert sequence" is from ATG to 3' end of CDS (without stop codon), inkl. 6 bp overhang at 3' end that adds a C-terminal glycine and serine (GGTTCT) between part3 and stop codon provided by terminator	GCATCGTCTCATCGGTCTCATATGGTTTCAAAAGGTGAAGAAG	ATGCCGTCTCAGGTCTCAGGATCCTTTATATAATTCATCCATACCACCAG
pBP225_SS1_part3_CDS_in_pYTK001	Arabidopsis: At5g24300	This study	Length of putative chloroplast transit peptide (number of amino acids) removed in cloning: 49; Any BsmBI or BsaI restriction sites were removed (synonymous mutations not altering amino acid sequence)	AGATCAAAGGATCTTCTTGAGATCCTTTTTTTCTGCGCGTAATCTGCTGCTTGCAAACAAAAAAACCACCGCTACCAGCGGTGGTTTGTTTGCCGGATCAAGAGCTACCAACTCTTTTTCCGAAGGTAACTGGCTTCAGCAGAGCGCAGATACCAAATACTGTTCTTCTAGTGTAGCCGTAGTTAGGCCACCACTTCAAGAACTCTGTAGCACCGCCTACATACCTCGCTCTGCTAATCCTGTTACCAGTGGCTGCTGCCAGTGGCGATAAGTCGTGTCTTACCGGGTTGGACTCAAGACGATAGTTACCGGATAAGGCGCAGCGGTCGGGCTGAACGGGGGGTTCGTGCACACAGCCCAGCTTGGAGCGAACGACCTACACCGAACTGAGATACCTAC…	ATGTCTTCTTCCTTCTCCGGTGACTCTCGTGAGTCTGATGAAGAGAGATTTATCACAGACGCAGAGAGAGATGGTTCTGGCTCCGTTCTTGGCTTTCAGCTCACTCCTCCTGGTGATCAACAAACAGTTAGCACTAGCACAGGAGAAATTACACATCATGAAGAGAAGAAAGAGGCTATTGATCAAATTGTAATGGCTGACTTTGGCGTACCTGGAAATAGAGCTGTTGAAGAAGGAGCTGCAGAGGTTGGGATTCCGAGTGGAAAAGCTGAAGTTGTCAATAACCTTGTTTTCGTTACATCCGAGGCGGCTCCTTACTCGAAAACAGGAGGATTAGGAGATGTTTGTGGTTCTTTGCCGATAGCTTTAGCTGGTCGTGGGCATCGTGTTATGGTCATT…	Part given as "insert sequence" is from ATG to 3' end of CDS (without stop codon), inkl. 6 bp overhang at 3' end that adds a C-terminal glycine and serine (GGTTCT) between part3 and stop codon provided by terminator	GCATCGTCTCATCGGTCTCATATGTCTTCTTCCTTCTCCGGTGAC	ATGCCGTCTCAGGTCTCAGGATCCGCTGACATAGGGAGGGTCCATG
pBP227_SS2_part3_CDS_in_pYTK001	Arabidopsis: At3g01180	This study	Length of putative chloroplast transit peptide (number of amino acids) removed in cloning: 55; Any BsmBI or BsaI restriction sites were removed (synonymous mutations not altering amino acid sequence); uses sequence codon-optimized for S. cerevisiae	AGATCAAAGGATCTTCTTGAGATCCTTTTTTTCTGCGCGTAATCTGCTGCTTGCAAACAAAAAAACCACCGCTACCAGCGGTGGTTTGTTTGCCGGATCAAGAGCTACCAACTCTTTTTCCGAAGGTAACTGGCTTCAGCAGAGCGCAGATACCAAATACTGTTCTTCTAGTGTAGCCGTAGTTAGGCCACCACTTCAAGAACTCTGTAGCACCGCCTACATACCTCGCTCTGCTAATCCTGTTACCAGTGGCTGCTGCCAGTGGCGATAAGTCGTGTCTTACCGGGTTGGACTCAAGACGATAGTTACCGGATAAGGCGCAGCGGTCGGGCTGAACGGGGGGTTCGTGCACACAGCCCAGCTTGGAGCGAACGACCTACACCGAACTGAGATACCTAC…	ATGTGCGTTTCTAGAGTTGAGGCTTCTGGATCTGACGACGATGAACCAGAGGACGCCTTGCAGGCTACTATTGACAAATCTAAAAAGGTATTAGCTATGCAAAGAAACTTGTTGCATCAAATTGCCGAGAGAAGAAAGTTGGTTTCATCAATTAAGGAGTCTACCCCTGATTTGGACGATGCCAAGGCATCATCTAAACAAGAGTCAGCATCTTCAGTTAACGCAAATACAGACGCTACCAAGAAAGAGATTATGGATGGAGATGCTAATGGTTCAGTTTCACCTTCTACTTATGGAAAGTCATCATTATCAAAGGAACCTGAAGCAAAAACATTTTCACCATCAACCGAATCATTGAAAAACAGAAAGCAATCTTCTGCTTCTGTCATCTCTTCTTCA…	Part given as "insert sequence" is from ATG to 3' end of CDS (without stop codon), inkl. 6 bp overhang at 3' end that adds a C-terminal glycine and serine (GGTTCT) between part3 and stop codon provided by terminator	GCATCGTCTCATCGGTCTCATATGTGCGTTTCTAGAGTTGAGGCT	ATGCCGTCTCAGGTCTCAGGATCCCCAGTGATATTTTGCAGCTACTAAG
pBP229_SS3_part3_CDS_in_pYTK001	Arabidopsis: At1g11720	This study	Length of putative chloroplast transit peptide (number of amino acids) removed in cloning: 37; Any BsmBI or BsaI restriction sites were removed (synonymous mutations not altering amino acid sequence)	AGATCAAAGGATCTTCTTGAGATCCTTTTTTTCTGCGCGTAATCTGCTGCTTGCAAACAAAAAAACCACCGCTACCAGCGGTGGTTTGTTTGCCGGATCAAGAGCTACCAACTCTTTTTCCGAAGGTAACTGGCTTCAGCAGAGCGCAGATACCAAATACTGTTCTTCTAGTGTAGCCGTAGTTAGGCCACCACTTCAAGAACTCTGTAGCACCGCCTACATACCTCGCTCTGCTAATCCTGTTACCAGTGGCTGCTGCCAGTGGCGATAAGTCGTGTCTTACCGGGTTGGACTCAAGACGATAGTTACCGGATAAGGCGCAGCGGTCGGGCTGAACGGGGGGTTCGTGCACACAGCCCAGCTTGGAGCGAACGACCTACACCGAACTGAGATACCTAC…	ATGGGAAGTGCTCAGAAAAGAACTCAGAAGAAGAATGGTGAAAAAGATAGTAATGCCACTTCTACAGCAACAAACGAGGTTTCAGGGATTAGTAAGTTGCCCGCAGCTAAAGTGGATGTACAGAAGCAAAGCTCTGTTGTTTTGAATGAGAGAAATGTGTTAGATAGGTCGGATATTGAGGATGGAAGTGATCGTTTGGACAAGAAAACAACCGATGATGATGATTTGTTAGAACAAAAGTTAAAACTTGAAAGAGAGAATCTTCGTAGGAAGGAAATAGAAACGCTTGCAGCGGAAAATTTGGCGAGAGGTGATAGAATGTTTGTGTATCCCGTTATTGTGAAACCTGATGAAGACATAGAAGTGTTTCTCAACAGGAATCTGTCGACTCTGAATAAC…	Part given as "insert sequence" is from ATG to 3' end of CDS (without stop codon), inkl. 6 bp overhang at 3' end that adds a C-terminal glycine and serine (GGTTCT) between part3 and stop codon provided by terminator	GCATCGTCTCATCGGTCTCATATGGGAAGTGCTCAGAAAAGAACTC	ATGCCGTCTCAGGTCTCAGGATCCCTTGCGTGCAGAGTGATAG
pBP230_SS4_part3_CDS_in_pJET2.1	Arabidopsis: At4g18240	This study	Length of putative chloroplast transit peptide (number of amino acids) removed in cloning: 42; Any BsmBI or BsaI restriction sites were removed (synonymous mutations not altering amino acid sequence)	GCCCCTGCAGCCGAATTATATTATTTTTGCCAAATAATTTTTAACAAAAGCTCTGAAGTCTTCTTCATTTAAATTCTTAGATGATACTTCATCTGGAAAATTGTCCCAATTAGTAGCATCACGCTGTGAGTAAGTTCTAAACCATTTTTTTATTGTTGTATTATCTCTAATCTTACTACTCGATGAGTTTTCGGTATTATCTCTATTTTTAACTTGGAGCAGGTTCCATTCATTGTTTTTTTCATCATAGTGAATAAAATCAACTGCTTTAACACTTGTGCCTGAACACCATATCCATCCGGCGTAATACGACTCACTATAGGGAGAGCGGCCGCCAGATCTTCCGGATGGCTCGAGTTTTTCAGCAAGATGCATCGTCTCATCGGTCTCATATGTGTA…	ATGTGTAAGATGCGACAACAACGTGGTTTCGACTCTAGTAAAAGACAAGAGGTCAAGAAAGGCTCCCCTAAACCGATCCTATCTATAAATTCAGGTCTTCAGAGCAACAATGATGAGGAATCTGATCTGGAGAATGGTTCTGCGGACAGTGTCCCGAGTCTTAAGTCAGATGCTGAAAAGGGTAGTAGTATTCATGGCAGCATAGATATGAATCATGCTGATGAGAATCTTGAAAAGAAAGATGATATACAAACAACTGAAGTTACTCGGCGCAAGAGTAAAACTGCAAAGAAGAAAGGGGAGAGTATTCATGCTACGATTGATATTGGACATGATGATGGGAAGAATTTAGATAATATTACTGTGCCTGAGGTTGCAAAAGCTTTGTCCCTTAACAAA…	Part given as "insert sequence" is from ATG to 3' end of CDS (without stop codon), inkl. 6 bp overhang at 3' end that adds a C-terminal glycine and serine (GGTTCT) between part3 and stop codon provided by terminator	GCATCGTCTCATCGGTCTCATATGTGTAAGATGCGACAACAACG	ATGCCGTCTCAGGTCTCAGGATCCCGTGCGATTAGGAACAGCTC
pBP231_BE2_part3_CDS_in_pYTK001	Arabidopsis: At5g03650	This study	Length of putative chloroplast transit peptide (number of amino acids) removed in cloning: 45 (instead of 61 AA predicted by ChloroP); Any BsmBI or BsaI restriction sites were removed (synonymous mutations not altering amino acid sequence)	AGATCAAAGGATCTTCTTGAGATCCTTTTTTTCTGCGCGTAATCTGCTGCTTGCAAACAAAAAAACCACCGCTACCAGCGGTGGTTTGTTTGCCGGATCAAGAGCTACCAACTCTTTTTCCGAAGGTAACTGGCTTCAGCAGAGCGCAGATACCAAATACTGTTCTTCTAGTGTAGCCGTAGTTAGGCCACCACTTCAAGAACTCTGTAGCACCGCCTACATACCTCGCTCTGCTAATCCTGTTACCAGTGGCTGCTGCCAGTGGCGATAAGTCGTGTCTTACCGGGTTGGACTCAAGACGATAGTTACCGGATAAGGCGCAGCGGTCGGGCTGAACGGGGGGTTCGTGCACACAGCCCAGCTTGGAGCGAACGACCTACACCGAACTGAGATACCTAC…	ATGGCTGGGAAACAATCTGCGGAGTTTGATTCTTCGTCACAAGCTATCTCTGCTTCTGAGAAAGTCTTAGTACCTGATAATCTTGATGATGATCCCAGAGGTTTTTCACAGATATTTGATCTAGAAAGTCAAACAATGGAATATACTGAGGCAGTAAGAACAGAAGACCAAACAATGAACGTTGTCAAGGAGAGAGGGGTGAAACCAAGAATAGTTCCCCCACCGGGTGATGGCAAGAAAATTTATGAGATAGACCCCATGTTACGAACTTACAACAATCATCTTGATTACCGTTATGGACAGTATAAAAGATTGCGTGAGGAAATAGACAAGTATGAGGGTGGTCTTGAGGCATTCTCTCGTGGCTATGAAAAGTTAGGATTTTCGCGCAGTGATGCC…	Part given as "insert sequence" is from ATG to 3' end of CDS (without stop codon), inkl. 6 bp overhang at 3' end that adds a C-terminal glycine and serine (GGTTCT) between part3 and stop codon provided by terminator	GCATCGTCTCATCGGTCTCATATGGCTGGGAAACAATCTGCGGAG	ATGCCGTCTCAGGTCTCAGGATCCATCGTGGTTTGCTAAAGCATAAAC
pBP226_SS1_part3a_CDS_in_pYTK001	Arabidopsis: At5g24300	This study	Length of putative chloroplast transit peptide (number of amino acids) removed in cloning: 49; Any BsmBI or BsaI restriction sites were removed (synonymous mutations not altering amino acid sequence)	AGATCAAAGGATCTTCTTGAGATCCTTTTTTTCTGCGCGTAATCTGCTGCTTGCAAACAAAAAAACCACCGCTACCAGCGGTGGTTTGTTTGCCGGATCAAGAGCTACCAACTCTTTTTCCGAAGGTAACTGGCTTCAGCAGAGCGCAGATACCAAATACTGTTCTTCTAGTGTAGCCGTAGTTAGGCCACCACTTCAAGAACTCTGTAGCACCGCCTACATACCTCGCTCTGCTAATCCTGTTACCAGTGGCTGCTGCCAGTGGCGATAAGTCGTGTCTTACCGGGTTGGACTCAAGACGATAGTTACCGGATAAGGCGCAGCGGTCGGGCTGAACGGGGGGTTCGTGCACACAGCCCAGCTTGGAGCGAACGACCTACACCGAACTGAGATACCTAC…	ATGTCTTCTTCCTTCTCCGGTGACTCTCGTGAGTCTGATGAAGAGAGATTTATCACAGACGCAGAGAGAGATGGTTCTGGCTCCGTTCTTGGCTTTCAGCTCACTCCTCCTGGTGATCAACAAACAGTTAGCACTAGCACAGGAGAAATTACACATCATGAAGAGAAGAAAGAGGCTATTGATCAAATTGTAATGGCTGACTTTGGCGTACCTGGAAATAGAGCTGTTGAAGAAGGAGCTGCAGAGGTTGGGATTCCGAGTGGAAAAGCTGAAGTTGTCAATAACCTTGTTTTCGTTACATCCGAGGCGGCTCCTTACTCGAAAACAGGAGGATTAGGAGATGTTTGTGGTTCTTTGCCGATAGCTTTAGCTGGTCGTGGGCATCGTGTTATGGTCATT…	Part given as "insert sequence" is from ATG to 3' end of CDS (without stop codon), inkl. 6 bp overhang at 3' end that adds a C-terminal glycine-serine linker (GGTTCT) between part3a and part3b	GCATCGTCTCATCGGTCTCATATGTCTTCTTCCTTCTCCGGTGAC	ATGCCGTCTCAGGTCTCAAGAACCGCTGACATAGGGAGGGTCCATG
pBP228_SS2_part3a_CDS_in_pYTK001	Arabidopsis: At3g01180	This study	Length of putative chloroplast transit peptide (number of amino acids) removed in cloning: 55; Any BsmBI or BsaI restriction sites were removed (synonymous mutations not altering amino acid sequence); uses sequence codon-optimized for S. cerevisiae	AGATCAAAGGATCTTCTTGAGATCCTTTTTTTCTGCGCGTAATCTGCTGCTTGCAAACAAAAAAACCACCGCTACCAGCGGTGGTTTGTTTGCCGGATCAAGAGCTACCAACTCTTTTTCCGAAGGTAACTGGCTTCAGCAGAGCGCAGATACCAAATACTGTTCTTCTAGTGTAGCCGTAGTTAGGCCACCACTTCAAGAACTCTGTAGCACCGCCTACATACCTCGCTCTGCTAATCCTGTTACCAGTGGCTGCTGCCAGTGGCGATAAGTCGTGTCTTACCGGGTTGGACTCAAGACGATAGTTACCGGATAAGGCGCAGCGGTCGGGCTGAACGGGGGGTTCGTGCACACAGCCCAGCTTGGAGCGAACGACCTACACCGAACTGAGATACCTAC…	ATGTGCGTTTCTAGAGTTGAGGCTTCTGGATCTGACGACGATGAACCAGAGGACGCCTTGCAGGCTACTATTGACAAATCTAAAAAGGTATTAGCTATGCAAAGAAACTTGTTGCATCAAATTGCCGAGAGAAGAAAGTTGGTTTCATCAATTAAGGAGTCTACCCCTGATTTGGACGATGCCAAGGCATCATCTAAACAAGAGTCAGCATCTTCAGTTAACGCAAATACAGACGCTACCAAGAAAGAGATTATGGATGGAGATGCTAATGGTTCAGTTTCACCTTCTACTTATGGAAAGTCATCATTATCAAAGGAACCTGAAGCAAAAACATTTTCACCATCAACCGAATCATTGAAAAACAGAAAGCAATCTTCTGCTTCTGTCATCTCTTCTTCA…	Part given as "insert sequence" is from ATG to 3' end of CDS (without stop codon), inkl. 6 bp overhang at 3' end that adds a C-terminal glycine-serine linker (GGTTCT) between part3a and part3b	GCATCGTCTCATCGGTCTCATATGTGCGTTTCTAGAGTTGAGGCT	ATGCCGTCTCAGGTCTCAAGAACCCCAGTGATATTTTGCAGCTACTAAG
pBP130_SS3_part3a_CDS_in_pYTK001	Arabidopsis: At1g11720	This study	Length of putative chloroplast transit peptide (number of amino acids) removed in cloning: 37; Any BsmBI or BsaI restriction sites were removed (synonymous mutations not altering amino acid sequence)	AGATCAAAGGATCTTCTTGAGATCCTTTTTTTCTGCGCGTAATCTGCTGCTTGCAAACAAAAAAACCACCGCTACCAGCGGTGGTTTGTTTGCCGGATCAAGAGCTACCAACTCTTTTTCCGAAGGTAACTGGCTTCAGCAGAGCGCAGATACCAAATACTGTTCTTCTAGTGTAGCCGTAGTTAGGCCACCACTTCAAGAACTCTGTAGCACCGCCTACATACCTCGCTCTGCTAATCCTGTTACCAGTGGCTGCTGCCAGTGGCGATAAGTCGTGTCTTACCGGGTTGGACTCAAGACGATAGTTACCGGATAAGGCGCAGCGGTCGGGCTGAACGGGGGGTTCGTGCACACAGCCCAGCTTGGAGCGAACGACCTACACCGAACTGAGATACCTAC…	ATGGGAAGTGCTCAGAAAAGAACTCAGAAGAAGAATGGTGAAAAAGATAGTAATGCCACTTCTACAGCAACAAACGAGGTTTCAGGGATTAGTAAGTTGCCCGCAGCTAAAGTGGATGTACAGAAGCAAAGCTCTGTTGTTTTGAATGAGAGAAATGTGTTAGATAGGTCGGATATTGAGGATGGAAGTGATCGTTTGGACAAGAAAACAACCGATGATGATGATTTGTTAGAACAAAAGTTAAAACTTGAAAGAGAGAATCTTCGTAGGAAGGAAATAGAAACGCTTGCAGCGGAAAATTTGGCGAGAGGTGATAGAATGTTTGTGTATCCCGTTATTGTGAAACCTGATGAAGACATAGAAGTGTTTCTCAACAGGAATCTGTCGACTCTGAATAAC…	Part given as "insert sequence" is from ATG to 3' end of CDS (without stop codon), inkl. 6 bp overhang at 3' end that adds a C-terminal glycine-serine linker (GGTTCT) between part3a and part3b	GCATCGTCTCATCGGTCTCATATGGGAAGTGCTCAGAAAAGAACTC	ATGCCGTCTCAGGTCTCAAGAACCCTTGCGTGCAGAGTGATAG
pBP208_SS4_part3a_CDS_in_pENTR11	Arabidopsis: At4g18240	This study	Length of putative chloroplast transit peptide (number of amino acids) removed in cloning: 42; Any BsmBI or BsaI restriction sites were removed (synonymous mutations not altering amino acid sequence)	GGGCGACGGATGGTGATCCCCCTGGCCAGTGCACGTCTGCTGTCAGATAAAGTCCCCCGTGAACTTTACCCGGTGGTGCATATCGGGGATGAAAGCTGGCGCATGATGACCACCGATATGGCCAGTGTGCCGGTCTCCGTTATCGGGGAAGAAGTGGCTGATCTCAGCCACCGCGAAAATGACATCAAAAACGCCATTAACCTGATGTTCTGGGGAATATAAATGTCAGGCTCCCTTATACACAGCCAGTCTGCAGGTCGACGAATTCGGTACCGGATCCAGTCGACCATGGTTAAGTATTTCCTTAGAGAATTGGTTCTATCTCCTTCGAAGCCTGCTTTTTTGTACAAAGTTGGCATTATAAAAAAGCATTGCTTATCAATTTGTTGCAACGAACAG…	ATGCGACAACAACGTGGTTTCGACTCTAGTAAAAGACAAGAGGTCAAGAAAGGCTCCCCTAAACCGATCCTATCTATAAATTCAGGTCTTCAGAGCAACAATGATGAGGAATCTGATCTGGAGAATGGTTCTGCGGACAGTGTCCCGAGTCTTAAGTCAGATGCTGAAAAGGGTAGTAGTATTCATGGCAGCATAGATATGAATCATGCTGATGAGAATCTTGAAAAGAAAGATGATATACAAACAACTGAAGTTACTCGGCGCAAGAGTAAAACTGCAAAGAAGAAAGGGGAGAGTATTCATGCTACGATTGATATTGGACATGATGATGGGAAGAATTTAGATAATATTACTGTGCCTGAGGTTGCAAAAGCTTTGTCCCTTAACAAAAGTGAAGGC…	Part given as "insert sequence" is from ATG to 3' end of CDS (without stop codon), inkl. 6 bp overhang at 3' end that adds a C-terminal glycine-serine linker (GGTTCT) between part3a and part3b	GCATCGTCTCATCGGTCTCATATGTGTAAGATGCGACAACAACG	ATGCCGTCTCAGGTCTCAAGAACCCGTGCGATTAGGAACAGCTC
pBP232_BE2_part3a_CDS_in_pYTK001	Arabidopsis: At5g03650	This study	Length of putative chloroplast transit peptide (number of amino acids) removed in cloning: 45 (instead of 61 AA predicted by ChloroP); Any BsmBI or BsaI restriction sites were removed (synonymous mutations not altering amino acid sequence)	AGATCAAAGGATCTTCTTGAGATCCTTTTTTTCTGCGCGTAATCTGCTGCTTGCAAACAAAAAAACCACCGCTACCAGCGGTGGTTTGTTTGCCGGATCAAGAGCTACCAACTCTTTTTCCGAAGGTAACTGGCTTCAGCAGAGCGCAGATACCAAATACTGTTCTTCTAGTGTAGCCGTAGTTAGGCCACCACTTCAAGAACTCTGTAGCACCGCCTACATACCTCGCTCTGCTAATCCTGTTACCAGTGGCTGCTGCCAGTGGCGATAAGTCGTGTCTTACCGGGTTGGACTCAAGACGATAGTTACCGGATAAGGCGCAGCGGTCGGGCTGAACGGGGGGTTCGTGCACACAGCCCAGCTTGGAGCGAACGACCTACACCGAACTGAGATACCTAC…	ATGGCTGGGAAACAATCTGCGGAGTTTGATTCTTCGTCACAAGCTATCTCTGCTTCTGAGAAAGTCTTAGTACCTGATAATCTTGATGATGATCCCAGAGGTTTTTCACAGATATTTGATCTAGAAAGTCAAACAATGGAATATACTGAGGCAGTAAGAACAGAAGACCAAACAATGAACGTTGTCAAGGAGAGAGGGGTGAAACCAAGAATAGTTCCCCCACCGGGTGATGGCAAGAAAATTTATGAGATAGACCCCATGTTACGAACTTACAACAATCATCTTGATTACCGTTATGGACAGTATAAAAGATTGCGTGAGGAAATAGACAAGTATGAGGGTGGTCTTGAGGCATTCTCTCGTGGCTATGAAAAGTTAGGATTTTCGCGCAGTGATGCC…	Part given as "insert sequence" is from ATG to 3' end of CDS (without stop codon), inkl. 6 bp overhang at 3' end that adds a C-terminal glycine-serine linker (GGTTCT) between part3a and part3b	GCATCGTCTCATCGGTCTCATATGGCTGGGAAACAATCTGCGGAG	ATGCCGTCTCAGGTCTCAAGAACCATCGTGGTTTGCTAAAGCATAAAC
pBP234_BE3_part3a_CDS_in_pYTK001	Arabidopsis: At2g36390	This study	Length of putative chloroplast transit peptide (number of amino acids) removed in cloning: 37 (instead of 64 AA predicted by ChloroP); Any BsmBI or BsaI restriction sites were removed (synonymous mutations not altering amino acid sequence)	AGATCAAAGGATCTTCTTGAGATCCTTTTTTTCTGCGCGTAATCTGCTGCTTGCAAACAAAAAAACCACCGCTACCAGCGGTGGTTTGTTTGCCGGATCAAGAGCTACCAACTCTTTTTCCGAAGGTAACTGGCTTCAGCAGAGCGCAGATACCAAATACTGTTCTTCTAGTGTAGCCGTAGTTAGGCCACCACTTCAAGAACTCTGTAGCACCGCCTACATACCTCGCTCTGCTAATCCTGTTACCAGTGGCTGCTGCCAGTGGCGATAAGTCGTGTCTTACCGGGTTGGACTCAAGACGATAGTTACCGGATAAGGCGCAGCGGTCGGGCTGAACGGGGGGTTCGTGCACACAGCCCAGCTTGGAGCGAACGACCTACACCGAACTGAGATACCTAC…	ATGTTCTCTCTGAGGAAGGACTCTCGTTCTTCTGGGAAGGTTTTTGCTCGGAAGCCATCGTATGATTCTGATTCGTCTTCCTTAGCTACCACTGCATCTGAGAAGCTCCGTGGCCATCAGAGTGATAGCTCTTCATCTGCCTCTGATCAAGTACAATCTCGGGATACTGTCTCTGACGATACTCAGGTGCTCGGCAATGTAGACGTTCAGAAAACTGAAGAAGCCCAGGAAACAGAGACACTAGATCAAACTTCTGCACTCTCAACATCTGGAAGCATAAGTTATAAAGAAGATTTTGCAAAGATGTCACACTCTGTCGACCAAGAAGTTGGGCAGAGGAAGATTCCACCTCCTGGAGATGGGAAGAGAATATATGACATTGATCCTATGTTGAACAGT…	Part given as "insert sequence" is from ATG to 3' end of CDS (without stop codon), inkl. 6 bp overhang at 3' end that adds a C-terminal glycine-serine linker (GGTTCT) between part3a and part3b	GCATCGTCTCATCGGTCTCATATGTTCTCTCTGAGGAAGGACTCTC	ATGCCGTCTCAGGTCTCAAGAACCAACATCTTCGGGTAACAGGCC
pBP132_eYFP_part3b_C-terminal_tag_in_pYTK001		This study		AGATCAAAGGATCTTCTTGAGATCCTTTTTTTCTGCGCGTAATCTGCTGCTTGCAAACAAAAAAACCACCGCTACCAGCGGTGGTTTGTTTGCCGGATCAAGAGCTACCAACTCTTTTTCCGAAGGTAACTGGCTTCAGCAGAGCGCAGATACCAAATACTGTTCTTCTAGTGTAGCCGTAGTTAGGCCACCACTTCAAGAACTCTGTAGCACCGCCTACATACCTCGCTCTGCTAATCCTGTTACCAGTGGCTGCTGCCAGTGGCGATAAGTCGTGTCTTACCGGGTTGGACTCAAGACGATAGTTACCGGATAAGGCGCAGCGGTCGGGCTGAACGGGGGGTTCGTGCACACAGCCCAGCTTGGAGCGAACGACCTACACCGAACTGAGATACCTAC…	GTGAGCAAGGGTGAGGAGCTGTTCACCGGGGTGGTGCCCATCCTGGTCGAGCTGGACGGCGACGTAAACGGCCACAAGTTCAGCGTGTCCGGCGAGGGCGAGGGCGATGCCACCTACGGCAAGCTGACCCTGAAGTTCATCTGCACCACCGGCAAGCTGCCCGTGCCCTGGCCCACCCTCGTGACCACCTTCGGCTACGGCCTGCAGTGCTTCGCCCGCTACCCCGACCACATGAAGCAGCACGACTTCTTCAAGTCCGCCATGCCCGAAGGCTACGTCCAGGAGCGCACCATCTTCTTCAAGGACGACGGCAACTACAAGACCCGCGCCGAGGTGAAGTTCGAGGGCGACACCCTGGTGAACCGCATCGAGCTGAAGGGCATCGACTTCAAGGAGGAC…	Part given as "insert sequence" is from first codon (after gly-ser linker from part 3a) to 3' end of CDS (without stop codon), inkl. 6 bp overhang at 3' end that adds a C-terminal glycine-serine before stop codon from part4	GCATCGTCTCATCGGTCTCATTCTGTGAGCAAGGGTGAGGAGC	ATGCCGTCTCAGGTCTCAGGATCCCTTGTACAGCTCGTCCATG
pBP120_tUPT7_part4_terminator_in_pYTK001	YER082C	This study	3 nucleotides missing in middle of sequence compared to available sequence from CEN.PK113-7D; however, this mutation was obtained twice independently from wild-type CEN.PK113-11C yeast and therefore probably represents a natural variation	AGATCAAAGGATCTTCTTGAGATCCTTTTTTTCTGCGCGTAATCTGCTGCTTGCAAACAAAAAAACCACCGCTACCAGCGGTGGTTTGTTTGCCGGATCAAGAGCTACCAACTCTTTTTCCGAAGGTAACTGGCTTCAGCAGAGCGCAGATACCAAATACTGTTCTTCTAGTGTAGCCGTAGTTAGGCCACCACTTCAAGAACTCTGTAGCACCGCCTACATACCTCGCTCTGCTAATCCTGTTACCAGTGGCTGCTGCCAGTGGCGATAAGTCGTGTCTTACCGGGTTGGACTCAAGACGATAGTTACCGGATAAGGCGCAGCGGTCGGGCTGAACGGGGGGTTCGTGCACACAGCCCAGCTTGGAGCGAACGACCTACACCGAACTGAGATACCTAC…	TAAATCGAAATATCTTTAAAAAAAAAACTTAAATGATTATGTATGTATATATAAAATAGATAATCATTATTAATGCCTCAAGCATTCTTCTATCCATTTTTTTTGTTCTTTTTAATATTTTATAGGAAACTTTTAATCATGTTCAAAAACCTGACAGTATGAGAATCGATTGCATA	Part given as "insert sequence" begins with TAA stop codon	GCATCGTCTCATCGGTCTCAATCCTAAATCGAAATATCTTTAAAAAAAAAACTT	ATGCCGTCTCAGGTCTCACAGCTATGCAATCGATTCTCATACTG
pBP121_tRPL3_part4_terminator_in_pYTK001	YOR063W	This study		AGATCAAAGGATCTTCTTGAGATCCTTTTTTTCTGCGCGTAATCTGCTGCTTGCAAACAAAAAAACCACCGCTACCAGCGGTGGTTTGTTTGCCGGATCAAGAGCTACCAACTCTTTTTCCGAAGGTAACTGGCTTCAGCAGAGCGCAGATACCAAATACTGTTCTTCTAGTGTAGCCGTAGTTAGGCCACCACTTCAAGAACTCTGTAGCACCGCCTACATACCTCGCTCTGCTAATCCTGTTACCAGTGGCTGCTGCCAGTGGCGATAAGTCGTGTCTTACCGGGTTGGACTCAAGACGATAGTTACCGGATAAGGCGCAGCGGTCGGGCTGAACGGGGGGTTCGTGCACACAGCCCAGCTTGGAGCGAACGACCTACACCGAACTGAGATACCTAC…	TAAGAAGTTTTGTTAGAAAATAAATCATTTTTTAATTGAGCATTCTTATTCCTATTTTATTTAAATAGTTTTATGTATTGTTAGCTACATACAACAGTTTAAATCAAATTTTCTTTTTCCCAAGTCCAAAATGGAGGTTTATTTTGATGACCCGCATGCGATTATGTTTTGAAAGTATAAGACTACATACATGTACATATATTTAAACATGTAAACCCGTCCATTATATTG	Part given as "insert sequence" begins with TAA stop codon	GCATCGTCTCATCGGTCTCAATCCTAAGAAGTTTTGTTAGAAAATAAATCATT	ATGCCGTCTCAGGTCTCACAGCCAATATAATGGACGGGTTTAC
pBP122_tMET13_part4_terminator_in_pYTK001	YGL125W	This study		AGATCAAAGGATCTTCTTGAGATCCTTTTTTTCTGCGCGTAATCTGCTGCTTGCAAACAAAAAAACCACCGCTACCAGCGGTGGTTTGTTTGCCGGATCAAGAGCTACCAACTCTTTTTCCGAAGGTAACTGGCTTCAGCAGAGCGCAGATACCAAATACTGTTCTTCTAGTGTAGCCGTAGTTAGGCCACCACTTCAAGAACTCTGTAGCACCGCCTACATACCTCGCTCTGCTAATCCTGTTACCAGTGGCTGCTGCCAGTGGCGATAAGTCGTGTCTTACCGGGTTGGACTCAAGACGATAGTTACCGGATAAGGCGCAGCGGTCGGGCTGAACGGGGGGTTCGTGCACACAGCCCAGCTTGGAGCGAACGACCTACACCGAACTGAGATACCTAC…	TAATAACACAGACAACGATAACAGTTCTTTAACAGAATTGTCAACCCCCCCTCTTTGCATTACATTCAACATTACATTGCATTTTTTTTTTTTTATTCACTATTATTATGGTTCTTCTTTTTTACCAGATTTTGCTCCTTCCTTTTCCATTGTTTTACCATTCTTTTTTAACTAGCATTTCAACATGTGTTTGGTTAACACCCCTTCTTTTTTTTCAGGAAAATCCTTTCATTTCTTCTCATACTTTCAACAAAGTTTTTTAAAGGTACTTTAAAATAGTTCAACACCCTCTTCCTTCATTTATTTATTCTCTTCATATTCAACATACTCGAAAAGGAAGAACACTAAAAGTACTTACATTTTCACATGTATGTATACMTATATATATATATATATATA…	Part given as "insert sequence" begins with TAA stop codon	GCATCGTCTCATCGGTCTCAATCCTAATAACACAGACAACGATAACAGTTC	ATGCCGTCTCAGGTCTCACAGCTATAAGTGATGGGGCCGTG
pBP123_tYOX1_part4_terminator_in_pYTK001	YML027W	This study		AGATCAAAGGATCTTCTTGAGATCCTTTTTTTCTGCGCGTAATCTGCTGCTTGCAAACAAAAAAACCACCGCTACCAGCGGTGGTTTGTTTGCCGGATCAAGAGCTACCAACTCTTTTTCCGAAGGTAACTGGCTTCAGCAGAGCGCAGATACCAAATACTGTTCTTCTAGTGTAGCCGTAGTTAGGCCACCACTTCAAGAACTCTGTAGCACCGCCTACATACCTCGCTCTGCTAATCCTGTTACCAGTGGCTGCTGCCAGTGGCGATAAGTCGTGTCTTACCGGGTTGGACTCAAGACGATAGTTACCGGATAAGGCGCAGCGGTCGGGCTGAACGGGGGGTTCGTGCACACAGCCCAGCTTGGAGCGAACGACCTACACCGAACTGAGATACCTAC…	TAATCTAATCTCTAGTCATTATTTATTCGCAAATTCATTTCCCTATACGGCATTCATACATATCATTGTTCACTTCAGTCCTAGCATATATCATAAAATATACAATTGTTTTCTAATTACCTTACGTTTTTTAAAAGACTTCTATAATACCTCTTTTAACTTTACATGTAGTCAAAATAAAGTGCAGTTCCATCGATGGTACTTTCTCACCCCGGTTGAGTGATGTTAACGATGTTTACCGTATAAAACTTAATTATATTATATCTTTTTTTGCTTATATGTTATACATAGAATAAAAAGTTGATTAAACACACATTGGTCTGAAAACACGTGTAGTACTTTCTCCTTTGAAGAATAAAAAAAGAAAATAAAGATAATAAAAACGAAAATAGCGTACAA…	Part given as "insert sequence" begins with TAA stop codon	GCATCGTCTCATCGGTCTCAATCCTAATCTAATCTCTAGTCATTATTTATTCG	ATGCCGTCTCAGGTCTCACAGCTGGTATTAGACACTTCTGGGG
pBP224_tCYC1_part4_terminator_in_pYTK001		This study		AGATCAAAGGATCTTCTTGAGATCCTTTTTTTCTGCGCGTAATCTGCTGCTTGCAAACAAAAAAACCACCGCTACCAGCGGTGGTTTGTTTGCCGGATCAAGAGCTACCAACTCTTTTTCCGAAGGTAACTGGCTTCAGCAGAGCGCAGATACCAAATACTGTTCTTCTAGTGTAGCCGTAGTTAGGCCACCACTTCAAGAACTCTGTAGCACCGCCTACATACCTCGCTCTGCTAATCCTGTTACCAGTGGCTGCTGCCAGTGGCGATAAGTCGTGTCTTACCGGGTTGGACTCAAGACGATAGTTACCGGATAAGGCGCAGCGGTCGGGCTGAACGGGGGGTTCGTGCACACAGCCCAGCTTGGAGCGAACGACCTACACCGAACTGAGATACCTAC…	TAAATCGCGTGCATTCATCCGCTCTAACCGAAAAGGAAGGAGTTAGACAACCTGAAGTCTAGGTCCCTATTTATTTTTTTATAGTTATGTTAGTATTAAGAACGTTATTTATATTTCAAATTTTTCTTTTTTTTCTGTACAGACGCGTGTACGCATGTAACATTATACTGAAAACCTTGCTTGAGAAGGTTTTGGGACGCTCGAAG	Part given as "insert sequence" begins with TAA stop codon	GCATCGTCTCATCGGTCTCAATCCTAAATCGCGTGCATTCATCCGCT	ATGCCGTCTCAGGTCTCACAGCCTTCGAGCGTCCCAAAACCTTC
pBP124_pCWP2_part2_promoter_in_pYTK001	YKL096W-A	This study	Required conversion of A to T just before ATG start codon to create appropriate overhang; promoter was shortened compared to Keren et al. 2013	AGATCAAAGGATCTTCTTGAGATCCTTTTTTTCTGCGCGTAATCTGCTGCTTGCAAACAAAAAAACCACCGCTACCAGCGGTGGTTTGTTTGCCGGATCAAGAGCTACCAACTCTTTTTCCGAAGGTAACTGGCTTCAGCAGAGCGCAGATACCAAATACTGTTCTTCTAGTGTAGCCGTAGTTAGGCCACCACTTCAAGAACTCTGTAGCACCGCCTACATACCTCGCTCTGCTAATCCTGTTACCAGTGGCTGCTGCCAGTGGCGATAAGTCGTGTCTTACCGGGTTGGACTCAAGACGATAGTTACCGGATAAGGCGCAGCGGTCGGGCTGAACGGGGGGTTCGTGCACACAGCCCAGCTTGGAGCGAACGACCTACACCGAACTGAGATACCTAC…	CCAGGGCACTTGAAACAATGCAGCGATCGCCGCCACAACACGCCAAAGAGAAGCGAAAGTGGGCCTGGGCGGCCTCAGTTTCGGCAGAGGTAAACAACACGAACTGAACTGCCTTAGCTCCGAAGGGCAATTCCACAGGCACTCCGCGGGGCCCGGCCAAGGCCCAAAAGGCGTGGAATATGCGCGTTTTGGGGCCATAACACCCAGTACCACGGCCGGAACGGGCCATATAATAAGTTTTTCACTCTCAAGAATGGTAAACGTAAATAGGAACATCCCACTACCCTAGAAATTGCGGAAATTTCGCGCTTATCATTAGAAAATCTGGAACCGTCCTTTTTCCTCTTTCTTGCATTTCCCTTTCCGTATTATTGCCATTCTTTAACTGCATTTGGGGAA…	Part given as "insert sequence" ends just before ATG	GCATCGTCTCATCGGTCTCAAACGCCAGGGCACTTGAAACAATG	ATGCCGTCTCAGGTCTCACATATTT TTT CTT GTT AGT GTG TAG CG
pBP125_pUBI4_part2_promoter_in_pYTK001	YLL039C	This study	Exactly stretch between stop codon of upstream gene and start codon of UBI4	AGATCAAAGGATCTTCTTGAGATCCTTTTTTTCTGCGCGTAATCTGCTGCTTGCAAACAAAAAAACCACCGCTACCAGCGGTGGTTTGTTTGCCGGATCAAGAGCTACCAACTCTTTTTCCGAAGGTAACTGGCTTCAGCAGAGCGCAGATACCAAATACTGTTCTTCTAGTGTAGCCGTAGTTAGGCCACCACTTCAAGAACTCTGTAGCACCGCCTACATACCTCGCTCTGCTAATCCTGTTACCAGTGGCTGCTGCCAGTGGCGATAAGTCGTGTCTTACCGGGTTGGACTCAAGACGATAGTTACCGGATAAGGCGCAGCGGTCGGGCTGAACGGGGGGTTCGTGCACACAGCCCAGCTTGGAGCGAACGACCTACACCGAACTGAGATACCTAC…	TTTTAGAGTCTTCCTTGACCAATCATCTTATTCGCGCAGGGCAACCCATGATAGGAAATGTCCCTTTAAACGAACTGTGGGAAATCCTGCAAAAGTGATGAAAGTGACGTTTTATGAAAAGAAAGTGAAAAAGTTCTTGTTTGACAATATTCTATTCCGAAAAGTCTTTGTGGTCAGTATTGTTTCTAGAACGTTCTAGAATAATCCTGGATAAACCAATTTCGGTACCAAAAAAAAAAATAGCCGCCCAGTGGAGCATCACACAGCCGTACATCCGGCCACACACGGTGGTTACCCCACTTCGTTTCTTTTTTCAGGGGCGATGCCACTTATCAGTTGTTTTTAGAATTCAGTGTCATTTGAGGGCGGTTCCTCCTTTTGGGGGTATATATAGAGAGG…	Part given as "insert sequence" ends just before ATG	GCATCGTCTCATCGGTCTCAAACGTTTTAGAGTCTTCCTTGACCAATC	ATGCCGTCTCAGGTCTCACATAATCTATTAGTTAAAGTAAAGTGGG
pBP126_pHSP104_part2_promoter_in_pYTK001	YLL026w	This study	Exactly stretch between stop codon of upstream gene and start codon of HSP104	AGATCAAAGGATCTTCTTGAGATCCTTTTTTTCTGCGCGTAATCTGCTGCTTGCAAACAAAAAAACCACCGCTACCAGCGGTGGTTTGTTTGCCGGATCAAGAGCTACCAACTCTTTTTCCGAAGGTAACTGGCTTCAGCAGAGCGCAGATACCAAATACTGTTCTTCTAGTGTAGCCGTAGTTAGGCCACCACTTCAAGAACTCTGTAGCACCGCCTACATACCTCGCTCTGCTAATCCTGTTACCAGTGGCTGCTGCCAGTGGCGATAAGTCGTGTCTTACCGGGTTGGACTCAAGACGATAGTTACCGGATAAGGCGCAGCGGTCGGGCTGAACGGGGGGTTCGTGCACACAGCCCAGCTTGGAGCGAACGACCTACACCGAACTGAGATACCTAC…	AAACCTTCTGCACCATTTTTAGAAAAAAAGAATCTACCTATTCACTTATTTATTCATTTACTTATTTATTTACATATTTATCATACATATTAACATTGAACCCTCCATCGTGGTAGTGTTTGCTGTTCCTAACTTTTCTTTCGTTGTTCTTGTAGATATATATTTTTCCAGAATTTTCTAGAAGGGTTATTAATTACAATCTTAAACGTTCCATAAGGGGCCGCGATTTTTTTGTTCAATTTTCAACAGGGGGCCCATCTCAAAGAACTGCAAATTATATCACAGTAAAAGGCAAAGGGGCGCAAACTTATGCAACCTGCCAGATTATTATATAAGGCATTGTAATCTTGCCTCAATTCCTTCATAATTCGTTCCTTTGTCACTTGTTCCTTTTTACCC…	Part given as "insert sequence" ends just before ATG	GCATCGTCTCATCGGTCTCAAACGAAACCTTCTGCACCATTTTTAGAA	ATGCCGTCTCAGGTCTCACATATATTCTGTATATTTTATGGTACGT
pBP128_pHHF1_part2_promoter_in_pYTK001	YBR009C	This study	1 nucleotide missing in middle of sequence compared to available sequence from CEN.PK113-7D; however, this mutation was obtained twice independently from wild-type CEN.PK113-11C yeast and therefore probably represents a natural variation	AGATCAAAGGATCTTCTTGAGATCCTTTTTTTCTGCGCGTAATCTGCTGCTTGCAAACAAAAAAACCACCGCTACCAGCGGTGGTTTGTTTGCCGGATCAAGAGCTACCAACTCTTTTTCCGAAGGTAACTGGCTTCAGCAGAGCGCAGATACCAAATACTGTTCTTCTAGTGTAGCCGTAGTTAGGCCACCACTTCAAGAACTCTGTAGCACCGCCTACATACCTCGCTCTGCTAATCCTGTTACCAGTGGCTGCTGCCAGTGGCGATAAGTCGTGTCTTACCGGGTTGGACTCAAGACGATAGTTACCGGATAAGGCGCAGCGGTCGGGCTGAACGGGGGGTTCGTGCACACAGCCCAGCTTGGAGCGAACGACCTACACCGAACTGAGATACCTAC…	TGTTTGCGTTTATATATTTATGTTAGATGTTTTTCTTATTAACTAGAAAGAAAGAATATAAAAGGTTGAGGAAAGAGATGTATCCCGAAGAATACACAGTCTTTTATATATGTATTTCAACAAGGAGCCGTGGAGGGTACCAAAAAGAAAAATCGCCCGGGCATTTCGTTATCTTCCACGCTAAAAGTCAAGGAGAGATATTACGGCCAGGATCGCAAAGGTGCAGAGCAAGGAAATGTGAGAAATTGTGAGAACGATAATGTATGGGACAATGCGAAAATGTGAGAACGAGAGCAAAAATCTTTTTTGTATCTCCCCGCCGAATTTGGAAACCGCGTTCTGAAAACTTCGCATCTTCACATAGTAAAACTGTTCCGAGCGCTTCTCCCCATAATGGTT…	Part given as "insert sequence" ends just before ATG	GCATCGTCTCATCGGTCTCAAACGTGTTTGCGTTTATATATTTATGTTAG	ATGCCGTCTCAGGTCTCACATATTATACTATATTATATTTGTTGCTTG
pBP155_pYJL068C_longer_part2_promoter_in_pYTK001	YJL068C	This study	Our version includes ca. 350 bp of upstream gene and is ca. 540 bp long; version in Keren et al. (spanning exactly stretch between stop codon of upstream gene and start codon of downsteam gene) was 198; this version was also tested and yielded similar results.	AGATCAAAGGATCTTCTTGAGATCCTTTTTTTCTGCGCGTAATCTGCTGCTTGCAAACAAAAAAACCACCGCTACCAGCGGTGGTTTGTTTGCCGGATCAAGAGCTACCAACTCTTTTTCCGAAGGTAACTGGCTTCAGCAGAGCGCAGATACCAAATACTGTTCTTCTAGTGTAGCCGTAGTTAGGCCACCACTTCAAGAACTCTGTAGCACCGCCTACATACCTCGCTCTGCTAATCCTGTTACCAGTGGCTGCTGCCAGTGGCGATAAGTCGTGTCTTACCGGGTTGGACTCAAGACGATAGTTACCGGATAAGGCGCAGCGGTCGGGCTGAACGGGGGGTTCGTGCACACAGCCCAGCTTGGAGCGAACGACCTACACCGAACTGAGATACCTAC…	GTGGAGGTCGCACATGAATAGACTACAAAAACAAAGAATCAAGACTAGGAGCACTGCCGTAGAGCCTCTGGCTAGAACTCCAGAAGACCTCATGTTGAATTGGGACGACTTGCATCTGGGCAACGATGCTGAATATGCTTCTGCAGATGGATCCAAGAAAATTGTTGGAAGGGCACAGTCCATTAGTACCACGAAGGATTCCAATGATGCAAAACCCAGCACCGTCAAAACTGAAAAAATCTACTTTGACGATGGCACGGTAGACATTACTACCACCACTACCTCCAAGGGTTCCAGTCCCCAGGTGAAGCATAAAGTGGTGAGTGTTGACGAAGACAATTAGGACATATTTTCGTTTCCTTTTTTTACTCATATCTTACACAATATGCCTTGTATATA…	Part given as "insert sequence" ends just before ATG	GCATCGTCTCATCGGTCTCAAACGGTG GAG GTC GCA CAT GAA TAG	ATGCCGTCTCAGGTCTCACATATTGAACTATGTGAATCGCT
pBP223_pGAL1_part2_promoter_in_pYTK001	YBR020W	This study	Promoter sequence taken from previous pGAL1 expression constructs (Pfister et al. 2016)	AGATCAAAGGATCTTCTTGAGATCCTTTTTTTCTGCGCGTAATCTGCTGCTTGCAAACAAAAAAACCACCGCTACCAGCGGTGGTTTGTTTGCCGGATCAAGAGCTACCAACTCTTTTTCCGAAGGTAACTGGCTTCAGCAGAGCGCAGATACCAAATACTGTTCTTCTAGTGTAGCCGTAGTTAGGCCACCACTTCAAGAACTCTGTAGCACCGCCTACATACCTCGCTCTGCTAATCCTGTTACCAGTGGCTGCTGCCAGTGGCGATAAGTCGTGTCTTACCGGGTTGGACTCAAGACGATAGTTACCGGATAAGGCGCAGCGGTCGGGCTGAACGGGGGGTTCGTGCACACAGCCCAGCTTGGAGCGAACGACCTACACCGAACTGAGATACCTAC…	TACGGATTAGAAGCCGCCGAGCGGGTGACAGCCCTCCGAAGGAAGACTCTCCTCCGTGCGTCCTCGTCTTCACCGGTCGCGTTCCTGAAACGCAGATGTGCCTCGCGCCGCACTGCTCCGAACAATAAAGATTCTACAATACTAGCTTTTATGGTTATGAAGAGGAAAAATTGGCAGTAACCTGGCCCCACAAACCTTCAAATGAACGAATCAAATTAACAACCATAGGATGATAATGCGATTAGTTTTTTAGCCTTATTTCTGGGGTAATTAATCAGCGAAGCGATGATTTTTGATCTATTAACAGATATATAAATGCAAAAACTGCATAACCACTTTAACTAATACTTTCAACATTTTCGGTTTGTATTACTTCTTATTCAAATGTAATAAAAGTAT…	Part given as "insert sequence" ends just before ATG	GCATCGTCTCATCGGTCTCAAACGTACGGATTAGAAGCCGCCG	ATGCCGTCTCAGGTCTCACATAGTATTACGGATCCGGGGT
pBP243_pCUP1_part2_promoter_in_pYTK001	YHR053C (CUP1-1) / YHR055C (CUP1-2)	This study	required conversion of A to T just before ATG start codon to create appropriate overhang	AGATCAAAGGATCTTCTTGAGATCCTTTTTTTCTGCGCGTAATCTGCTGCTTGCAAACAAAAAAACCACCGCTACCAGCGGTGGTTTGTTTGCCGGATCAAGAGCTACCAACTCTTTTTCCGAAGGTAACTGGCTTCAGCAGAGCGCAGATACCAAATACTGTTCTTCTAGTGTAGCCGTAGTTAGGCCACCACTTCAAGAACTCTGTAGCACCGCCTACATACCTCGCTCTGCTAATCCTGTTACCAGTGGCTGCTGCCAGTGGCGATAAGTCGTGTCTTACCGGGTTGGACTCAAGACGATAGTTACCGGATAAGGCGCAGCGGTCGGGCTGAACGGGGGGTTCGTGCACACAGCCCAGCTTGGAGCGAACGACCTACACCGAACTGAGATACCTAC…	GATCCCATTACCGACATTTGGGCGCTATACGTGCATATGTTCATGTATGTATCTGTATTTAAAACACTTTTGTATTATTTTTCCTCATATATGTGTATAGGTTTATACGGATGATTTAATTATTACTTCACCACCCTTTATTTCAGGCTGATATCTTAGCCTTGTTACTAGTTAGAAAAAGACATTTTTGCTGTCAGTCACTGTCAAGAGATTCTTTTGCTGGCATTTCTTCTAGAAGCAAAAAGAGCGATGCGTCTTTTCCGCTGAACCGTTCCAGCAAAAAAGACTACCAACGCAATATGGATTGTCAGAATCATATAAAAGAGAAGCAAATAACTCCTTGTCTTGTATCAATTGCATTATAATATCTTCTTGTTAGTGCAATATCATATAGAAGTC…	Part given as "insert sequence" ends just before ATG	GCATCGTCTCATCGGTCTCAAACGGATCCCATTACCGACATTTGGGC	ATGCCGTCTCAGGTCTCACATATTATGTGATGATTGATTGATTGATTG
pBP133_URA3_with_DR_part6_yeast_marker_in_pYTK001		This study	Same yeast marker as in pX-2 (Mikkelsen et al. 2012); URA3 is also flanked by direct repeats to allow recycling of marker by selection on FOA plates	AGATCAAAGGATCTTCTTGAGATCCTTTTTTTCTGCGCGTAATCTGCTGCTTGCAAACAAAAAAACCACCGCTACCAGCGGTGGTTTGTTTGCCGGATCAAGAGCTACCAACTCTTTTTCCGAAGGTAACTGGCTTCAGCAGAGCGCAGATACCAAATACTGTTCTTCTAGTGTAGCCGTAGTTAGGCCACCACTTCAAGAACTCTGTAGCACCGCCTACATACCTCGCTCTGCTAATCCTGTTACCAGTGGCTGCTGCCAGTGGCGATAAGTCGTGTCTTACCGGGTTGGACTCAAGACGATAGTTACCGGATAAGGCGCAGCGGTCGGGCTGAACGGGGGGTTCGTGCACACAGCCCAGCTTGGAGCGAACGACCTACACCGAACTGAGATACCTAC…	ATTCCCGGCCTTCGGCTTCATGGCAATTCCCGGGGATCGTGATTCTGGGTAGAAGATCGGTCTGCATTGGATGGTGGTAACGCATTTTTTTACACACATTACTTGCCTCGAGCATCAAATGGTGGTTATTCGTGGATCTATATCACGTGATTTGCTTAAGAATTGTCGTTCATGGTGACACTTTTAGCTTTGACATGATTAAGCTCATCTCAATTGATGTTATCTAAAGTCATTTCAACTATCTAAGATGTGGTTGTGATTGGGCCATTTTGTGAAAGCCAGTACGCCAGCGTCAATACACTCCCGTCAATTAGTTGCACCATGTCCACAAAATCATATACCAGTAGAGCTGAGACTCATGCAAGTCCGGTTGCATCGAAACTTTTACGTTTAATGGAT…	Part given as "insert sequence" is the sequence between the part-specific overhangs	GCATCGTCTCATCGGTCTCATACAATTCCCGGCCTTCGGCTTCA	ATGCCGTCTCAGGTCTCAACTCCGAATTGGGTACCGGGCCCGTG
pBP134_GDB1_part7_homology_down_in_pYTK001	YPR184W	This study		AGATCAAAGGATCTTCTTGAGATCCTTTTTTTCTGCGCGTAATCTGCTGCTTGCAAACAAAAAAACCACCGCTACCAGCGGTGGTTTGTTTGCCGGATCAAGAGCTACCAACTCTTTTTCCGAAGGTAACTGGCTTCAGCAGAGCGCAGATACCAAATACTGTTCTTCTAGTGTAGCCGTAGTTAGGCCACCACTTCAAGAACTCTGTAGCACCGCCTACATACCTCGCTCTGCTAATCCTGTTACCAGTGGCTGCTGCCAGTGGCGATAAGTCGTGTCTTACCGGGTTGGACTCAAGACGATAGTTACCGGATAAGGCGCAGCGGTCGGGCTGAACGGGGGGTTCGTGCACACAGCCCAGCTTGGAGCGAACGACCTACACCGAACTGAGATACCTAC…	CAATTATACTACAGATTAAAAGGCCATAGAAAATGGATTTTTGAAAGTGTGTGGGCAGGATTGACAGAGCTAACCAATAAAGATGGTGAAGTATGCAATGACTCAAGCCCCACGCAAGCCTGGAGTTCTGCTTGTTTGTTAGATCTATTTTATGATTTATGGGATGCCTACGAAGATGATTCCTGAAAATAGCTAAAGCATAAATTAATTGAACGGTCCCTTTTTGCCACCCGCTAATACTTTTATTTCTGTTCAAMTATATATACATATATATATATTTACATATTTTTACCTCCCTATCTCTATTGATAATAAAACAAATAAAAATCGTATATTTTTGTATATGTATTATCGTTTTGAGGAGCGAGAGCGAAAACGAAAATAAAAGAAATAAAGGGA…	Part given as "insert sequence" is the sequence between the part-specific overhangs	GCATCGTCTCATCGGTCTCAGAGTCAATTATACTACAGATTAAAAGGCC	ATGCCGTCTCAGGTCTCATCGGAATTGATTGTAACACGCAAACG
pBP135_GPH1_part7_homology_down_in_pYTK001	YPR160W	This study		AGATCAAAGGATCTTCTTGAGATCCTTTTTTTCTGCGCGTAATCTGCTGCTTGCAAACAAAAAAACCACCGCTACCAGCGGTGGTTTGTTTGCCGGATCAAGAGCTACCAACTCTTTTTCCGAAGGTAACTGGCTTCAGCAGAGCGCAGATACCAAATACTGTTCTTCTAGTGTAGCCGTAGTTAGGCCACCACTTCAAGAACTCTGTAGCACCGCCTACATACCTCGCTCTGCTAATCCTGTTACCAGTGGCTGCTGCCAGTGGCGATAAGTCGTGTCTTACCGGGTTGGACTCAAGACGATAGTTACCGGATAAGGCGCAGCGGTCGGGCTGAACGGGGGGTTCGTGCACACAGCCCAGCTTGGAGCGAACGACCTACACCGAACTGAGATACCTAC…	ACGTCGGCTTCTTTAGCAGTGATCGTTGTATCGAGGAATACTCCGATACCATTTGGAACGTTGAACCAGTGACTTAGCTGGGAGTTTTTTTTATCTCTTTGGCACCCTTCTCCCCATTTCTAGTAAGCGCTTTTTTCTCTTTACTTCTTCTCTTATATAAAACGCCTTTAAAATAATCGTTATCGGTTTTTTGGCACTCTTTTAAATGGTATATATGATGTTACAGGAAAACTTAGTTGTTTTCATATTGAAAATCCGCGCAGGATAACGCTTGTGTAAAACCGAGTGTCCTGAAGGTGGGTAAGGCGGTCCTTATTATCACTTACTCGAACGTTGACATTGGTACAGTCCCTATCAGGTAGGATGTACTGACGTTTTGACAATAGTTTCGATTTTATG…	Part given as "insert sequence" is the sequence between the part-specific overhangs	GCATCGTCTCATCGGTCTCAGAGTACGTCGGCTTCTTTAGCAGTG	ATGCCGTCTCAGGTCTCATCGGCACGTTTTGTCACTGTCTCGC
pBP138_XII-2_part7_homology_down_in_pYTK001		This study	homology site as in Mikkelsen et al. 2012	AGATCAAAGGATCTTCTTGAGATCCTTTTTTTCTGCGCGTAATCTGCTGCTTGCAAACAAAAAAACCACCGCTACCAGCGGTGGTTTGTTTGCCGGATCAAGAGCTACCAACTCTTTTTCCGAAGGTAACTGGCTTCAGCAGAGCGCAGATACCAAATACTGTTCTTCTAGTGTAGCCGTAGTTAGGCCACCACTTCAAGAACTCTGTAGCACCGCCTACATACCTCGCTCTGCTAATCCTGTTACCAGTGGCTGCTGCCAGTGGCGATAAGTCGTGTCTTACCGGGTTGGACTCAAGACGATAGTTACCGGATAAGGCGCAGCGGTCGGGCTGAACGGGGGGTTCGTGCACACAGCCCAGCTTGGAGCGAACGACCTACACCGAACTGAGATACCTAC…	CTACTATCGGCGACTCTCTCGAAATTTTTCTTAACGCGTCCTTGTACTGCGTCTAACGCTTTTGCCACTTGGATTTCTATTATAGGAAATAGTCTCACTTACTGGGCGACGAATTTTCGCGTTTTGATGAAGCACAGGAAGAATTTCTTTTTTTTTTGGCTTCTTCTGGTTCCGTTTTTTACGCGCACAAATCTAAAAAAAGAAATAATTATAACCTAGTCTCGAAAATTTTCATCGATCCATTCGTTCCTTTTTTTCGATTTTTTCAGATCAAAATTCTTGTTTCTTTCTTTGTCTTAGTTTATATTAAAAGATATTTTGATTTTACTCCTGAACTATTTATTCTTTCTAAGAAGGCCAGAACACTACAGCTGTTTTAACCGACTACGAAGTTCTCCA…	Part given as "insert sequence" is the sequence between the part-specific overhangs	GCATCGTCTCATCGGTCTCAGAGTCTACTATCGGCGACTCTCTCG	ATGCCGTCTCAGGTCTCATCGGGAGCGAACGTAAGAGAGGTTAATG
pBP245_XII-5_part7_homology_down_in_pYTK001		This study	homology site as in Mikkelsen et al. 2012	AGATCAAAGGATCTTCTTGAGATCCTTTTTTTCTGCGCGTAATCTGCTGCTTGCAAACAAAAAAACCACCGCTACCAGCGGTGGTTTGTTTGCCGGATCAAGAGCTACCAACTCTTTTTCCGAAGGTAACTGGCTTCAGCAGAGCGCAGATACCAAATACTGTTCTTCTAGTGTAGCCGTAGTTAGGCCACCACTTCAAGAACTCTGTAGCACCGCCTACATACCTCGCTCTGCTAATCCTGTTACCAGTGGCTGCTGCCAGTGGCGATAAGTCGTGTCTTACCGGGTTGGACTCAAGACGATAGTTACCGGATAAGGCGCAGCGGTCGGGCTGAACGGGGGGTTCGTGCACACAGCCCAGCTTGGAGCGAACGACCTACACCGAACTGAGATACCTAC…	GCAACTCAGAAGTTTGACAGCAAGCAAGTTCATCATTCGAACTAGCCTTATTGTTTTAGTTCAGTGACAGCGAACTGCCGTACTCGATGCTTTATTTCTCACGGTAGAGCGGAAGAACAGATAGGGGCAGCGTGAGAAGAGTTAGAAAGTAAATTTTTATCACGTCTGAAGTATTCTTATTCATAGGAAATTTTGCAAGGTTTTTTAGCTCAATAACGGGCTAAGTTATATAAGGTGTTCACGCGATTTTCTTGTTATGTATACCTCTTCTCTGAGGAATGGTACTACTGTCCTGATGTAGGCTCCTTAAATTGGTGGGCAAGAATAACTTATCGATATTTTGTATATTGGTCTTGGAGTTCACCACGTAATGCCTGTTTAAGACCATCAGTTAACTCT…	Part given as "insert sequence" is the sequence between the part-specific overhangs	GCATCGTCTCATCGGTCTCAGAGTGCAACTCAGAAGTTTGACAGC	ATGCCGTCTCAGGTCTCATCGGCTGCGATACCTTTTGTGATGG
pBP136_GDB1_part8b_homology_up_in_pYTK001	YPR184W	This study		AGATCAAAGGATCTTCTTGAGATCCTTTTTTTCTGCGCGTAATCTGCTGCTTGCAAACAAAAAAACCACCGCTACCAGCGGTGGTTTGTTTGCCGGATCAAGAGCTACCAACTCTTTTTCCGAAGGTAACTGGCTTCAGCAGAGCGCAGATACCAAATACTGTTCTTCTAGTGTAGCCGTAGTTAGGCCACCACTTCAAGAACTCTGTAGCACCGCCTACATACCTCGCTCTGCTAATCCTGTTACCAGTGGCTGCTGCCAGTGGCGATAAGTCGTGTCTTACCGGGTTGGACTCAAGACGATAGTTACCGGATAAGGCGCAGCGGTCGGGCTGAACGGGGGGTTCGTGCACACAGCCCAGCTTGGAGCGAACGACCTACACCGAACTGAGATACCTAC…	CTTTATATGTCTCTTTAAGTACTCCCTTTCAGTTATATGCCTTTTATTGTCTGTCCCTATTCTAATCCTCTACTCGGGCCATCATTGTTAACGTAATATTTGCCCTAGGGTAAAAACATTAGGTTGATTAGGCCATAACTCATTCTGCCCCACCCCCACACATAGGGTTCAGGAACTTGGTTTTCAACCCTACTGCATTGTTTCCCACGCGGCGCTACCAAAATATATCCAATTTTCTTTTTTGTCACAACAGCAGCAACCCCTTGAAATGGCCAATTCTTCTCGAGACTTTGCTCCCTTAATCTTTTCTTCCCCCCCGGTTTCTTGATGATTATATATACTAACCTCGTATATTACACACTGTACTTGAAGTCACTCATATCCGAATACTACTTCTCT…	Part given as "insert sequence" is the sequence between the part-specific overhangs	GCATCGTCTCATCGGTCTCACAATCTTTATATGTCTCTTTAAGTACTCCC	ATGCCGTCTCAGGTCTCAAGGGCGG TAT CCG ACA AAC GTA GC
pBP137_GPH1_part8b_homology_up_in_pYTK001	YPR160W	This study		AGATCAAAGGATCTTCTTGAGATCCTTTTTTTCTGCGCGTAATCTGCTGCTTGCAAACAAAAAAACCACCGCTACCAGCGGTGGTTTGTTTGCCGGATCAAGAGCTACCAACTCTTTTTCCGAAGGTAACTGGCTTCAGCAGAGCGCAGATACCAAATACTGTTCTTCTAGTGTAGCCGTAGTTAGGCCACCACTTCAAGAACTCTGTAGCACCGCCTACATACCTCGCTCTGCTAATCCTGTTACCAGTGGCTGCTGCCAGTGGCGATAAGTCGTGTCTTACCGGGTTGGACTCAAGACGATAGTTACCGGATAAGGCGCAGCGGTCGGGCTGAACGGGGGGTTCGTGCACACAGCCCAGCTTGGAGCGAACGACCTACACCGAACTGAGATACCTAC…	AGGAAGCTCTGCGAGATGCAGCCAGCACCTTCTATGTTTCAAGGATAACATTTTGAATTAACAAGGAACGCCTTCCCCAATTACCGTTATTGTATTTTTACTTTTTAGAGACTCTCGAGGAAATAAGTAAGGGGTGGATAATTTTCGCTAAAAAAGTTTCAGGGGAGGTTAATAACTACCATGTGCATGCTACAAAGATAAGGAAGGAACACCGACGAATATATTATATGTATAAAAGGAGCATGAAGTTTGTATAGCAGTAAAGCAAGATTCTTTGTGCCTTCCCGTTTCTTGTTGTACCTTTTGTTTTGATTACGTACGAAGTATTATAAGTTTTTTCTGCTTGCTATTGTAATATAAAGTAAGCACAGATTGAGAAGGTAACGATTACTAAAAATA…	Part given as "insert sequence" is the sequence between the part-specific overhangs	GCATCGTCTCATCGGTCTCACAATAGGAAGCTCTGCGAGATGCAG	ATGCCGTCTCAGGTCTCAAGGGAGAAGTAGGTTCTTCGGTTATC
pBP139_XII-2_part8b_homology_up_in_pYTK001		This study	homology site as in Mikkelsen et al. 2012	AGATCAAAGGATCTTCTTGAGATCCTTTTTTTCTGCGCGTAATCTGCTGCTTGCAAACAAAAAAACCACCGCTACCAGCGGTGGTTTGTTTGCCGGATCAAGAGCTACCAACTCTTTTTCCGAAGGTAACTGGCTTCAGCAGAGCGCAGATACCAAATACTGTTCTTCTAGTGTAGCCGTAGTTAGGCCACCACTTCAAGAACTCTGTAGCACCGCCTACATACCTCGCTCTGCTAATCCTGTTACCAGTGGCTGCTGCCAGTGGCGATAAGTCGTGTCTTACCGGGTTGGACTCAAGACGATAGTTACCGGATAAGGCGCAGCGGTCGGGCTGAACGGGGGGTTCGTGCACACAGCCCAGCTTGGAGCGAACGACCTACACCGAACTGAGATACCTAC…	CGGCATGCAAACATCTACACAATTAGCAAGGGCAATCCATATTTTGTCTTTTCGCGCCCTGGAAAGGCCTAAGTAATGTCGTAAACGCATTCTATCTGTACTTCAACTCTCCTCTGTGCATTGGTTTGTGCAAATCACATTTTACGATACTGCCAGATATATGCAAAAAGAGAAAACCAAGGGACCAGAACAAAGCAAAATTACGATATTCTTCGAATTCCTTCGTGCTTGACTAAGACAAAGGGATGGACGTAGCGATTTTTAGCGGGCCAAGAACTGGTTCCGAAAAAGCACAGGTACACCGAACCCTCAGCTAAGGAGGGACAGCACCGATGCGGAAGGACAAACTTTCTTTTTGCCTATCACAGTATCTTATCGAGCTAACTATTTTCGACACAC…	Part given as "insert sequence" is the sequence between the part-specific overhangs	GCATCGTCTCATCGGTCTCACAATCGGCATGCAAACATCTACACAATTAG	ATGCCGTCTCAGGTCTCAAGGGCATAACGCGTTACACGGAAGG
pBP244_XII-5_part8b_homology_up_in_pYTK001		This study	Slightly shorter than in Mikkelsen et al. 2012 to avoid a BsaI site	AGATCAAAGGATCTTCTTGAGATCCTTTTTTTCTGCGCGTAATCTGCTGCTTGCAAACAAAAAAACCACCGCTACCAGCGGTGGTTTGTTTGCCGGATCAAGAGCTACCAACTCTTTTTCCGAAGGTAACTGGCTTCAGCAGAGCGCAGATACCAAATACTGTTCTTCTAGTGTAGCCGTAGTTAGGCCACCACTTCAAGAACTCTGTAGCACCGCCTACATACCTCGCTCTGCTAATCCTGTTACCAGTGGCTGCTGCCAGTGGCGATAAGTCGTGTCTTACCGGGTTGGACTCAAGACGATAGTTACCGGATAAGGCGCAGCGGTCGGGCTGAACGGGGGGTTCGTGCACACAGCCCAGCTTGGAGCGAACGACCTACACCGAACTGAGATACCTAC…	CAATCTGGCGGCTTGAGTTCTCAACATGTTTTATTTTTTACTTATATTGCTGGTAGGGTAAAAAAATATAACTCCTAGGAATAGGTTGTCTATATGTTTTTGTCTTGCTTCTATAATTGTAACAAACAAGGAAAGGGAAAATACTGGGTGTAAAAGCCATTGAGTCAAGTTAGGTCATCCCTTTTATACAAAATTTTTCAATTTTTTTTCCAAGATTCTTGTACGATTAATTATTTTTTTTTTGCGTCCTACAGCGTGATGAAAATTTCGCCTGCTGCAAGATGAGCGGGAACGGGCGAAATGTGCACGCGCACAACTTACGAAACGCGGATGAGTCACTGACAGCCACCGCAGAGGTTCTGACTCCTACTGAGCTCTATTGGAGGTGGCAGAACCGGT…	Part given as "insert sequence" is the sequence between the part-specific overhangs	GCATCGTCTCATCGGTCTCACAATCAATCTGGCGGCTTGAGTTC	ATGCCGTCTCAGGTCTCAAGGGCTCCTCCCGTACCGGTTCTG
pBP352_SpacerPosition1_in_pYTK001		This study	Plasmid is generated by adding the forward and reverse primers directly to the reaction with pYTK001 and BsmBI (without previous PCR reaction); primers form the correct overhangs; Serves as a replacement for an expression unit at position 1 during ligation with BsmBI to generate expression vectors containing multiple inserts	TCGGCGTCTCACTGAACTGGCCGATAATTGCAGACGCTGCCAATGAGACGGACCAGACCAATAAAAAACGCCCGGCGGCAACCGAGCGTTCTGAACAAATCCAGATGGAGTTCTGAGGTCATTACTGGATCTATCAACAGGAGTCCAAGCGAGCTCGATATCAAATTACGCCCCGCCCTGCCACTCATCGCAGTACTGTTGTAATTCATTAAGCATTCTGCCGACATGGAAGCCATCACAAACGGCATGATGAACCTGAATCGCCAGCGGCATCAGCACCTTGTCGCCTTGCGTATAATATTTGCCCATGGTGAAAACGGGGGCGAAGAAGTTGTCCATATTGGCCACGTTTAAATCAAAACTGGTGAAACTCACCCAGGGATTGGCTGAAACGAAAAA…	TCGGCGTCTCACTGAACTGGCCGATAATTGCAGACGCTGCCAATGAGACGGACC	Part given as "insert sequence" is the double-stranded sequence (with 4 bp overhangs complementary to those generated by BsmBI digest of pYTK001) generated by combining the forward and reverse primers;	TCGGCGTCTCACTGAACTGGCCGATAATTGCAGACGCTGCCAATGAGACG	GGTCCGTCTCATTGGCAGCGTCTGCAATTATCGGCCAGTTCAGTGAGACG
pBP353_SpacerPosition2_in_pYTK001		This study	Plasmid is generated by adding the forward and reverse primers directly to the reaction with pYTK001 and BsmBI (without previous PCR reaction); primers form the correct overhangs; Serves as a replacement for an expression unit at position 2 during ligation with BsmBI to generate expression vectors containing multiple inserts	TCGGCGTCTCACCAAACCAGATGTCAACACAGCTAGCTGGATGTGAGACGGACCAGACCAATAAAAAACGCCCGGCGGCAACCGAGCGTTCTGAACAAATCCAGATGGAGTTCTGAGGTCATTACTGGATCTATCAACAGGAGTCCAAGCGAGCTCGATATCAAATTACGCCCCGCCCTGCCACTCATCGCAGTACTGTTGTAATTCATTAAGCATTCTGCCGACATGGAAGCCATCACAAACGGCATGATGAACCTGAATCGCCAGCGGCATCAGCACCTTGTCGCCTTGCGTATAATATTTGCCCATGGTGAAAACGGGGGCGAAGAAGTTGTCCATATTGGCCACGTTTAAATCAAAACTGGTGAAACTCACCCAGGGATTGGCTGAAACGAAAAA…	TCGGCGTCTCACCAAACCAGATGTCAACACAGCTAGCTGGATGTGAGACGGACC	Part given as "insert sequence" is the double-stranded sequence (with 4 bp overhangs complementary to those generated by BsmBI digest of pYTK001) generated by combining the forward and reverse primers;	TCGGCGTCTCACCAAACCAGATGTCAACACAGCTAGCTGGATGTGAGACG	GGTCCGTCTCACATCCAGCTAGCTGTGTTGACATCTGGTTTGGTGAGACG
pBP354_SpacerPosition3_in_pYTK001		This study	Plasmid is generated by adding the forward and reverse primers directly to the reaction with pYTK001 and BsmBI (without previous PCR reaction); primers form the correct overhangs; Serves as a replacement for an expression unit at position 3 during ligation with BsmBI to generate expression vectors containing multiple inserts	TCGGCGTCTCAGAACCAGATCATCTTAAGCCAGTGTGTGCATCTGAGACGGACCAGACCAATAAAAAACGCCCGGCGGCAACCGAGCGTTCTGAACAAATCCAGATGGAGTTCTGAGGTCATTACTGGATCTATCAACAGGAGTCCAAGCGAGCTCGATATCAAATTACGCCCCGCCCTGCCACTCATCGCAGTACTGTTGTAATTCATTAAGCATTCTGCCGACATGGAAGCCATCACAAACGGCATGATGAACCTGAATCGCCAGCGGCATCAGCACCTTGTCGCCTTGCGTATAATATTTGCCCATGGTGAAAACGGGGGCGAAGAAGTTGTCCATATTGGCCACGTTTAAATCAAAACTGGTGAAACTCACCCAGGGATTGGCTGAAACGAAAAA…	TCGGCGTCTCAGAACCAGATCATCTTAAGCCAGTGTGTGCATCTGAGACGGACC	Part given as "insert sequence" is the double-stranded sequence (with 4 bp overhangs complementary to those generated by BsmBI digest of pYTK001) generated by combining the forward and reverse primers;	TCGGCGTCTCAGAACCAGATCATCTTAAGCCAGTGTGTGCATCTGAGACG	GGTCCGTCTCAGATGCACACACTGGCTTAAGATGATCTGGTTCTGAGACG
pBP355_SpacerPosition4_in_pYTK001		This study	Plasmid is generated by adding the forward and reverse primers directly to the reaction with pYTK001 and BsmBI (without previous PCR reaction); primers form the correct overhangs; Serves as a replacement for an expression unit at position 4 during ligation with BsmBI to generate expression vectors containing multiple inserts	TCGGCGTCTCATGCTCAGCAGGTTGTCTGTGCCCATACAGAACTGAGACGGACCAGACCAATAAAAAACGCCCGGCGGCAACCGAGCGTTCTGAACAAATCCAGATGGAGTTCTGAGGTCATTACTGGATCTATCAACAGGAGTCCAAGCGAGCTCGATATCAAATTACGCCCCGCCCTGCCACTCATCGCAGTACTGTTGTAATTCATTAAGCATTCTGCCGACATGGAAGCCATCACAAACGGCATGATGAACCTGAATCGCCAGCGGCATCAGCACCTTGTCGCCTTGCGTATAATATTTGCCCATGGTGAAAACGGGGGCGAAGAAGTTGTCCATATTGGCCACGTTTAAATCAAAACTGGTGAAACTCACCCAGGGATTGGCTGAAACGAAAAA…	TCGGCGTCTCATGCTCAGCAGGTTGTCTGTGCCCATACAGAACTGAGACGGACC	Part given as "insert sequence" is the double-stranded sequence (with 4 bp overhangs complementary to those generated by BsmBI digest of pYTK001) generated by combining the forward and reverse primers;	TCGGCGTCTCATGCTCAGCAGGTTGTCTGTGCCCATACAGAACTGAGACG	GGTCCGTCTCAGTTCTGTATGGGCACAGACAACCTGCTGAGCATGAGACG
Primers to form spacer Pos2 and 3 (ConL1-R3)		This study	Spacer is formed by adding the forward and reverse primers directly to the reaction with the other vectors during the BsmBI assembly of cassettes into a multigene plasmid; primers form the correct overhangs; serves as a replacement for Position 2 and 3				CCAAACCAGATGTCAACACAGCTACAACGGCTACAGACAACCTG	GAACCAGGTTGTCTGTAGCCGTTGTAGCTGTGTTGACATCTGGT
pYTK002_ConLS		Lee et al., 2015
pYTK003_ConL1		Lee et al., 2015
pYTK004_ConL2		Lee et al., 2015
pYTK005_ConL3		Lee et al., 2015
pYTK008_ConLS'		Lee et al., 2015
pYTK047_GFP dropout		Lee et al., 2015
pYTK051_tENO1		Lee et al., 2015
pYTK056_tTDH1		Lee et al., 2015
pYTK067_ConR1		Lee et al., 2015
pYTK068_ConR2		Lee et al., 2015
pYTK069_ConR3		Lee et al., 2015
pYTK072_ConRE		Lee et al., 2015
pYTK073_ConRE'		Lee et al., 2015
pYTK079_HygromycinR		Lee et al., 2015	Provides hygromycin resistance to yeast
pYTK077_KanamycinR		Lee et al., 2015	Provides geneticin (G418) resistance to yeast
pYTK089_AmpR-ColE1		Lee et al., 2015
pYTK091_SpecR-ColE1		Lee et al., 2015

## Sheet: 2_Pre-assembled integr. vectors
Additional file 10, sheet 2: Pre-assembled integration vectors to insert single or multiple expression units.
		Inserts are the parts that were used during the BsaI-mediated assembly to obtain the corresponding pre-assembled integration vector
Pre-assembled integration vector name (name contains connectors; targeted yeast locus; E. coli selection marker; yeast selection marker; visual drop out marker)	Description	Insert 1 (part 1)	Insert 2 (part 234r)	Insert 3 (part 5)	Insert 4 (part 6)	Insert 5 (part 7)	Insert 6 (part 8a)	Insert 7 (part 8b)
pBP140_ConLS-R1_GPH1_AmpR(E.coli)_URA3(yeast)_GFPdropout	Allows integration of a single expression unit at the GPH1 locus, deleting this gene. Confers ampiciliin resistance to E. coli and uracil prototrophy to ura3 yeast	pYTK002_ConLS	pYTK047_GFP dropout	pYTK067_ConR1	pBP133_URA3_with_DR_part6_yeast_marker_in_pYTK001	pBP135_GPH1_part7_homology_down_in_pYTK001	pYTK089_AmpR-ColE1	pBP137_GPH1_part8b_homology_up_in_pYTK001
pBP141_ConLS-R1_GDB1_AmpR(E.coli)_URA3(yeast)_GFPdropout	Allows integration of a single expression unit at the GDB1 locus, deleting this gene. Confers ampiciliin resistance to E. coli and uracil prototrophy to ura3 yeast	pYTK002_ConLS	pYTK047_GFP dropout	pYTK067_ConR1	pBP133_URA3_with_DR_part6_yeast_marker_in_pYTK001	pBP134_GDB1_part7_homology_down_in_pYTK001	pYTK089_AmpR-ColE1	pBP136_GDB1_part8b_homology_up_in_pYTK001
pBP142_ConL1-R2_GPH1_AmpR(E.coli)_URA3(yeast)_GFPdropout	Allows integration of a single expression unit at the GPH1 locus, deleting this gene. Confers ampiciliin resistance to E. coli and uracil prototrophy to ura3 yeast	pYTK003_ConL1	pYTK047_GFP dropout	pYTK068_ConR2	pBP133_URA3_with_DR_part6_yeast_marker_in_pYTK001	pBP135_GPH1_part7_homology_down_in_pYTK001	pYTK089_AmpR-ColE1	pBP137_GPH1_part8b_homology_up_in_pYTK001
pBP143_ConL1-R2_GDB1_AmpR(E.coli)_URA3(yeast)_GFPdropout	Allows integration of a single expression unit at the GDB1 locus, deleting this gene. Confers ampiciliin resistance to E. coli and uracil prototrophy to ura3 yeast	pYTK003_ConL1	pYTK047_GFP dropout	pYTK068_ConR2	pBP133_URA3_with_DR_part6_yeast_marker_in_pYTK001	pBP134_GDB1_part7_homology_down_in_pYTK001	pYTK089_AmpR-ColE1	pBP136_GDB1_part8b_homology_up_in_pYTK001
pBP144_ConL2-R3_GPH1_AmpR(E.coli)_URA3(yeast)_GFPdropout	Allows integration of a single expression unit at the GPH1 locus, deleting this gene. Confers ampiciliin resistance to E. coli and uracil prototrophy to ura3 yeast	pYTK004_ConL2	pYTK047_GFP dropout	pYTK069_ConR3	pBP133_URA3_with_DR_part6_yeast_marker_in_pYTK001	pBP135_GPH1_part7_homology_down_in_pYTK001	pYTK089_AmpR-ColE1	pBP137_GPH1_part8b_homology_up_in_pYTK001
pBP145_ConL2-R3_GDB1_AmpR(E.coli)_URA3(yeast)_GFPdropout	Allows integration of a single expression unit at the GDB1 locus, deleting this gene. Confers ampiciliin resistance to E. coli and uracil prototrophy to ura3 yeast	pYTK004_ConL2	pYTK047_GFP dropout	pYTK069_ConR3	pBP133_URA3_with_DR_part6_yeast_marker_in_pYTK001	pBP134_GDB1_part7_homology_down_in_pYTK001	pYTK089_AmpR-ColE1	pBP136_GDB1_part8b_homology_up_in_pYTK001
pBP146_ConL3-RE_GPH1_AmpR(E.coli)_URA3(yeast)_GFPdropout	Allows integration of a single expression unit at the GPH1 locus, deleting this gene. Confers ampiciliin resistance to E. coli and uracil prototrophy to ura3 yeast	pYTK005_ConL3	pYTK047_GFP dropout	pYTK072_ConRE	pBP133_URA3_with_DR_part6_yeast_marker_in_pYTK001	pBP135_GPH1_part7_homology_down_in_pYTK001	pYTK089_AmpR-ColE1	pBP137_GPH1_part8b_homology_up_in_pYTK001
pBP147_ConL3-RE_GDB1_AmpR(E.coli)_URA3(yeast)_GFPdropout	Allows integration of a single expression unit at the GDB1 locus, deleting this gene. Confers ampiciliin resistance to E. coli and uracil prototrophy to ura3 yeast	pYTK005_ConL3	pYTK047_GFP dropout	pYTK072_ConRE	pBP133_URA3_with_DR_part6_yeast_marker_in_pYTK001	pBP134_GDB1_part7_homology_down_in_pYTK001	pYTK089_AmpR-ColE1	pBP136_GDB1_part8b_homology_up_in_pYTK001
pBP148_ConLS_RE_XII-2_AmpR(E.coli)_KanR(yeast)_GFPdropout	Allows integration of a single expression unit at the XII-2 locus. Confers ampiciliin resistance to E. coli and geneticin (G418) resistance to yeast	pYTK002_ConLS	pYTK047_GFP dropout	pYTK072_ConRE	pYTK079_HygromycinR	pBP138_XII-2_part7_homology_down_in_pYTK001	pYTK089_AmpR-ColE1	pBP139_XII-2_part8b_homology_up_in_pYTK001
pBP296_ConLS_R1_XII-5_AmpR(E.coli)_HygR(yeast)_GFPdropout	Allows integration of a single expression unit at the XII-5 locus. Confers ampiciliin resistance to E. coli and hygromycin resistance to yeast	pYTK002_ConLS	pYTK047_GFP dropout	pYTK067_ConR1	pYTK077_KanamycinR	pBP245_XII-5_part7_homology_down_in_pYTK001	pYTK089_AmpR-ColE1	pBP244_XII-5_part8b_homology_up_in_pYTK001
pBP153_ConLS'-RE'_GDB1_SpecR(E.coli)_URA3(yeast)_GFPdropout	Allows integration of multiple expression unit at the GDB1 locus, deleting this gene. Confers spectinomycin resistance to E. coli and uracil prototrophy to ura3 yeast.	pYTK008_ConLS'	pYTK047_GFP dropout	pYTK073_ConRE'	pBP133_URA3_with_DR_part6_yeast_marker_in_pYTK001	pBP134_GDB1_part7_homology_down_in_pYTK001	pYTK091_SpecR-ColE1	pBP136_GDB1_part8b_homology_up_in_pYTK001

## Sheet: 3_GoldenGate cassette vectors
Additional file 10, sheet 3: Cassette vectors for heterologous gene expression in yeast.
Backbone and inserts are the parts that were used during the assembly to obtain the corresponding vector shown in column A. These final cassette vectors were then transformed into yeast.
Cassette vector containing single transcriptional unit	Backbone (pre-assembled integration vector)	Insert 1 (Promoter; part 2)	Insert 2 (CDS part 3a or 3)	Insert 3 (CDS part 3b, if present)	Insert 4 (Terminator; part 4)
pBP160_ConLS-R1_GDB1_AmpR(E.coli)_URA3(yeast)_pCWP2_SS3_eYFP_tUPT7	pBP141_ConLS-R1_GDB1_AmpR(E.coli)_URA3(yeast)_GFPdropout	pBP124_pCWP2_part2_promoter_in_pYTK001	pBP130_SS3_part3a_CDS_in_pYTK001	pBP132_eYFP_part3b_C-terminal_tag_in_pYTK001	pBP120_tUPT7_part4_terminator_in_pYTK001
pBP161_ConLS-R1_GDB1_AmpR(E.coli)_URA3(yeast)_pUBI4_SS3_eYFP_tUPT7	pBP141_ConLS-R1_GDB1_AmpR(E.coli)_URA3(yeast)_GFPdropout	pBP125_pUBI4_part2_promoter_in_pYTK001	pBP130_SS3_part3a_CDS_in_pYTK001	pBP132_eYFP_part3b_C-terminal_tag_in_pYTK001	pBP120_tUPT7_part4_terminator_in_pYTK001
pBP162_ConLS-R1_GDB1_AmpR(E.coli)_URA3(yeast)_pHSP104_SS3_eYFP_tUPT7	pBP141_ConLS-R1_GDB1_AmpR(E.coli)_URA3(yeast)_GFPdropout	pBP126_pHSP104_part2_promoter_in_pYTK001	pBP130_SS3_part3a_CDS_in_pYTK001	pBP132_eYFP_part3b_C-terminal_tag_in_pYTK001	pBP120_tUPT7_part4_terminator_in_pYTK001
pBP166_ConLS-R1_GPH1_AmpR(E.coli)_URA3(yeast)_pCWP2_SS3_eYFP_tENO1	pBP140_ConLS-R1_GPH1_AmpR(E.coli)_URA3(yeast)_GFPdropout	pBP124_pCWP2_part2_promoter_in_pYTK001	pBP130_SS3_part3a_CDS_in_pYTK001	pBP132_eYFP_part3b_C-terminal_tag_in_pYTK001	pYTK051_tENO1
pBP167_ConLS-R1_GPH1_AmpR(E.coli)_URA3(yeast)_pCWP2_SS3_eYFP_tUPT7	pBP140_ConLS-R1_GPH1_AmpR(E.coli)_URA3(yeast)_GFPdropout	pBP124_pCWP2_part2_promoter_in_pYTK001	pBP130_SS3_part3a_CDS_in_pYTK001	pBP132_eYFP_part3b_C-terminal_tag_in_pYTK001	pBP120_tUPT7_part4_terminator_in_pYTK001
pBP168_ConLS-R1_GPH1_AmpR(E.coli)_URA3(yeast)_pCWP2_SS3_eYFP_tRPL3	pBP140_ConLS-R1_GPH1_AmpR(E.coli)_URA3(yeast)_GFPdropout	pBP124_pCWP2_part2_promoter_in_pYTK001	pBP130_SS3_part3a_CDS_in_pYTK001	pBP132_eYFP_part3b_C-terminal_tag_in_pYTK001	pBP121_tRPL3_part4_terminator_in_pYTK001
pBP169_ConLS-R1_GPH1_AmpR(E.coli)_URA3(yeast)_pCWP2_SS3_eYFP_tYOX1	pBP140_ConLS-R1_GPH1_AmpR(E.coli)_URA3(yeast)_GFPdropout	pBP124_pCWP2_part2_promoter_in_pYTK001	pBP130_SS3_part3a_CDS_in_pYTK001	pBP132_eYFP_part3b_C-terminal_tag_in_pYTK001	pBP123_tYOX1_part4_terminator_in_pYTK001
pBP170_ConLS-R1_GPH1_AmpR(E.coli)_URA3(yeast)_pCWP2_SS3_eYFP_tMET13	pBP140_ConLS-R1_GPH1_AmpR(E.coli)_URA3(yeast)_GFPdropout	pBP124_pCWP2_part2_promoter_in_pYTK001	pBP130_SS3_part3a_CDS_in_pYTK001	pBP132_eYFP_part3b_C-terminal_tag_in_pYTK001	pBP122_tMET13_part4_terminator_in_pYTK001
pBP171_ConLS-R1_GPH1_AmpR(E.coli)_URA3(yeast)_pUBI4_SS3_eYFP_tENO1	pBP140_ConLS-R1_GPH1_AmpR(E.coli)_URA3(yeast)_GFPdropout	pBP125_pUBI4_part2_promoter_in_pYTK001	pBP130_SS3_part3a_CDS_in_pYTK001	pBP132_eYFP_part3b_C-terminal_tag_in_pYTK001	pYTK051_tENO1
pBP172_ConLS-R1_GPH1_AmpR(E.coli)_URA3(yeast)_pUBI4_SS3_eYFP_tUPT7	pBP140_ConLS-R1_GPH1_AmpR(E.coli)_URA3(yeast)_GFPdropout	pBP125_pUBI4_part2_promoter_in_pYTK001	pBP130_SS3_part3a_CDS_in_pYTK001	pBP132_eYFP_part3b_C-terminal_tag_in_pYTK001	pBP120_tUPT7_part4_terminator_in_pYTK001
pBP173_ConLS-R1_GPH1_AmpR(E.coli)_URA3(yeast)_pUBI4_SS3_eYFP_tRPL3	pBP140_ConLS-R1_GPH1_AmpR(E.coli)_URA3(yeast)_GFPdropout	pBP125_pUBI4_part2_promoter_in_pYTK001	pBP130_SS3_part3a_CDS_in_pYTK001	pBP132_eYFP_part3b_C-terminal_tag_in_pYTK001	pBP121_tRPL3_part4_terminator_in_pYTK001
pBP174_ConLS-R1_GPH1_AmpR(E.coli)_URA3(yeast)_pUBI4_SS3_eYFP_tYOX1	pBP140_ConLS-R1_GPH1_AmpR(E.coli)_URA3(yeast)_GFPdropout	pBP125_pUBI4_part2_promoter_in_pYTK001	pBP130_SS3_part3a_CDS_in_pYTK001	pBP132_eYFP_part3b_C-terminal_tag_in_pYTK001	pBP123_tYOX1_part4_terminator_in_pYTK001
pBP175_ConLS-R1_GPH1_AmpR(E.coli)_URA3(yeast)_pUBI4_SS3_eYFP_tMET13	pBP140_ConLS-R1_GPH1_AmpR(E.coli)_URA3(yeast)_GFPdropout	pBP125_pUBI4_part2_promoter_in_pYTK001	pBP130_SS3_part3a_CDS_in_pYTK001	pBP132_eYFP_part3b_C-terminal_tag_in_pYTK001	pBP122_tMET13_part4_terminator_in_pYTK001
pBP177_ConLS-R1_GPH1_AmpR(E.coli)_URA3(yeast)_pHSP104_SS3_eYFP_UPT7	pBP140_ConLS-R1_GPH1_AmpR(E.coli)_URA3(yeast)_GFPdropout	pBP126_pHSP104_part2_promoter_in_pYTK001	pBP130_SS3_part3a_CDS_in_pYTK001	pBP132_eYFP_part3b_C-terminal_tag_in_pYTK001	pBP120_tUPT7_part4_terminator_in_pYTK001
pBP181_ConLS-R1_GPH1_AmpR(E.coli)_URA3(yeast)_pHHF1_SS3_eYFP_tENO1	pBP140_ConLS-R1_GPH1_AmpR(E.coli)_URA3(yeast)_GFPdropout	pBP128_pHHF1_part2_promoter_in_pYTK001	pBP130_SS3_part3a_CDS_in_pYTK001	pBP132_eYFP_part3b_C-terminal_tag_in_pYTK001	pYTK051_tENO1
pBP182_ConLS-R1_GPH1_AmpR(E.coli)_URA3(yeast)_pHHF1_SS3_eYFP_tUPT7	pBP140_ConLS-R1_GPH1_AmpR(E.coli)_URA3(yeast)_GFPdropout	pBP128_pHHF1_part2_promoter_in_pYTK001	pBP130_SS3_part3a_CDS_in_pYTK001	pBP132_eYFP_part3b_C-terminal_tag_in_pYTK001	pBP120_tUPT7_part4_terminator_in_pYTK001
pBP183_ConLS-R1_GPH1_AmpR(E.coli)_URA3(yeast)_pHHF1_SS3_eYFP_tRPL3	pBP140_ConLS-R1_GPH1_AmpR(E.coli)_URA3(yeast)_GFPdropout	pBP128_pHHF1_part2_promoter_in_pYTK001	pBP130_SS3_part3a_CDS_in_pYTK001	pBP132_eYFP_part3b_C-terminal_tag_in_pYTK001	pBP121_tRPL3_part4_terminator_in_pYTK001
pBP184_ConLS-R1_GPH1_AmpR(E.coli)_URA3(yeast)_pHHF1_SS3_eYFP_tYOX1	pBP140_ConLS-R1_GPH1_AmpR(E.coli)_URA3(yeast)_GFPdropout	pBP128_pHHF1_part2_promoter_in_pYTK001	pBP130_SS3_part3a_CDS_in_pYTK001	pBP132_eYFP_part3b_C-terminal_tag_in_pYTK001	pBP123_tYOX1_part4_terminator_in_pYTK001
pBP185_ConLS-R1_GPH1_AmpR(E.coli)_URA3(yeast)_pHHF1_SS3_eYFP_tMET13	pBP140_ConLS-R1_GPH1_AmpR(E.coli)_URA3(yeast)_GFPdropout	pBP128_pHHF1_part2_promoter_in_pYTK001	pBP130_SS3_part3a_CDS_in_pYTK001	pBP132_eYFP_part3b_C-terminal_tag_in_pYTK001	pBP122_tMET13_part4_terminator_in_pYTK001
pBP187_ConLS-R1_GPH1_AmpR(E.coli)_URA3(yeast)_pYJL068C_SS3_eYFP_tUPT7	pBP140_ConLS-R1_GPH1_AmpR(E.coli)_URA3(yeast)_GFPdropout	pBP155_pYJL068C_longer_part2_promoter_in_pYTK001	pBP130_SS3_part3a_CDS_in_pYTK001	pBP132_eYFP_part3b_C-terminal_tag_in_pYTK001	pBP120_tUPT7_part4_terminator_in_pYTK001
pBP192_ConLS-RE_XII-2_AmpR(E.coli)_KanR(yeast)_pCWP2_mCherry_tUPT7	pBP148_ConLS_RE_XII-2_AmpR(E.coli)_KanR(yeast)_GFPdropout	pBP124_pCWP2_part2_promoter_in_pYTK001	pBP129_mCherry_part3_CDS_in_pYTK001	none	pBP120_tUPT7_part4_terminator_in_pYTK001
pBP195_ConLS-R1_GPH1_AmpR(E.coli)_URA3(yeast)_pCWP2_SS4_eYFP_tUPT7	pBP140_ConLS-R1_GPH1_AmpR(E.coli)_URA3(yeast)_GFPdropout	pBP124_pCWP2_part2_promoter_in_pYTK001	pBP208_SS4_part3a_CDS_in_pENTR11	pBP132_eYFP_part3b_C-terminal_tag_in_pYTK001	pBP120_tUPT7_part4_terminator_in_pYTK001
pBP196_ConLS-R1_GPH1_AmpR(E.coli)_URA3(yeast)_pUBI4_SS4_eYFP_tUPT7	pBP140_ConLS-R1_GPH1_AmpR(E.coli)_URA3(yeast)_GFPdropout	pBP125_pUBI4_part2_promoter_in_pYTK001	pBP208_SS4_part3a_CDS_in_pENTR11	pBP132_eYFP_part3b_C-terminal_tag_in_pYTK001	pBP120_tUPT7_part4_terminator_in_pYTK001
pBP197_ConLS-R1_GPH1_AmpR(E.coli)_URA3(yeast)_pHSP104_SS4_eYFP_tUPT7	pBP140_ConLS-R1_GPH1_AmpR(E.coli)_URA3(yeast)_GFPdropout	pBP126_pHSP104_part2_promoter_in_pYTK001	pBP208_SS4_part3a_CDS_in_pENTR11	pBP132_eYFP_part3b_C-terminal_tag_in_pYTK001	pBP120_tUPT7_part4_terminator_in_pYTK001
pBP198_ConLS-R1_GPH1_AmpR(E.coli)_URA3(yeast)_pHHF1_SS4_eYFP_tUPT7	pBP140_ConLS-R1_GPH1_AmpR(E.coli)_URA3(yeast)_GFPdropout	pBP128_pHHF1_part2_promoter_in_pYTK001	pBP208_SS4_part3a_CDS_in_pENTR11	pBP132_eYFP_part3b_C-terminal_tag_in_pYTK001	pBP120_tUPT7_part4_terminator_in_pYTK001
pBP199_ConLS-R1_GPH1_AmpR(E.coli)_URA3(yeast)_pYJL068C_SS4_eYFP_tUPT7	pBP140_ConLS-R1_GPH1_AmpR(E.coli)_URA3(yeast)_GFPdropout	pBP155_pYJL068C_longer_part2_promoter_in_pYTK001	pBP208_SS4_part3a_CDS_in_pENTR11	pBP132_eYFP_part3b_C-terminal_tag_in_pYTK001	pBP120_tUPT7_part4_terminator_in_pYTK001
pBP209_ConL1-R2_GPH1_AmpR(E.coli)_URA3(yeast)_pCWP2_SS4_eYFP_tENO1	pBP142_ConL1-R2_GPH1_AmpR(E.coli)_URA3(yeast)_GFPdropout	pBP124_pCWP2_part2_promoter_in_pYTK001	pBP208_SS4_part3a_CDS_in_pENTR11	pBP132_eYFP_part3b_C-terminal_tag_in_pYTK001	pYTK051_tENO1
pBP210_ConL1-R2_GPH1_AmpR(E.coli)_URA3(yeast)_pCWP2_SS4_eYFP_tUPT7	pBP142_ConL1-R2_GPH1_AmpR(E.coli)_URA3(yeast)_GFPdropout	pBP124_pCWP2_part2_promoter_in_pYTK001	pBP208_SS4_part3a_CDS_in_pENTR11	pBP132_eYFP_part3b_C-terminal_tag_in_pYTK001	pBP120_tUPT7_part4_terminator_in_pYTK001
pBP220_ConL1-R2_GPH1_AmpR(E.coli)_URA3(yeast)_pCWP2_SS4_eYFP_tRPL3	pBP142_ConL1-R2_GPH1_AmpR(E.coli)_URA3(yeast)_GFPdropout	pBP124_pCWP2_part2_promoter_in_pYTK001	pBP208_SS4_part3a_CDS_in_pENTR11	pBP132_eYFP_part3b_C-terminal_tag_in_pYTK001	pBP121_tRPL3_part4_terminator_in_pYTK001
pBP221_ConL1-R2_GPH1_AmpR(E.coli)_URA3(yeast)_pCWP2_SS4_eYFP_tMET13	pBP142_ConL1-R2_GPH1_AmpR(E.coli)_URA3(yeast)_GFPdropout	pBP124_pCWP2_part2_promoter_in_pYTK001	pBP208_SS4_part3a_CDS_in_pENTR11	pBP132_eYFP_part3b_C-terminal_tag_in_pYTK001	pBP122_tMET13_part4_terminator_in_pYTK001
pBP222_ConL1-R2_GPH1_AmpR(E.coli)_URA3(yeast)_pCWP2_SS4_eYFP_tYOX1	pBP142_ConL1-R2_GPH1_AmpR(E.coli)_URA3(yeast)_GFPdropout	pBP124_pCWP2_part2_promoter_in_pYTK001	pBP208_SS4_part3a_CDS_in_pENTR11	pBP132_eYFP_part3b_C-terminal_tag_in_pYTK001	pBP123_tYOX1_part4_terminator_in_pYTK001
pBP246_ConL1-R2_GPH1_AmpR(E.coli)_URA3(yeast)_pGAL1_SS4_eYFP_tCYC1	pBP142_ConL1-R2_GPH1_AmpR(E.coli)_URA3(yeast)_GFPdropout	pBP223_pGAL1_part2_promoter_in_pYTK001	pBP208_SS4_part3a_CDS_in_pENTR11	pBP132_eYFP_part3b_C-terminal_tag_in_pYTK001	pBP224_tCYC1_part4_terminator_in_pYTK001
pBP248_ConLS-R1_GPH1_AmpR(E.coli)_URA3(yeast)_pGAL1_SS3_eYFP_tCYC1	pBP140_ConLS-R1_GPH1_AmpR(E.coli)_URA3(yeast)_GFPdropout	pBP223_pGAL1_part2_promoter_in_pYTK001	pBP130_SS3_part3a_CDS_in_pYTK001	pBP132_eYFP_part3b_C-terminal_tag_in_pYTK001	pBP224_tCYC1_part4_terminator_in_pYTK001
pBP251_ConL1-R2_GPH1_AmpR(E.coli)_URA3(yeast)_pCUP1m_SS4_eYFP_tUPT7	pBP142_ConL1-R2_GPH1_AmpR(E.coli)_URA3(yeast)_GFPdropout	pBP243_pCUP1_part2_promoter_in_pYTK001	pBP208_SS4_part3a_CDS_in_pENTR11	pBP132_eYFP_part3b_C-terminal_tag_in_pYTK001	pBP120_tUPT7_part4_terminator_in_pYTK001
pBP252_ConL1-R2_GPH1_AmpR(E.coli)_URA3(yeast)_pHSP104_SS4_eYFP_tMET13	pBP142_ConL1-R2_GPH1_AmpR(E.coli)_URA3(yeast)_GFPdropout	pBP126_pHSP104_part2_promoter_in_pYTK001	pBP208_SS4_part3a_CDS_in_pENTR11	pBP132_eYFP_part3b_C-terminal_tag_in_pYTK001	pBP122_tMET13_part4_terminator_in_pYTK001
pBP253_ConL2-R3_GPH1_AmpR(E.coli)_URA3(yeast)_pCWP2_SS1_eYFP_tRPL3	pBP144_ConL2-R3_GPH1_AmpR(E.coli)_URA3(yeast)_GFPdropout	pBP124_pCWP2_part2_promoter_in_pYTK001	pBP226_SS1_part3a_CDS_in_pYTK001	pBP132_eYFP_part3b_C-terminal_tag_in_pYTK001	pBP121_tRPL3_part4_terminator_in_pYTK001
pBP254_ConL2-R3_GPH1_AmpR(E.coli)_URA3(yeast)_pCWP2_SS1_eYFP_tYOX1	pBP144_ConL2-R3_GPH1_AmpR(E.coli)_URA3(yeast)_GFPdropout	pBP124_pCWP2_part2_promoter_in_pYTK001	pBP226_SS1_part3a_CDS_in_pYTK001	pBP132_eYFP_part3b_C-terminal_tag_in_pYTK001	pBP123_tYOX1_part4_terminator_in_pYTK001
pBP255_ConL2-R3_GPH1_AmpR(E.coli)_URA3(yeast)_pUBI4_SS1_eYFP_tRPL3	pBP144_ConL2-R3_GPH1_AmpR(E.coli)_URA3(yeast)_GFPdropout	pBP125_pUBI4_part2_promoter_in_pYTK001	pBP226_SS1_part3a_CDS_in_pYTK001	pBP132_eYFP_part3b_C-terminal_tag_in_pYTK001	pBP121_tRPL3_part4_terminator_in_pYTK001
pBP257_ConL3-RE_GPH1_AmpR(E.coli)_URA3(yeast)_pCWP2_SS2_eYFP_tUPT7	pBP146_ConL3-RE_GPH1_AmpR(E.coli)_URA3(yeast)_GFPdropout	pBP124_pCWP2_part2_promoter_in_pYTK001	pBP228_SS2_part3a_CDS_in_pYTK001	pBP132_eYFP_part3b_C-terminal_tag_in_pYTK001	pBP120_tUPT7_part4_terminator_in_pYTK001
pBP258_ConL3-RE_GPH1_AmpR(E.coli)_URA3(yeast)_pCWP2_SS2_eYFP_tMET13	pBP146_ConL3-RE_GPH1_AmpR(E.coli)_URA3(yeast)_GFPdropout	pBP124_pCWP2_part2_promoter_in_pYTK001	pBP228_SS2_part3a_CDS_in_pYTK001	pBP132_eYFP_part3b_C-terminal_tag_in_pYTK001	pBP122_tMET13_part4_terminator_in_pYTK001
pBP259_ConL3-RE_GPH1_AmpR(E.coli)_URA3(yeast)_pHSP104_SS2_eYFP_tUPT7	pBP146_ConL3-RE_GPH1_AmpR(E.coli)_URA3(yeast)_GFPdropout	pBP126_pHSP104_part2_promoter_in_pYTK001	pBP228_SS2_part3a_CDS_in_pYTK001	pBP132_eYFP_part3b_C-terminal_tag_in_pYTK001	pBP120_tUPT7_part4_terminator_in_pYTK001
pBP260_ConL3-RE_GPH1_AmpR(E.coli)_URA3(yeast)_pHSP104_SS2_eYFP_tMET13	pBP146_ConL3-RE_GPH1_AmpR(E.coli)_URA3(yeast)_GFPdropout	pBP126_pHSP104_part2_promoter_in_pYTK001	pBP228_SS2_part3a_CDS_in_pYTK001	pBP132_eYFP_part3b_C-terminal_tag_in_pYTK001	pBP122_tMET13_part4_terminator_in_pYTK001
pBP261_ConLS-R1_GDB1_AmpR(E.coli)_URA3(yeast)_pCWP2_BE2_eYFP_tRPL3	pBP141_ConLS-R1_GDB1_AmpR(E.coli)_URA3(yeast)_GFPdropout	pBP124_pCWP2_part2_promoter_in_pYTK001	pBP232_BE2_part3a_CDS_in_pYTK001	pBP132_eYFP_part3b_C-terminal_tag_in_pYTK001	pBP121_tRPL3_part4_terminator_in_pYTK001
pBP262_ConLS-R1_GDB1_AmpR(E.coli)_URA3(yeast)_pCWP2_BE2_eYFP_tYOX1	pBP141_ConLS-R1_GDB1_AmpR(E.coli)_URA3(yeast)_GFPdropout	pBP124_pCWP2_part2_promoter_in_pYTK001	pBP232_BE2_part3a_CDS_in_pYTK001	pBP132_eYFP_part3b_C-terminal_tag_in_pYTK001	pBP123_tYOX1_part4_terminator_in_pYTK001
pBP263_ConLS-R1_GDB1_AmpR(E.coli)_URA3(yeast)_pUBI4_BE2_eYFP_tRPL3	pBP141_ConLS-R1_GDB1_AmpR(E.coli)_URA3(yeast)_GFPdropout	pBP125_pUBI4_part2_promoter_in_pYTK001	pBP232_BE2_part3a_CDS_in_pYTK001	pBP132_eYFP_part3b_C-terminal_tag_in_pYTK001	pBP121_tRPL3_part4_terminator_in_pYTK001
pBP264_ConLS-R1_GDB1_AmpR(E.coli)_URA3(yeast)_pUBI4_BE2_eYFP_tYOX1	pBP141_ConLS-R1_GDB1_AmpR(E.coli)_URA3(yeast)_GFPdropout	pBP125_pUBI4_part2_promoter_in_pYTK001	pBP232_BE2_part3a_CDS_in_pYTK001	pBP132_eYFP_part3b_C-terminal_tag_in_pYTK001	pBP123_tYOX1_part4_terminator_in_pYTK001
pBP266_ConL1-R2_GDB1_AmpR(E.coli)_URA3(yeast)_pCWP2_BE3_eYFP_tMET13	pBP143_ConL1-R2_GDB1_AmpR(E.coli)_URA3(yeast)_GFPdropout	pBP124_pCWP2_part2_promoter_in_pYTK001	pBP234_BE3_part3a_CDS_in_pYTK001	pBP132_eYFP_part3b_C-terminal_tag_in_pYTK001	pBP122_tMET13_part4_terminator_in_pYTK001
pBP268_ConL1-R2_GDB1_AmpR(E.coli)_URA3(yeast)_pHSP104_BE3_eYFP_tMET13	pBP143_ConL1-R2_GDB1_AmpR(E.coli)_URA3(yeast)_GFPdropout	pBP126_pHSP104_part2_promoter_in_pYTK001	pBP234_BE3_part3a_CDS_in_pYTK001	pBP132_eYFP_part3b_C-terminal_tag_in_pYTK001	pBP122_tMET13_part4_terminator_in_pYTK001
pBP301_ConL2-R3_GDB1_AmpR(E.coli)_URA3(yeast)_pHHF1_SS1_eYFP_tRPL3	pBP145_ConL2-R3_GDB1_AmpR(E.coli)_URA3(yeast)_GFPdropout	pBP128_pHHF1_part2_promoter_in_pYTK001	pBP226_SS1_part3a_CDS_in_pYTK001	pBP132_eYFP_part3b_C-terminal_tag_in_pYTK001	pBP121_tRPL3_part4_terminator_in_pYTK001
pBP302_ConL3-RE_GDB1_AmpR(E.coli)_URA3(yeast)_pUBI4_SS2_eYFP_tUPT7	pBP147_ConL3-RE_GDB1_AmpR(E.coli)_URA3(yeast)_GFPdropout	pBP125_pUBI4_part2_promoter_in_pYTK001	pBP228_SS2_part3a_CDS_in_pYTK001	pBP132_eYFP_part3b_C-terminal_tag_in_pYTK001	pBP120_tUPT7_part4_terminator_in_pYTK001
pBP303_ConL3-RE_GDB1_AmpR(E.coli)_URA3(yeast)_pHHF1_SS2_eYFP_tUPT7	pBP147_ConL3-RE_GDB1_AmpR(E.coli)_URA3(yeast)_GFPdropout	pBP128_pHHF1_part2_promoter_in_pYTK001	pBP228_SS2_part3a_CDS_in_pYTK001	pBP132_eYFP_part3b_C-terminal_tag_in_pYTK001	pBP120_tUPT7_part4_terminator_in_pYTK001
pBP304_ConL3-RE_GDB1_AmpR(E.coli)_URA3(yeast)_pCUP1_SS2_eYFP_tUPT7	pBP147_ConL3-RE_GDB1_AmpR(E.coli)_URA3(yeast)_GFPdropout	pBP243_pCUP1_part2_promoter_in_pYTK001	pBP228_SS2_part3a_CDS_in_pYTK001	pBP132_eYFP_part3b_C-terminal_tag_in_pYTK001	pBP120_tUPT7_part4_terminator_in_pYTK001
pBP305_ConLS-R1_GDB1_AmpR(E.coli)_URA3(yeast)_pUBI4_BE2_eYFP_tENO1	pBP141_ConLS-R1_GDB1_AmpR(E.coli)_URA3(yeast)_GFPdropout	pBP125_pUBI4_part2_promoter_in_pYTK001	pBP232_BE2_part3a_CDS_in_pYTK001	pBP132_eYFP_part3b_C-terminal_tag_in_pYTK001	pYTK051_tENO1
pBP306_ConLS-R1_GDB1_AmpR(E.coli)_URA3(yeast)_pCWP2_BE2_eYFP_tENO1	pBP141_ConLS-R1_GDB1_AmpR(E.coli)_URA3(yeast)_GFPdropout	pBP124_pCWP2_part2_promoter_in_pYTK001	pBP232_BE2_part3a_CDS_in_pYTK001	pBP132_eYFP_part3b_C-terminal_tag_in_pYTK001	pYTK051_tENO1
pBP307_ConLS-R1_GDB1_AmpR(E.coli)_URA3(yeast)_pCUP1_BE2_eYFP_tRPL3	pBP141_ConLS-R1_GDB1_AmpR(E.coli)_URA3(yeast)_GFPdropout	pBP243_pCUP1_part2_promoter_in_pYTK001	pBP232_BE2_part3a_CDS_in_pYTK001	pBP132_eYFP_part3b_C-terminal_tag_in_pYTK001	pBP121_tRPL3_part4_terminator_in_pYTK001
pBP308_ConLS-R1_GDB1_AmpR(E.coli)_URA3(yeast)_pHHF1_BE2_eYFP_tRPL3	pBP141_ConLS-R1_GDB1_AmpR(E.coli)_URA3(yeast)_GFPdropout	pBP128_pHHF1_part2_promoter_in_pYTK001	pBP232_BE2_part3a_CDS_in_pYTK001	pBP132_eYFP_part3b_C-terminal_tag_in_pYTK001	pBP121_tRPL3_part4_terminator_in_pYTK001
pBP309_ConLS-R1_GDB1_AmpR(E.coli)_URA3(yeast)_pHSP104_BE2_eYFP_tRPL3	pBP141_ConLS-R1_GDB1_AmpR(E.coli)_URA3(yeast)_GFPdropout	pBP126_pHSP104_part2_promoter_in_pYTK001	pBP232_BE2_part3a_CDS_in_pYTK001	pBP132_eYFP_part3b_C-terminal_tag_in_pYTK001	pBP121_tRPL3_part4_terminator_in_pYTK001
pBP313_ConL1-R2_GDB1_AmpR(E.coli)_URA3(yeast)_pUBI4_BE3_eYFP_tUPT7	pBP143_ConL1-R2_GDB1_AmpR(E.coli)_URA3(yeast)_GFPdropout	pBP125_pUBI4_part2_promoter_in_pYTK001	pBP234_BE3_part3a_CDS_in_pYTK001	pBP132_eYFP_part3b_C-terminal_tag_in_pYTK001	pBP120_tUPT7_part4_terminator_in_pYTK001
pBP314_ConL1-R2_GDB1_AmpR(E.coli)_URA3(yeast)_pCUP1_BE3_eYFP_tUPT7	pBP143_ConL1-R2_GDB1_AmpR(E.coli)_URA3(yeast)_GFPdropout	pBP243_pCUP1_part2_promoter_in_pYTK001	pBP234_BE3_part3a_CDS_in_pYTK001	pBP132_eYFP_part3b_C-terminal_tag_in_pYTK001	pBP120_tUPT7_part4_terminator_in_pYTK001
pBP315_ConL1-R2_GDB1_AmpR(E.coli)_URA3(yeast)_pHHF1_BE3_eYFP_tUPT7	pBP143_ConL1-R2_GDB1_AmpR(E.coli)_URA3(yeast)_GFPdropout	pBP128_pHHF1_part2_promoter_in_pYTK001	pBP234_BE3_part3a_CDS_in_pYTK001	pBP132_eYFP_part3b_C-terminal_tag_in_pYTK001	pBP120_tUPT7_part4_terminator_in_pYTK001
pBP316_ConLS-R1_GPH1_AmpR(E.coli)_URA3(yeast)_pCUP1m_SS3_eYFP_RPL3	pBP140_ConLS-R1_GPH1_AmpR(E.coli)_URA3(yeast)_GFPdropout	pBP243_pCUP1_part2_promoter_in_pYTK001	pBP130_SS3_part3a_CDS_in_pYTK001	pBP132_eYFP_part3b_C-terminal_tag_in_pYTK001	pBP121_tRPL3_part4_terminator_in_pYTK001
pBP336_ConLS-R1_XII-5_AmpR(E. coli)_HygR(yeast)_pCWP2_BE2_tRPL3	pBP296_ConLS_R1_XII-5_AmpR(E.coli)_HygR(yeast)_GFPdropout	pBP124_pCWP2_part2_promoter_in_pYTK001	pBP231_BE2_part3_CDS_in_pYTK001	none	pBP121_tRPL3_part4_terminator_in_pYTK001
pBP337_ConLS-R1_GDB1_AmpR(E.coli)_URA3(yeast)_pCWP2_BE2_tRPL3	pBP141_ConLS-R1_GDB1_AmpR(E.coli)_URA3(yeast)_GFPdropout	pBP124_pCWP2_part2_promoter_in_pYTK001	pBP231_BE2_part3_CDS_in_pYTK001	none	pBP121_tRPL3_part4_terminator_in_pYTK001
pBP338_ConLS-R1_GDB1_AmpR(E.coli)_URA3(yeast)_pUBI4_BE2_tENO1	pBP141_ConLS-R1_GDB1_AmpR(E.coli)_URA3(yeast)_GFPdropout	pBP125_pUBI4_part2_promoter_in_pYTK001	pBP231_BE2_part3_CDS_in_pYTK001	none	pYTK051_tENO1
pBP339_ConLS-R1_GDB1_AmpR(E.coli)_URA3(yeast)_pHHF1_BE2_tRPL3	pBP141_ConLS-R1_GDB1_AmpR(E.coli)_URA3(yeast)_GFPdropout	pBP128_pHHF1_part2_promoter_in_pYTK001	pBP231_BE2_part3_CDS_in_pYTK001	none	pBP121_tRPL3_part4_terminator_in_pYTK001
pBP372_ConLS-R1_GPH1_AmpR(E.coli)_URA3(yeast)_pUBI4_SS3_tENO1	pBP140_ConLS-R1_GPH1_AmpR(E.coli)_URA3(yeast)_GFPdropout	pBP125_pUBI4_part2_promoter_in_pYTK001	pBP229_SS3_part3_CDS_in_pYTK001	none	pYTK051_tENO1
pBP373_ConLS-R1_GPH1_AmpR(E.coli)_URA3(yeast)_pHHF1_SS3_tYOX1	pBP140_ConLS-R1_GPH1_AmpR(E.coli)_URA3(yeast)_GFPdropout	pBP128_pHHF1_part2_promoter_in_pYTK001	pBP229_SS3_part3_CDS_in_pYTK001	none	pBP123_tYOX1_part4_terminator_in_pYTK001
pBP374_ConLS-R1_GPH1_AmpR(E.coli)_URA3(yeast)_pCWP2_SS3_tENO1	pBP140_ConLS-R1_GPH1_AmpR(E.coli)_URA3(yeast)_GFPdropout	pBP124_pCWP2_part2_promoter_in_pYTK001	pBP229_SS3_part3_CDS_in_pYTK001	none	pYTK051_tENO1
pBP375_ConL1-R2_GPH1_AmpR(E.coli)_URA3(yeast)_pUBI4_SS4_tUPT7	pBP142_ConL1-R2_GPH1_AmpR(E.coli)_URA3(yeast)_GFPdropout	pBP125_pUBI4_part2_promoter_in_pYTK001	pBP230_SS4_part3_CDS_in_pJET2.1	none	pBP120_tUPT7_part4_terminator_in_pYTK001
pBP376_ConL1-R2_GPH1_AmpR(E.coli)_URA3(yeast)_pHHF1_SS4_tUPT7	pBP142_ConL1-R2_GPH1_AmpR(E.coli)_URA3(yeast)_GFPdropout	pBP128_pHHF1_part2_promoter_in_pYTK001	pBP230_SS4_part3_CDS_in_pJET2.1	none	pBP120_tUPT7_part4_terminator_in_pYTK001
pBP377_ConL1-R2_GPH1_AmpR(E.coli)_URA3(yeast)_pCWP2_SS4_tRPL3	pBP142_ConL1-R2_GPH1_AmpR(E.coli)_URA3(yeast)_GFPdropout	pBP124_pCWP2_part2_promoter_in_pYTK001	pBP230_SS4_part3_CDS_in_pJET2.1	none	pBP121_tRPL3_part4_terminator_in_pYTK001
pBP383_ConL2-R3_GDB1_AmpR(E.coli)_URA3(yeast)_pUBI4_SS1_tRPL3	pBP145_ConL2-R3_GDB1_AmpR(E.coli)_URA3(yeast)_GFPdropout	pBP125_pUBI4_part2_promoter_in_pYTK001	pBP225_SS1_part3_CDS_in_pYTK001	none	pBP121_tRPL3_part4_terminator_in_pYTK001
pBP384_ConL3-RE_GDB1_AmpR(E.coli)_URA3(yeast)_pCWP2_SS2_tUPT7	pBP147_ConL3-RE_GDB1_AmpR(E.coli)_URA3(yeast)_GFPdropout	pBP124_pCWP2_part2_promoter_in_pYTK001	pBP227_SS2_part3_CDS_in_pYTK001	none	pBP120_tUPT7_part4_terminator_in_pYTK001
pBP347_ConL2-R3_GPH1_AmpR(E.coli)_URA3(yeast)_pCUP1_SS1_tRPL3	pBP144_ConL2-R3_GPH1_AmpR(E.coli)_URA3(yeast)_GFPdropout	pBP243_pCUP1_part2_promoter_in_pYTK001	pBP225_SS1_part3_CDS_in_pYTK001	none	pBP121_tRPL3_part4_terminator_in_pYTK001
pBP346_ConL2-R3_GPH1_AmpR(E.coli)_URA3(yeast)_pUBI4_SS1_tENO1	pBP144_ConL2-R3_GPH1_AmpR(E.coli)_URA3(yeast)_GFPdropout	pBP125_pUBI4_part2_promoter_in_pYTK001	pBP225_SS1_part3_CDS_in_pYTK001	none	pYTK051_tENO1
pBP345_ConL2-R3_GPH1_AmpR(E.coli)_URA3(yeast)_pUBI4_SS1_tRPL3	pBP144_ConL2-R3_GPH1_AmpR(E.coli)_URA3(yeast)_GFPdropout	pBP125_pUBI4_part2_promoter_in_pYTK001	pBP225_SS1_part3_CDS_in_pYTK001	none	pBP121_tRPL3_part4_terminator_in_pYTK001
pBP351_ConL3-RE_GPH1_AmpR(E.coli)_URA3(yeast)_pUBI4_SS2_tYOX1	pBP146_ConL3-RE_GPH1_AmpR(E.coli)_URA3(yeast)_GFPdropout	pBP125_pUBI4_part2_promoter_in_pYTK001	pBP227_SS2_part3_CDS_in_pYTK001	none	pBP123_tYOX1_part4_terminator_in_pYTK001
pBP350_ConL3-RE_GPH1_AmpR(E.coli)_URA3(yeast)_pUBI4_SS2_tUPT7	pBP146_ConL3-RE_GPH1_AmpR(E.coli)_URA3(yeast)_GFPdropout	pBP125_pUBI4_part2_promoter_in_pYTK001	pBP227_SS2_part3_CDS_in_pYTK001	none	pBP120_tUPT7_part4_terminator_in_pYTK001
pBP349_ConL3-RE_GPH1_AmpR(E.coli)_URA3(yeast)_pCWP2_SS2_tUPT7	pBP146_ConL3-RE_GPH1_AmpR(E.coli)_URA3(yeast)_GFPdropout	pBP124_pCWP2_part2_promoter_in_pYTK001	pBP227_SS2_part3_CDS_in_pYTK001	none	pBP120_tUPT7_part4_terminator_in_pYTK001
Multi-gene vector containing several transcriptional units	Backbone (pre-assembled integration vector)	Insert 1 (Position 1)	Insert 2 (Position 2)	Insert 3 (Position 3)	Insert 4 (Position 4)
pBP358_GDB1_SpecR(E.coli)_URA3(yeast)_(1)pCWP2_BE2_tRPL3_(2)spacer2_(3)pCUP1_SS1_tRPL3_(4)Spacer	pBP153_ConLS'-RE'_GDB1_SpecR(E.coli)_URA3(yeast)_GFPdropout	pBP337_ConLS-R1_GDB1_AmpR(E.coli)_URA3(yeast)_pCWP2_BE2_tRPL3	pBP353_SpacerPosition2_in_pYTK001	pBP347_ConL2-R3_GPH1_AmpR(E.coli)_URA3(yeast)_pCUP1_SS1_tRPL3	pBP355_pYTK001_SpacerPosition_4_in_pYTK001
pBP359_GDB1_SpecR(E.coli)_URA3(yeast)_(1)pCWP2_BE2_tRPL3_(2)spacer2_(3)pUBI4_SS1_tENO1_(4)Spacer	pBP153_ConLS'-RE'_GDB1_SpecR(E.coli)_URA3(yeast)_GFPdropout	pBP337_ConLS-R1_GDB1_AmpR(E.coli)_URA3(yeast)_pCWP2_BE2_tRPL3	pBP353_SpacerPosition2_in_pYTK001	pBP346_ConL2-R3_GPH1_AmpR(E.coli)_URA3(yeast)_pUBI4_SS1_tENO1	pBP355_pYTK001_SpacerPosition_4_in_pYTK001
pBP360_GDB1_SpecR(E.coli)_URA3(yeast)_(1)pCWP2_BE2_tRPL3_(2)spacer2_(3)pUBI4_SS1_tRPL3_(4)Spacer	pBP153_ConLS'-RE'_GDB1_SpecR(E.coli)_URA3(yeast)_GFPdropout	pBP337_ConLS-R1_GDB1_AmpR(E.coli)_URA3(yeast)_pCWP2_BE2_tRPL3	pBP353_SpacerPosition2_in_pYTK001	pBP345_ConL2-R3_GPH1_AmpR(E.coli)_URA3(yeast)_pUBI4_SS1_tRPL3	pBP355_pYTK001_SpacerPosition_4_in_pYTK001
pBP361_GDB1_SpecR(E.coli)_URA3(yeast)_(1)pHHF1_BE2_tRPL3_(2)spacer2_(3)pUBI4_SS1_tRPL3_(4)Spacer	pBP153_ConLS'-RE'_GDB1_SpecR(E.coli)_URA3(yeast)_GFPdropout	pBP339_ConLS-R1_GDB1_AmpR(E.coli)_URA3(yeast)_pHHF1_BE2_tRPL3	pBP353_SpacerPosition2_in_pYTK001	pBP345_ConL2-R3_GPH1_AmpR(E.coli)_URA3(yeast)_pUBI4_SS1_tRPL3	pBP355_pYTK001_SpacerPosition_4_in_pYTK001
pBP362_GDB1_SpecR(E.coli)_URA3(yeast)_(1)pUBI4_BE2_tENO1_(2)spacer2_(3)pUBI4_SS1_tRPL3_(4)Spacer	pBP153_ConLS'-RE'_GDB1_SpecR(E.coli)_URA3(yeast)_GFPdropout	pBP338_ConLS-R1_GDB1_AmpR(E.coli)_URA3(yeast)_pUBI4_BE2_tENO1	pBP353_SpacerPosition2_in_pYTK001	pBP345_ConL2-R3_GPH1_AmpR(E.coli)_URA3(yeast)_pUBI4_SS1_tRPL3	pBP355_pYTK001_SpacerPosition_4_in_pYTK001
pBP365_GDB1_SpecR(E.coli)_URA3(yeast)_(1)pCWP2_BE2_tRPL3_(2,3)spacer(4)pUBI4_SS2_tYOX1	pBP153_ConLS'-RE'_GDB1_SpecR(E.coli)_URA3(yeast)_GFPdropout	pBP337_ConLS-R1_GDB1_AmpR(E.coli)_URA3(yeast)_pCWP2_BE2_tRPL3	Primers to form spacer Pos2 and 3 (ConL1-R3)		pBP351_ConL3-RE_GPH1_AmpR(E.coli)_URA3(yeast)_pUBI4_SS2_tYOX1
pBP366_GDB1_SpecR(E.coli)_URA3(yeast)_(1)pCWP2_BE2_tRPL3_(2,3)spacer(4)pUBI4_SS2_tUPT7	pBP153_ConLS'-RE'_GDB1_SpecR(E.coli)_URA3(yeast)_GFPdropout	pBP337_ConLS-R1_GDB1_AmpR(E.coli)_URA3(yeast)_pCWP2_BE2_tRPL3	Primers to form spacer Pos2 and 3 (ConL1-R3)		pBP350_ConL3-RE_GPH1_AmpR(E.coli)_URA3(yeast)_pUBI4_SS2_tUPT7
pBP367_GDB1_SpecR(E.coli)_URA3(yeast)_(1)pCWP2_BE2_tRPL3_(2,3)spacer(4)pCWP2_SS2_tUPT7	pBP153_ConLS'-RE'_GDB1_SpecR(E.coli)_URA3(yeast)_GFPdropout	pBP337_ConLS-R1_GDB1_AmpR(E.coli)_URA3(yeast)_pCWP2_BE2_tRPL3	Primers to form spacer Pos2 and 3 (ConL1-R3)		pBP349_ConL3-RE_GPH1_AmpR(E.coli)_URA3(yeast)_pCWP2_SS2_tUPT7
pBP368_GDB1_SpecR(E.coli)_URA3(yeast)_(1)pHHF1_BE2_tRPL3_(2,3)spacer(4)pCWP2_SS2_tUPT7	pBP153_ConLS'-RE'_GDB1_SpecR(E.coli)_URA3(yeast)_GFPdropout	pBP339_ConLS-R1_GDB1_AmpR(E.coli)_URA3(yeast)_pHHF1_BE2_tRPL3	Primers to form spacer Pos2 and 3 (ConL1-R3)		pBP349_ConL3-RE_GPH1_AmpR(E.coli)_URA3(yeast)_pCWP2_SS2_tUPT7
pBP369_GDB1_SpecR(E.coli)_URA3(yeast)_(1)pUBI4_BE2_tENO1_(2,3)spacer(4)pCWP2_SS2_tUPT7	pBP153_ConLS'-RE'_GDB1_SpecR(E.coli)_URA3(yeast)_GFPdropout	pBP338_ConLS-R1_GDB1_AmpR(E.coli)_URA3(yeast)_pUBI4_BE2_tENO1	Primers to form spacer Pos2 and 3 (ConL1-R3)		pBP349_ConL3-RE_GPH1_AmpR(E.coli)_URA3(yeast)_pCWP2_SS2_tUPT7

## Sheet: 4_USER-cloning vectors
Additional file 10, sheet 4: Yeast integration vectors created by USER cloning to knock-out genes and to express GlgC-TM.
Reference:
Pfister, B., Sánchez-Ferrer, A., Diaz, A., Lu, K., Otto, C., Holler, M., Shaik, F.R., Meier, F., Mezzenga, R., and Zeeman, S.C. (2016). Recreating the synthesis of starch granules in yeast. Elife 5: 1–29.
					Primers to clone homology site "up" (genomic region upstream of integration site); Restriction sites for cloning are shown in red		Primers to clone homology site "down" (genomic region downstream of integration site); Restriction sites for cloning are shown in red
Name	Vector sequence (5'-3')	Systematic name of yeast integration locus	tADH3 and tCYC1 deleted?	Comment	Forward primer sequence (5'-3')	Reverse primer sequence (5'-3')	Forward primer sequence (5'-3')	Reverse primer sequence (5'-3')
pBP38_pGAL1-GlgC-TM-HA in pGSY1	ACCAATGCTTAATCAGTGAGGCACCTATCTCAGCGATCTGTCTATTTCGTTCATCCATAGTTGCCTGACTCCCCGTCGTGTAGATAACTACGATACGGGAGGGCTTACCATCTGGCCCCAGCGCTGCGATGATACCGCGAGAACCACGCTCACCGGCTCCGGATTTATCAGCAATAAACCAGCCAGCCGGAAGGGCCGAGCGCAGAAGTGGTCCTGCAACTTTATCCGCCTCCATCCAGTCTATTAATTGTTGCCGGGAAGCTAGAGTAAGTAGTTCGCCAGTTAATAGTTTGCGCAACGTTGTTGCCATCGCTACAGGCATCGTGGTGTCACGCTCGTCGTTTGGTATGGCTTCATTCAGCTCCGGTTCCCAACGATCAAGGCGAGTTACATGATCCC…	YFR015C	No	from Pfister et al., 2016 (CEN-PK113-11C wild-type S. cerevisiae used as template to amplify homology sites "up" and "down")	CCTAGGCAGACGTATCGTTGTCATCATCGTC	GCATTCCATGCCCGCGGCTGTCACTTGGGTGTTTTTC	CCTGCAGGACTTCAAGACAGAGTAAATACCACC	TGATCAGGCGCGCCGTAAACGGAATCTTTCAGGGGCAC
pBP36_pGSY1	ACCAATGCTTAATCAGTGAGGCACCTATCTCAGCGATCTGTCTATTTCGTTCATCCATAGTTGCCTGACTCCCCGTCGTGTAGATAACTACGATACGGGAGGGCTTACCATCTGGCCCCAGCGCTGCGATGATACCGCGAGAACCACGCTCACCGGCTCCGGATTTATCAGCAATAAACCAGCCAGCCGGAAGGGCCGAGCGCAGAAGTGGTCCTGCAACTTTATCCGCCTCCATCCAGTCTATTAATTGTTGCCGGGAAGCTAGAGTAAGTAGTTCGCCAGTTAATAGTTTGCGCAACGTTGTTGCCATCGCTACAGGCATCGTGGTGTCACGCTCGTCGTTTGGTATGGCTTCATTCAGCTCCGGTTCCCAACGATCAAGGCGAGTTACATGATCCC…	YFR015C	No	from Pfister et al., 2016 (CEN-PK113-11C wild-type S. cerevisiae used as template to amplify homology sites "up" and "down")	CCTAGGCAGACGTATCGTTGTCATCATCGTC	GCATTCCATGCCCGCGGCTGTCACTTGGGTGTTTTTC	CCTGCAGGACTTCAAGACAGAGTAAATACCACC	TGATCAGGCGCGCCGTAAACGGAATCTTTCAGGGGCAC
pBP65_pGDB1	ACCAATGCTTAATCAGTGAGGCACCTATCTCAGCGATCTGTCTATTTCGTTCATCCATAGTTGCCTGACTCCCCGTCGTGTAGATAACTACGATACGGGAGGGCTTACCATCTGGCCCCAGCGCTGCGATGATACCGCGAGAACCACGCTCACCGGCTCCGGATTTATCAGCAATAAACCAGCCAGCCGGAAGGGCCGAGCGCAGAAGTGGTCCTGCAACTTTATCCGCCTCCATCCAGTCTATTAATTGTTGCCGGGAAGCTAGAGTAAGTAGTTCGCCAGTTAATAGTTTGCGCAACGTTGTTGCCATCGCTACAGGCATCGTGGTGTCACGCTCGTCGTTTGGTATGGCTTCATTCAGCTCCGGTTCCCAACGATCAAGGCGAGTTACATGATCCC…	YPR184W	No	from Pfister et al., 2016 (CEN-PK113-11C wild-type S. cerevisiae used as template to amplify homology sites "up" and "down"); vector only used to create strain 199	TGCCCTAGGGTAAAAACATTAGG	CCGCGGTATCCGACAAACGTAGCAG	CCTGCAGGCAATGCAAGCCTGGTCC	GGCGCGCCCTGGTGATGCACATGC
pBP51_pGPH1	ACCAATGCTTAATCAGTGAGGCACCTATCTCAGCGATCTGTCTATTTCGTTCATCCATAGTTGCCTGACTCCCCGTCGTGTAGATAACTACGATACGGGAGGGCTTACCATCTGGCCCCAGCGCTGCGATGATACCGCGAGAACCACGCTCACCGGCTCCGGATTTATCAGCAATAAACCAGCCAGCCGGAAGGGCCGAGCGCAGAAGTGGTCCTGCAACTTTATCCGCCTCCATCCAGTCTATTAATTGTTGCCGGGAAGCTAGAGTAAGTAGTTCGCCAGTTAATAGTTTGCGCAACGTTGTTGCCATCGCTACAGGCATCGTGGTGTCACGCTCGTCGTTTGGTATGGCTTCATTCAGCTCCGGTTCCCAACGATCAAGGCGAGTTACATGATCCC…	YPR160W	No	CEN-PK113-11C wild-type S. cerevisiae used as template to amplify homology sites "up" and "down"; vector only used to create strain 199	AACCTAGGAAGCTCTGCGAGATGCAGCCAG	TTCCGCGGAGAAGTAGGTTCTTCGGTTATC	AACCTGCAGGAAACTACATTAGCACGTTCC	AAGGCGCGCCTTGCTTGCCATAGTCTTAAG
pBP99_pGLC3	ACCAATGCTTAATCAGTGAGGCACCTATCTCAGCGATCTGTCTATTTCGTTCATCCATAGTTGCCTGACTCCCCGTCGTGTAGATAACTACGATACGGGAGGGCTTACCATCTGGCCCCAGCGCTGCGATGATACCGCGAGAACCACGCTCACCGGCTCCGGATTTATCAGCAATAAACCAGCCAGCCGGAAGGGCCGAGCGCAGAAGTGGTCCTGCAACTTTATCCGCCTCCATCCAGTCTATTAATTGTTGCCGGGAAGCTAGAGTAAGTAGTTCGCCAGTTAATAGTTTGCGCAACGTTGTTGCCATCGCTACAGGCATCGTGGTGTCACGCTCGTCGTTTGGTATGGCTTCATTCAGCTCCGGTTCCCAACGATCAAGGCGAGTTACATGATCCC…	YEL011W	Yes	CEN-PK113-11C wild-type S. cerevisiae used as template to amplify homology sites "up" and "down"	CCTAGGCTTTCACTATCTCTTCCGCAATACC	CCGCGGTTTCAACCATGGATCAAATTC	CCTGCAGGAACAACAGGAAGAAC	GGCGCGCCTCATAAGGTTAGGGGTTCG
pBP102_pGSY2	ACCAATGCTTAATCAGTGAGGCACCTATCTCAGCGATCTGTCTATTTCGTTCATCCATAGTTGCCTGACTCCCCGTCGTGTAGATAACTACGATACGGGAGGGCTTACCATCTGGCCCCAGCGCTGCGATGATACCGCGAGAACCACGCTCACCGGCTCCGGATTTATCAGCAATAAACCAGCCAGCCGGAAGGGCCGAGCGCAGAAGTGGTCCTGCAACTTTATCCGCCTCCATCCAGTCTATTAATTGTTGCCGGGAAGCTAGAGTAAGTAGTTCGCCAGTTAATAGTTTGCGCAACGTTGTTGCCATCGCTACAGGCATCGTGGTGTCACGCTCGTCGTTTGGTATGGCTTCATTCAGCTCCGGTTCCCAACGATCAAGGCGAGTTACATGATCCC…	YLR258W	Yes	CEN-PK113-11C wild-type S. cerevisiae used as template to amplify homology sites "up" and "down"	CCTAGGGATATCTGCACATGG	CCGCGGAGTAAATACCACCAACC	CCTGCAGGAGTGAATCCTGCAGCTGAC	GGCGCGCCAGAGCTACCGCCATAATG
pBP104_pGPH1	ACCAATGCTTAATCAGTGAGGCACCTATCTCAGCGATCTGTCTATTTCGTTCATCCATAGTTGCCTGACTCCCCGTCGTGTAGATAACTACGATACGGGAGGGCTTACCATCTGGCCCCAGCGCTGCGATGATACCGCGAGAACCACGCTCACCGGCTCCGGATTTATCAGCAATAAACCAGCCAGCCGGAAGGGCCGAGCGCAGAAGTGGTCCTGCAACTTTATCCGCCTCCATCCAGTCTATTAATTGTTGCCGGGAAGCTAGAGTAAGTAGTTCGCCAGTTAATAGTTTGCGCAACGTTGTTGCCATCGCTACAGGCATCGTGGTGTCACGCTCGTCGTTTGGTATGGCTTCATTCAGCTCCGGTTCCCAACGATCAAGGCGAGTTACATGATCCC…	YPR160W	Yes	CEN-PK113-11C wild-type S. cerevisiae used as template to amplify homology sites "up" and "down"	AACCTAGGAAGCTCTGCGAGATGCAGCCAG	TTCCGCGGAGAAGTAGGTTCTTCGGTTATC	CCTGCAGGACGTCGGCTTCTTTAGCA	GGCGCGCCACGTTTTGTCACTGTCTCGC
pBP105_pGLG1	ACCAATGCTTAATCAGTGAGGCACCTATCTCAGCGATCTGTCTATTTCGTTCATCCATAGTTGCCTGACTCCCCGTCGTGTAGATAACTACGATACGGGAGGGCTTACCATCTGGCCCCAGCGCTGCGATGATACCGCGAGAACCACGCTCACCGGCTCCGGATTTATCAGCAATAAACCAGCCAGCCGGAAGGGCCGAGCGCAGAAGTGGTCCTGCAACTTTATCCGCCTCCATCCAGTCTATTAATTGTTGCCGGGAAGCTAGAGTAAGTAGTTCGCCAGTTAATAGTTTGCGCAACGTTGTTGCCATCGCTACAGGCATCGTGGTGTCACGCTCGTCGTTTGGTATGGCTTCATTCAGCTCCGGTTCCCAACGATCAAGGCGAGTTACATGATCCC…	YKR058W	Yes	CEN-PK113-11C wild-type S. cerevisiae used as template to amplify homology sites "up" and "down"	TTCCTAGGATTTTCGATGAAGCGTTTTAGG	AACCGCGGAATAGAGCAATGTGGCAATAG	CCTGCAGGAGAAACGAAGACGAGTGC	GGCGCGCCTACAAATGTCAGGGCTGCG
pBP106_pGLG2	ACCAATGCTTAATCAGTGAGGCACCTATCTCAGCGATCTGTCTATTTCGTTCATCCATAGTTGCCTGACTCCCCGTCGTGTAGATAACTACGATACGGGAGGGCTTACCATCTGGCCCCAGCGCTGCGATGATACCGCGAGAACCACGCTCACCGGCTCCGGATTTATCAGCAATAAACCAGCCAGCCGGAAGGGCCGAGCGCAGAAGTGGTCCTGCAACTTTATCCGCCTCCATCCAGTCTATTAATTGTTGCCGGGAAGCTAGAGTAAGTAGTTCGCCAGTTAATAGTTTGCGCAACGTTGTTGCCATCGCTACAGGCATCGTGGTGTCACGCTCGTCGTTTGGTATGGCTTCATTCAGCTCCGGTTCCCAACGATCAAGGCGAGTTACATGATCCC…	YJL137C	Yes	CEN-PK113-11C wild-type S. cerevisiae used as template to amplify homology sites "up" and "down"	AACCTAGGGGAAGTCGTTTATTCGACG	AACCGCGGTAAATAGTCCCGTGAATACAG	CCTGCAGGCACGTTGACCTGGATATAACC	GGCGCGCCACGTTGTTGAATGGCAG
pBP115_pGDB1	ACCAATGCTTAATCAGTGAGGCACCTATCTCAGCGATCTGTCTATTTCGTTCATCCATAGTTGCCTGACTCCCCGTCGTGTAGATAACTACGATACGGGAGGGCTTACCATCTGGCCCCAGCGCTGCGATGATACCGCGAGAACCACGCTCACCGGCTCCGGATTTATCAGCAATAAACCAGCCAGCCGGAAGGGCCGAGCGCAGAAGTGGTCCTGCAACTTTATCCGCCTCCATCCAGTCTATTAATTGTTGCCGGGAAGCTAGAGTAAGTAGTTCGCCAGTTAATAGTTTGCGCAACGTTGTTGCCATCGCTACAGGCATCGTGGTGTCACGCTCGTCGTTTGGTATGGCTTCATTCAGCTCCGGTTCCCAACGATCAAGGCGAGTTACATGATCCC…	YPR184W	Yes	CEN-PK113-11C wild-type S. cerevisiae used as template to amplify homology sites "up" and "down"	TGCCCTAGGGTAAAAACATTAGG	CCGCGGTATCCGACAAACGTAGCAG	CCTGCAGGTGGAGTTCTGCTTGTTTG	GGCGCGCCAACCCTTTCACCTCTTG
pBP154_pBAR1	ACCAATGCTTAATCAGTGAGGCACCTATCTCAGCGATCTGTCTATTTCGTTCATCCATAGTTGCCTGACTCCCCGTCGTGTAGATAACTACGATACGGGAGGGCTTACCATCTGGCCCCAGCGCTGCGATGATACCGCGAGAACCACGCTCACCGGCTCCGGATTTATCAGCAATAAACCAGCCAGCCGGAAGGGCCGAGCGCAGAAGTGGTCCTGCAACTTTATCCGCCTCCATCCAGTCTATTAATTGTTGCCGGGAAGCTAGAGTAAGTAGTTCGCCAGTTAATAGTTTGCGCAACGTTGTTGCCATCGCTACAGGCATCGTGGTGTCACGCTCGTCGTTTGGTATGGCTTCATTCAGCTCCGGTTCCCAACGATCAAGGCGAGTTACATGATCCC…	YIL015W	Yes	CEN-PK113-11C wild-type S. cerevisiae used as template to amplify homology sites "up" and "down"	CCTAGGTTAGAGATGCGTTGTCCCTG	CCGCGGTTGTTGCGTAATACATCTCC	CCTGCAGGAACATTCGAAATCTCAAACTACC	GGCGCGCCATATTGACGTATCGCATTTTGAG

## Sheet: 5_CRISPR constructs
Additional file 10, sheet 5: Components for gene editing of maltase genes by CRISPR-Cas9.
References: Shaw, W.M., Yamauchi, H., Mead, J., Gowers, G.O.F., Bell, D.J., Öling, D., Larsson, N., Wigglesworth, M., Ladds, G., and Ellis, T. (2019). Engineering a Model Cell for Rational Tuning of GPCR Signaling. Cell 177: 782-796.e27.
1) guide RNA constructs						Primers used for cloning of the guide RNA vectors (primers were directly ligated into pWS082 in a BsmBI-mediated reaction)
Name	Vector	Vector sequence (5'-3')	Vector backbone	Source of vector used as backbone	Target sequence (protospacer) (5'-3')	Forward primer sequence (5'-3')	Reverse primer sequence (5'-3')
A-MALx2	pBP333_A-MALx2_in_pWS082	GCGGCCGCCCCTGATATCAACAACAGAGGACATATGCCCTACCTCCATGATCTACTGACGTCCCTGAGGCTGCAATTCATGTAATGGGGCAGTATCCGCGGCAAGTCCTAGTGCAATGGCGGTTTTTTACCCTCGTTCTGAAGAAGAGGCGACGCGGGTGCGGTCATCACTAATGTGGAAATTGGTAAGACTCTCGGGCCTCCGCCTTTAGGCGGTGCTTACTCTTTCATAAAGGGGCTGTTAGTTATGCAACGATGTGCTTCAGTATTACATTTTTTGCCTTCAACGCCTTGATTGTTCTATTTTTGCTAATAATAAATCTATTTCATCGGACTAAAAGTCCATTAGTTGTAAGCGGATTTAGCTCAGTTGGGAGAGCGCCAGACTGAAGAAAAACTT…	pWS082	Shaw et al., 2019	GATGGCTGGGGTGATTTAAA	GACTTTGATGGCTGGGGTGATTTAAA	AAACTTTAAATCACCCCAGCCATCAA
B-MALx2	pBP334_B-MALx2_in_pWS082	GCGGCCGCCCCTGATATCAACAACAGAGGACATATGCCCTACCTCCATGATCTACTGACGTCCCTGAGGCTGCAATTCATGTAATGGGGCAGTATCCGCGGCAAGTCCTAGTGCAATGGCGGTTTTTTACCCTCGTTCTGAAGAAGAGGCGACGCGGGTGCGGTCATCACTAATGTGGAAATTGGTAAGACTCTCGGGCCTCCGCCTTTAGGCGGTGCTTACTCTTTCATAAAGGGGCTGTTAGTTATGCAACGATGTGCTTCAGTATTACATTTTTTGCCTTCAACGCCTTGATTGTTCTATTTTTGCTAATAATAAATCTATTTCATCGGACTAAAAGTCCATTAGTTGTAAGCGGATTTAGCTCAGTTGGGAGAGCGCCAGACTGAAGAAAAACTT…	pWS082	Shaw et al., 2019	TGGAGTCTTTAAAACTTGCT	GACTTTTGGAGTCTTTAAAACTTGCT	AAACAGCAAGTTTTAAAGACTCCAAA
C-MALx2	pBP335_C-MALx2_in_pWS082	GCGGCCGCCCCTGATATCAACAACAGAGGACATATGCCCTACCTCCATGATCTACTGACGTCCCTGAGGCTGCAATTCATGTAATGGGGCAGTATCCGCGGCAAGTCCTAGTGCAATGGCGGTTTTTTACCCTCGTTCTGAAGAAGAGGCGACGCGGGTGCGGTCATCACTAATGTGGAAATTGGTAAGACTCTCGGGCCTCCGCCTTTAGGCGGTGCTTACTCTTTCATAAAGGGGCTGTTAGTTATGCAACGATGTGCTTCAGTATTACATTTTTTGCCTTCAACGCCTTGATTGTTCTATTTTTGCTAATAATAAATCTATTTCATCGGACTAAAAGTCCATTAGTTGTAAGCGGATTTAGCTCAGTTGGGAGAGCGCCAGACTGAAGAAAAACTT…	pWS082	Shaw et al., 2019	ATCTTTAATATACTGCAACT	GACTTTATCTTTAATATACTGCAACT	AAACAGTTGCAGTATATTAAAGATAA
2) CRISPR/Cas9 expression plasmid
Vector	Vector sequence (5'-3')	Source
pWS158	GCGGCCGCCCCTGAATTCGCATCTAGACTGAACTGGCCGATAATTGCAGACGAACGGTGAGTAAGGAAAGAGTGAGGAACTATCGCATACCTGCATTTAAAGATGCCGATTTGGGCGCGAATCCTTTATTTTGGCTTCACCCTCATACTATTATCAGGGCCAGAAAAAGGAAGTGTTTCCCTCCTTCTTGAATTGATGTTACCCTCATAAAGCACGTGGCCTCTTATCGAGAAAGAAATTACCGTCGCTCGTGATTTGTTTGCAAAAAGAACAAAACTGAAAAAACCCAGACACGCTCGACTTCCTGTCATCCTATTGATTGCAGCTTCCAATTTCGTCACACAACAAGGTCCTAGCGACGGCTCACAGGTTTTGTAACAAGCAATCGAAGGTTCTGGA…	Shaw et al., 2019
2) Double stranded repair DNA for gene editing		Primers used for PCR-based completion of repair DNA
Associated guide RNA construct	Sequence of repair DNA (introduced stop codon is underlined and red, barcode is in red; 5'-3')	Forward primer sequence (5'-3')	Reverse primer sequence (5'-3')	Distance of introduced stop codon from ATG start codon
A-MALx2	AGGCCACAATCTATCAAATTTACCCAGCAAGTTTTAAAGACTCCAATAACGATGGCTGGTAGACTATCGAACCATATACTATCACTTCCAAGTTGCAGTATATTAAAGATCTTGGCGTTGATGCTATTTGGGTTTGTCC	AGGCCACAATCTATCAAATTTACCCAGCAAGTTTTAAAGACTCCAATAACGATGGCTGG	GGACAAACCCAAATAGCATCAACGCCAAGATCTTTAATATACTGCAACTTGGAAGTGATAGTATATGGTTCGATAGTCTA	105 bp
B-MALx2	TCTGATCATCCAGAAACAGAACCAAAGTGGTGGAAAGAGGCCACAATCTATCAAATTTACTGAAGAGGTATAGACATAGCAAGACTCCAATAACGATGGCTGGGGTGATTTAAAAGGTATCACTTCCAAGTTGCAGTATA	TCTGATCATCCAGAAACAGAACCAAAGTGGTGGAAAGAGGCCACAATCTATCAAATTTACTGAAGAGGTATAGACATAGC	TATACTGCAACTTGGAAGTGATACCTTTTAAATCACCCCAGCCATCGTTATTGGAGTCTTGCTATGTCTATACCTCTTCA	69 bp
C-MALx2	ACCCAGCAAGTTTTAAAGACTCCAATAACGATGGCTGGGGTGATTTAAAAGGTATCACTTAGCCCTCACAAGTAAATCATATTAAAGATCTTGGCGTTGATGCTATTTGGGTTTGTCCGTTTTATGACTCTCCTCAACA	ACCCAGCAAGTTTTAAAGACTCCAATAACGATGGCTGGGGTGATTTAAAAGGTATCACTTAGCCCTCACAAGTAAATCA	TGTTGAGGAGAGTCATAAAACGGACAAACCCAAATAGCATCAACGCCAAGATCTTTAATATGATTTACTTGTGAGGGCTA	126 bp
4) Primers to test correct editing					Lengths of expected PCR products [bp]
CRISPR construct	Forward primer name	Forward primer sequence (5'-3')	Reverse primer name	Reverse primer sequence (5'-3')	For WT allele(s)	For correctly edited allele(s)
A	Malx2 up out fw 1	CGA AGA GTG ATA ACG CAT ACT TTT C	A-MALx2+ rv	GGA AGT GAT AGT ATA TGG TTC GAT AGT C	No PCR product expected	407
A	Malx2 up out fw 1	CGA AGA GTG ATA ACG CAT ACT TTT C	A-MALx2- rv	CTT GGA AGT GAT ACC TTT TAA ATC ACC	404	No PCR product expected
A	Malx2 up out fw 2	GCG TAC CTA ACG TAG GTA ACA TG	A-MALx2+ rv	GGA AGT GAT AGT ATA TGG TTC GAT AGT C	No PCR product expected	362
A	Malx2 up out fw 2	GCG TAC CTA ACG TAG GTA ACA TG	A-MALx2- rv	CTT GGA AGT GAT ACC TTT TAA ATC ACC	359	No PCR product expected
A	Malx2 up out fw 3	GTA AGA TGA GTA GTT CCT TCC TCA ATT C	A-MALx2+ rv	GGA AGT GAT AGT ATA TGG TTC GAT AGT C	No PCR product expected	311
A	Malx2 up out fw 3	GTA AGA TGA GTA GTT CCT TCC TCA ATT C	A-MALx2- rv	CTT GGA AGT GAT ACC TTT TAA ATC ACC	308	No PCR product expected
B	Malx2 up out fw 1	CGA AGA GTG ATA ACG CAT ACT TTT C	B-MALx2+ rv	GAG TCT TGC TAT GTC TAT ACC TCT TC	No PCR product expected	368
B	Malx2 up out fw 1	CGA AGA GTG ATA ACG CAT ACT TTT C	B-MALx2- rv	GTT ATT GGA GTC TTT AAA ACT TGC TGG	368	No PCR product expected
B	Malx2 up out fw 2	GCG TAC CTA ACG TAG GTA ACA TG	B-MALx2+ rv	GAG TCT TGC TAT GTC TAT ACC TCT TC	No PCR product expected	323
B	Malx2 up out fw 2	GCG TAC CTA ACG TAG GTA ACA TG	B-MALx2- rv	GTT ATT GGA GTC TTT AAA ACT TGC TGG	323	No PCR product expected
B	Malx2 up out fw 3	GTA AGA TGA GTA GTT CCT TCC TCA ATT C	B-MALx2+ rv	GAG TCT TGC TAT GTC TAT ACC TCT TC	No PCR product expected	272
B	Malx2 up out fw 3	GTA AGA TGA GTA GTT CCT TCC TCA ATT C	B-MALx2- rv	GTT ATT GGA GTC TTT AAA ACT TGC TGG	272	No PCR product expected
C	Malx2 up out fw 1	CGA AGA GTG ATA ACG CAT ACT TTT C	C-MALx2+ rv	GAT CTT TAA TAT GAT TTA CTT GTG AGG GC	No PCR product expected	429
C	Malx2 up out fw 1	CGA AGA GTG ATA ACG CAT ACT TTT C	C-MALx2- rv	CGC CAA GAT CTT TAA TAT ACT GCA AC	429	No PCR product expected
C	Malx2 up out fw 2	GCG TAC CTA ACG TAG GTA ACA TG	C-MALx2+ rv	GAT CTT TAA TAT GAT TTA CTT GTG AGG GC	No PCR product expected	384
C	Malx2 up out fw 2	GCG TAC CTA ACG TAG GTA ACA TG	C-MALx2- rv	CGC CAA GAT CTT TAA TAT ACT GCA AC	384	No PCR product expected
C	Malx2 up out fw 3	GTA AGA TGA GTA GTT CCT TCC TCA ATT C	C-MALx2+ rv	GAT CTT TAA TAT GAT TTA CTT GTG AGG GC	No PCR product expected	333
C	Malx2 up out fw 3	GTA AGA TGA GTA GTT CCT TCC TCA ATT C	C-MALx2- rv	CGC CAA GAT CTT TAA TAT ACT GCA AC	333	No PCR product expected
