# Supplementary material for: Tuning heterologous glucan biosynthesis in yeast to understand and exploit plant starch diversity
Source: BMC Biol. 2022 Sep 24;20:207. doi: 10.1186/s12915-022-01408-x (PMC9509603; doi:10.1186/s12915-022-01408-x)
Supplement: Supplementary file 14 — Additional file 14. Shotgun proteomics: List of quantified proteins and numerical data. [file 12915_2022_1408_MOESM14_ESM.xlsx]

## Sheet: 1_All proteins
Additional file 14, sheet 1: Quantification of shotgun proteomics (data exported from ProgenesisQI).
														Protein abundance normalized to all proteins																				Raw protein abundances
					Maximum fold change						Fold change between 329 and 348A			329 (=29)				348A (=48A)				WT				362.1				363.1 (strain that is isogenic to 362.1; generated completely independently from 363.1 for comparison)				329 (=29)				348A (=48A)				WT				362.1
Accession	Description	Peptide count	Unique peptides	Confidence score	Max fold change	Highest mean condition	Lowest mean condition	Anova (p)	q Value	Power	Fold change (329 / 348A)	p values (Anova)	q Value (calculated by Progenesis)	20170630_11_56770_329_yeast05182017_rep2	20170630_13_56772_329_yeast05182017_rep4	20170630_26_56769_329_yeast05182017_rep1	20170630_16_56771_329_yeast05182017_rep3	20170630_05_56775_348a_yeast_05182017_rep3	20170630_04_56774_348a_yeast_05182017_rep2	20170630_25_56776_348a_yeast_05182017_rep4	20170630_14_56773_348a_yeast_05182017_rep1	20170630_03_56767_wt_yeast05182017_rep3_CORRECTDILUTION	20170630_24_56768_wt_yeast05182017_rep4	20170630_10_56766_wt_yeast05182017_rep2	20170630_21_56765_wt_yeast05182017_rep1	20170630_18_56780_3621_yeast_05182017_rep4	20170630_20_56779_3621_yeast_05182017_rep3	20170630_15_56777_3621_yeast_05182017_rep1	20170630_19_56778_3621_yeast_05182017_rep2	20170630_09_56781_3631_yeast_05182017_rep1	20170630_23_56782_3631_yeast_05182017_rep2	20170630_08_56783_3631_yeast_05182017_rep3	20170630_06_56784_3631_yeast_05182017_rep4	20170630_11_56770_329_yeast05182017_rep2	20170630_13_56772_329_yeast05182017_rep4	20170630_26_56769_329_yeast05182017_rep1	20170630_16_56771_329_yeast05182017_rep3	20170630_05_56775_348a_yeast_05182017_rep3	20170630_04_56774_348a_yeast_05182017_rep2	20170630_25_56776_348a_yeast_05182017_rep4	20170630_14_56773_348a_yeast_05182017_rep1	20170630_03_56767_wt_yeast05182017_rep3_CORRECTDILUTION	20170630_24_56768_wt_yeast05182017_rep4	20170630_10_56766_wt_yeast05182017_rep2	20170630_21_56765_wt_yeast05182017_rep1	20170630_18_56780_3621_yeast_05182017_rep4	20170630_20_56779_3621_yeast_05182017_rep3	20170630_15_56777_3621_yeast_05182017_rep1	20170630_19_56778_3621_yeast_05182017_rep2
EcGlgC-TM-HA_o	E.coli ADPglucose pyrophosphorylase triple point mutant with HA tag_USER cloning construct	31	31	42.774	14.5473	329	WT	0	0	1	13.7577	1.34e-09	3.12e-06	5.42555e+07	5.72245e+07	5.46298e+07	5.12779e+07	4.27245e+06	3.59729e+06	4.07009e+06	3.86132e+06	3.959e+06	3.71692e+06	3.72411e+06	3.54352e+06	4.909e+07	4.84507e+07	4.52258e+07	4.68074e+07	5.02737e+07	5.2996e+07	5.34807e+07	5.3282e+07	5.12666e+07	5.54695e+07	5.09686e+07	5.05228e+07	5.42982e+06	3.56751e+06	3.60358e+06	4.15173e+06	3.48437e+06	3.71692e+06	4.23526e+06	3.49066e+06	4.22112e+07	5.32015e+07	4.353e+07	4.07434e+07
N1P0H8_YEASC	Cwp1p OS=Saccharomyces cerevisiae (strain CEN.PK113-7D) GN=CENPK1137D_906 PE=4 SV=1	5	4	5.975	19.8921	329	363.1	1.88e-09	1.59e-08	1	13.4257	4.51e-05	0.00756137	3.1972e+06	3.12421e+06	2.18354e+06	1.33694e+06	123935	211386	228415	169325	412348	293809	355404	304009	181846	72482.6	110043	156980	134426	123580	128552	108205	3.02107e+06	3.02839e+06	2.0372e+06	1.31725e+06	157508	209636	202235	182060	362914	293809	404184	299474	156364	79589.8	105917	136643
N1P7W2_YEASC	Hbt1p OS=Saccharomyces cerevisiae (strain CEN.PK113-7D) GN=CENPK1137D_3810 PE=4 SV=1	4	3	3.987	10.2765	329	348A	6.5e-06	1.1e-05	0.999999	10.2765	0.000661589	0.0226332	109154	148568	66294.6	31714.9	8353.15	8112.01	9207.47	8943.31	37438.5	16091.8	21000.8	19921.1	71634.5	74130.1	54907.3	53543.9	22227.5	22634.2	48893.8	28730.7	103141	144012	61851.6	31247.9	10615.9	8044.85	8152.13	9615.92	32950.2	16091.8	23883.2	19624	61596.6	81398.9	52848.5	46607.2
N1PAM1_YEASC	Stl1p OS=Saccharomyces cerevisiae (strain CEN.PK113-7D) GN=CENPK1137D_4363 PE=3 SV=1	2	2	1.994	7.24717	329	363.1	2.87e-05	3.59e-05	0.999963	6.72177	0.00117786	0.0297198	475510	591874	526044	279111	29721.9	98816.3	46587.3	103453	58198.7	58437.3	71915.5	102461	82221.1	84351.6	84710	87250.4	75092	80237.7	80246.3	22806.1	449314	573722	490789	275001	37773.3	97998.2	41247.6	111233	51221.5	58437.3	81786	100933	70699.7	92622.6	81533.8	75947
N1P249_YEASC	Uncharacterized protein OS=Saccharomyces cerevisiae (strain CEN.PK113-7D) GN=CENPK1137D_1521 PE=4 SV=1	5	5	4.982	7.99937	329	WT	1.52e-08	8.66e-08	1	4.99558	0.000144912	0.0122969	110515	131499	113528	71014.3	29748	18403.5	15799.8	21435.4	15494.4	14997.8	9121.18	13710.3	11932.8	14354.1	15677.7	20841.3	12914.5	17902	13468.4	10906	104427	127466	105920	69968.6	37806.5	18251.2	13988.9	23047.6	13636.9	14997.8	10373.1	13505.8	10260.7	15761.5	15089.8	18141.3
N1NYW8_YEASC	Ddr48p OS=Saccharomyces cerevisiae (strain CEN.PK113-7D) GN=CENPK1137D_206 PE=4 SV=1	6	6	5.982	3.85567	329	348A	0.0249553	0.00809622	0.768768	3.85567	0.03779	0.124928	1.37799e+06	1.73948e+06	1.04293e+06	824642	33815.7	397653	754143	107300	823824	443391	345936	249820	1.19991e+06	954918	391980	670944	380558	764646	967562	748402	1.30207e+06	1.68613e+06	973034	812499	42976.1	394361	667705	115370	725060	443391	393417	246093	1.03177e+06	1.04855e+06	377283	584023
N1P8D9_YEASC	Pho3p OS=Saccharomyces cerevisiae (strain CEN.PK113-7D) GN=CENPK1137D_4639 PE=3 SV=1	8	6	7.957	3.73393	329	348A	9.6e-05	9.36e-05	0.999566	3.73393	0.000243181	0.015504	1.42722e+06	1.51151e+06	1.11367e+06	1.5757e+06	407846	384148	480998	234295	831059	592196	667715	372111	1.45133e+06	834173	898803	1.09324e+06	493967	882946	1.13242e+06	795346	1.3486e+06	1.46516e+06	1.03904e+06	1.5525e+06	518328	380968	425867	251916	731428	592196	759360	366561	1.24796e+06	915966	865101	951614
N1NVH2_YEASC	Uncharacterized protein OS=Saccharomyces cerevisiae (strain CEN.PK113-7D) GN=CENPK1137D_1611 PE=4 SV=1	2	2	1.994	3.79968	329	362.1	1.82e-07	6.31e-07	1	3.39363	2.94e-05	0.00623371	99645.8	121634	119926	98789.7	42204.4	28770.8	30168	28510.1	30597.9	30960.1	53957.1	34169.7	33483.1	27654.6	28286.8	26373.7	30175.4	38267.5	33254.8	46684.7	94156.3	117903	111889	97335	53637.2	28532.6	26710.3	30654.3	26929.6	30960.1	61362.9	33660	28791.2	30366.2	27226.1	22956.9
N1NYM1_YEASC	Tma10p OS=Saccharomyces cerevisiae (strain CEN.PK113-7D) GN=CENPK1137D_699 PE=4 SV=1	2	2	1.994	2.88499	329	348A	0.105441	0.0254194	0.527504	2.88499	0.0489371	0.142423	816042	703086	594771	192591	102381	300714	140378	256006	213729	116630	427102	283767	306073	197340	441314	506076	400333	269823	175979	116141	771086	681523	554910	189755	130115	298225	124289	275260	188106	116630	485723	279534	263184	216690	424766	440513
N1P3Y8_YEASC	Catalase OS=Saccharomyces cerevisiae (strain CEN.PK113-7D) GN=CENPK1137D_3054 PE=3 SV=1	6	6	5.956	2.73505	329	348A	3.24e-08	1.63e-07	1	2.73505	5.76e-05	0.00756137	351154	490243	352601	386459	162740	122912	154385	137816	211360	199307	190294	198189	186852	219726	265568	239487	166364	146462	148665	165695	331809	475207	328971	380768	206825	121894	136690	148181	186021	199307	216412	195233	160669	241271	255611	208462
N1P6W4_YEASC	Autophagy-related protein OS=Saccharomyces cerevisiae (strain CEN.PK113-7D) GN=CENPK1137D_4732 PE=3 SV=1	3	3	2.812	3.23819	362.1	348A	4.63e-06	8.47e-06	1	2.68925	0.00329466	0.0414565	221624	268168	234488	127431	53271.4	82780.5	89950.6	90707.4	161092	146039	165922	166272	221223	247536	291741	265067	169812	170182	172801	179014	209414	259944	218773	125554	67702.2	82095.2	79640.7	97529.4	141780	146039	188696	163791	190224	271808	280802	230728
N1P0X3_YEASC	Uth1p OS=Saccharomyces cerevisiae (strain CEN.PK113-7D) GN=CENPK1137D_1051 PE=4 SV=1	2	2	1.994	4.69121	329	363.1	5.1e-07	1.43e-06	1	2.68765	0.00109679	0.0289128	961634	1.00988e+06	894211	834303	508900	263689	364810	239276	340524	284877	326695	313507	310192	290683	191422	260305	139519	202516	202139	244539	908657	978905	834282	822017	646757	261506	322996	257272	299700	284877	371535	308831	266726	319186	184245	226582
N1P0S9_YEASC	Dia1p OS=Saccharomyces cerevisiae (strain CEN.PK113-7D) GN=CENPK1137D_362 PE=4 SV=1	3	3	2.724	2.5495	329	348A	0.000118575	0.000110187	0.999366	2.5495	0.000757767	0.0248014	130479	195505	165063	224024	53529.8	77932.9	79410.5	69601.8	79424.9	95965.9	92505.9	107458	78429.8	88887.6	133721	83020.4	77110.5	106016	80248.1	102865	123291	189509	154001	220725	68030.5	77287.7	70308.7	74836.5	69903	95965.9	105203	105856	67439.7	97603.3	128707	72265
N1P8E6_YEASC	Gsh1p OS=Saccharomyces cerevisiae (strain CEN.PK113-7D) GN=CENPK1137D_1200 PE=4 SV=1	2	2	1.994	3.66652	WT	348A	2.09e-08	1.15e-07	1	2.53178	0.00109834	0.0289128	185238	251934	203889	202038	112407	87013.3	54634.1	78952.1	283515	334224	290236	313000	257560	252567	248910	239930	304546	271883	314448	258259	175033	244207	190224	199063	142857	86292.9	48372.1	84890	249526	334224	330072	308332	221469	277332	239577	208847
N1PAS5_YEASC	Uncharacterized protein OS=Saccharomyces cerevisiae (strain CEN.PK113-7D) GN=CENPK1137D_4633 PE=4 SV=1	3	3	2.747	2.49806	329	348A	0.000512165	0.000349886	0.993898	2.49806	0.00243528	0.0381031	1.25954e+06	1.91725e+06	2.05285e+06	1.46353e+06	962250	639410	600518	477177	1.19967e+06	794553	727270	1.1898e+06	1.3548e+06	1.49618e+06	1.40159e+06	1.16494e+06	1.43775e+06	1.0819e+06	944197	878679	1.19015e+06	1.85845e+06	1.91527e+06	1.44198e+06	1.22291e+06	634117	531689	513064	1.05584e+06	794553	827090	1.17205e+06	1.16495e+06	1.64289e+06	1.34904e+06	1.01402e+06
N1PA11_YEASC	Mal11p OS=Saccharomyces cerevisiae (strain CEN.PK113-7D) GN=CENPK1137D_3313 PE=3 SV=1	3	3	2.991	2.72963	WT	348A	0.0630423	0.0169849	0.622546	2.46809	0.127474	0.226253	146675	148152	211755	687058	112450	153573	70938.8	146667	188080	326809	368904	436335	192518	156379	196293	199382	227440	110975	52650.3	199036	138595	143609	197564	676941	142912	152301	62808	157698	165532	326809	419537	429826	165541	171713	188933	173552
N1P0Q3_YEASC	Jen1p OS=Saccharomyces cerevisiae (strain CEN.PK113-7D) GN=CENPK1137D_1163 PE=4 SV=1	9	8	10.952	2.53703	WT	362.1	0.000157683	0.000137927	0.998966	2.34917	0.00321254	0.0413778	1.97751e+06	1.49826e+06	1.8171e+06	1.15365e+06	463196	832556	634107	814308	1.274e+06	1.45183e+06	2.15956e+06	2.03025e+06	590004	516839	683195	935840	1.05863e+06	1.06295e+06	553987	773960	1.86857e+06	1.45231e+06	1.69532e+06	1.13666e+06	588671	825664	561428	875551	1.12127e+06	1.45183e+06	2.45597e+06	1.99997e+06	507329	567517	657578	814601
N1P5N1_YEASC	Stf2p OS=Saccharomyces cerevisiae (strain CEN.PK113-7D) GN=CENPK1137D_2980 PE=4 SV=1	2	2	3.974	2.6919	362.1	348A	3.87e-05	4.54e-05	0.999928	2.2291	0.00639544	0.0544148	815672	1.08754e+06	661290	525630	453716	363092	295823	273637	498933	348130	526169	362112	1.05349e+06	993547	890032	794618	707341	585210	658358	548494	770737	1.05418e+06	616971	517890	576623	360086	261916	294216	439119	348130	598387	356711	905867	1.09097e+06	856660	691674
N1P3G9_YEASC	Transaldolase OS=Saccharomyces cerevisiae (strain CEN.PK113-7D) GN=CENPK1137D_3011 PE=4 SV=1	13	12	15.945	2.11612	329	348A	2.26e-05	2.96e-05	0.999979	2.11612	0.002938	0.0402849	3.19139e+06	3.89818e+06	3.14954e+06	1.93794e+06	1.38463e+06	1.44136e+06	1.44894e+06	1.47949e+06	1.68787e+06	1.66153e+06	1.66154e+06	1.64358e+06	2.14026e+06	1.96448e+06	2.17023e+06	1.92687e+06	1.56067e+06	1.66029e+06	1.75944e+06	1.61181e+06	3.01557e+06	3.77862e+06	2.93846e+06	1.9094e+06	1.75972e+06	1.42943e+06	1.28286e+06	1.59076e+06	1.48552e+06	1.66153e+06	1.88959e+06	1.61906e+06	1.84035e+06	2.15711e+06	2.08885e+06	1.67724e+06
N1P385_YEASC	Cmk1p OS=Saccharomyces cerevisiae (strain CEN.PK113-7D) GN=CENPK1137D_3397 PE=3 SV=1	12	11	16.916	2.09115	329	348A	2.36e-07	7.75e-07	1	2.09115	0.000332797	0.0168663	1.16267e+06	1.06896e+06	1.08358e+06	792735	425957	536447	476510	525522	618792	527630	580598	575328	775143	736959	761347	814852	767366	733918	733418	714528	1.09861e+06	1.03617e+06	1.01096e+06	781062	541345	532006	421894	565045	544608	527630	660286	566746	666524	809220	732800	709288
N1P6H7_YEASC	Bio2p OS=Saccharomyces cerevisiae (strain CEN.PK113-7D) GN=CENPK1137D_3310 PE=3 SV=1	3	3	2.894	3.98082	329	362.1	2.05e-11	3.58e-10	1	2.06134	1.64e-05	0.00477038	726689	716043	703278	602581	321547	304176	362219	345457	227851	241388	230176	209698	163158	190150	170440	166710	232027	271114	187483	217879	686655	694082	656145	593707	408652	301658	320702	371438	200535	241388	261769	206570	140295	208795	164049	145113
N1P396_YEASC	Uncharacterized protein OS=Saccharomyces cerevisiae (strain CEN.PK113-7D) GN=CENPK1137D_2931 PE=4 SV=1	4	4	5.982	2.05516	329	348A	8.28e-08	3.32e-07	1	2.05516	0.000186278	0.0140087	752341	905331	683496	759130	382962	418459	309065	398059	418153	421503	379334	406411	394153	440869	400227	359506	450076	388263	395632	406886	710894	877566	637689	747952	486702	414995	273641	427996	368023	421503	431398	400349	338921	484098	385220	312931
N1P674_YEASC	Glycerol-3-phosphate dehydrogenase [NAD(+)] OS=Saccharomyces cerevisiae (strain CEN.PK113-7D) GN=CENPK1137D_3804 PE=3 SV=1	16	16	24.814	2.01889	329	348A	1.48e-07	5.25e-07	1	2.01889	0.000659106	0.0226332	2.69523e+07	3.23211e+07	2.588e+07	19510039	1.35552e+07	1.27692e+07	1.22793e+07	1.32382e+07	1.33957e+07	1.31871e+07	1.38395e+07	1.35201e+07	1.38724e+07	1.43261e+07	1.4875e+07	1.49648e+07	1.28366e+07	1.32869e+07	1.29612e+07	1.27585e+07	2.54675e+07	3.13298e+07	2.41455e+07	1.92227e+07	1.72272e+07	1.26635e+07	1.08719e+07	1.42338e+07	1.17897e+07	1.31871e+07	1.5739e+07	1.33184e+07	1.19285e+07	1.57308e+07	1.43172e+07	1.30261e+07
N1P8K5_YEASC	Tos1p OS=Saccharomyces cerevisiae (strain CEN.PK113-7D) GN=CENPK1137D_4714 PE=4 SV=1	6	6	6.979	1.8552	329	348A	0.00328099	0.00155075	0.950022	1.8552	0.00730566	0.0590415	961983	867876	862331	696078	327312	496556	630226	372272	758482	558412	556601	542878	763206	531220	496745	615538	517837	525113	569485	569391	908987	841259	804539	685828	415978	492445	557991	400270	667551	558412	632996	534781	656260	583308	478119	535794
N1P7V1_YEASC	Hsp30p OS=Saccharomyces cerevisiae (strain CEN.PK113-7D) GN=CENPK1137D_4516 PE=4 SV=1	2	2	3.975	32.4136	363.1	348A	2.42e-09	1.93e-08	1	1.839	0.168426	0.256634	294933	422471	289729	893642	421921	243011	259457	109202	1.80461e+06	1.895e+06	1.76695e+06	1.86656e+06	3.77721e+06	3.45946e+06	2.47795e+06	3.06455e+06	6.77593e+06	8.2945e+06	8.77586e+06	9.65609e+06	278685	409514	270312	880482	536215	240999	229719	117414	1.58826e+06	1.895e+06	2.00947e+06	1.83872e+06	3.24792e+06	3.79868e+06	2.38503e+06	2.66753e+06
N1P6H0_YEASC	Alpha-mannosidase OS=Saccharomyces cerevisiae (strain CEN.PK113-7D) GN=CENPK1137D_3305 PE=3 SV=1	14	13	13.786	1.82785	329	348A	0.00040634	0.000290711	0.995565	1.82785	0.00622484	0.0538822	606814	679452	698230	440173	409018	296110	260048	361341	538289	466261	577950	532707	440952	544182	475935	410900	511982	548617	528587	593922	573385	658614	651436	433691	519817	293658	230242	388517	473756	466261	657275	524761	379163	597541	458090	357668
N1P9X9_YEASC	Crh1p OS=Saccharomyces cerevisiae (strain CEN.PK113-7D) GN=CENPK1137D_3153 PE=4 SV=1	7	7	7.969	1.81364	329	348A	0.00216011	0.00111437	0.966762	1.81364	0.00468392	0.0475545	1.515e+06	1.61126e+06	1.35908e+06	981392	667455	722915	933609	690241	1.24863e+06	812782	845492	904452	1.24317e+06	889362	1.01802e+06	1.08961e+06	940113	920904	958142	917792	1.43153e+06	1.56184e+06	1.268e+06	966941	848262	716930	826602	742153	1.09894e+06	812782	961538	890961	1.06897e+06	976567	979847	948454
N1NW05_YEASC	Dap1p OS=Saccharomyces cerevisiae (strain CEN.PK113-7D) GN=CENPK1137D_1528 PE=3 SV=1	4	4	3.855	2.26974	362.1	348A	0.000297773	0.000231151	0.997174	1.78895	0.00457307	0.0475545	251831	238931	176571	215325	162980	115846	118188	96382	196786	117798	198259	185665	318294	260940	251790	288856	198757	138358	213829	186390	237958	231603	164737	212154	207130	114887	104641	103631	173194	117798	225470	182896	273692	286526	242349	251435
N1P4L9_YEASC	Uncharacterized protein OS=Saccharomyces cerevisiae (strain CEN.PK113-7D) GN=CENPK1137D_5242 PE=4 SV=1	9	7	8.617	1.77806	329	348A	5.8e-05	6.26e-05	0.999835	1.77806	0.00122093	0.0302804	1.04424e+06	1.06296e+06	943852	712227	488960	557812	560569	509165	680518	578751	594399	657998	912755	677749	782854	753286	623877	714950	717865	642316	986715	1.03036e+06	880596	701739	621415	553194	496318	547458	598934	578751	675982	648183	784853	744205	753500	655697
N1P1J6_YEASC	Uncharacterized protein OS=Saccharomyces cerevisiae (strain CEN.PK113-7D) GN=CENPK1137D_5429 PE=3 SV=1	4	4	5.982	2.05569	WT	348A	1.69e-06	3.7e-06	1	1.77486	0.00258624	0.0386809	489274	542684	531676	357801	231781	282136	309604	259064	483454	540391	592297	609320	332281	302372	345031	335589	350215	360672	334733	345845	462320	526041	496044	352532	294568	279800	274118	278548	425495	540391	673591	600231	285719	332021	332094	292113
N1P9E5_YEASC	Hxt5p OS=Saccharomyces cerevisiae (strain CEN.PK113-7D) GN=CENPK1137D_5240 PE=3 SV=1	7	4	7.862	1.83353	329	363.1	0.326086	0.0617613	0.301833	1.73476	0.448731	0.415459	629793	946744	925886	154236	382095	388500	315959	444876	556333	608371	648202	612549	414909	522964	472670	419872	358760	369598	369448	351124	595098	917709	863834	151964	485600	385284	279745	478334	489637	608371	737170	603412	356769	574242	454947	365478
N1P1M1_YEASC	Phosphatidyl-N-methylethanolamine N-methyltransferase OS=Saccharomyces cerevisiae (strain CEN.PK113-7D) GN=CENPK1137D_1366 PE=3 SV=1	3	3	2.991	2.44941	362.1	348A	3.75e-05	4.42e-05	0.999933	1.7255	0.00345168	0.0425364	145677	180311	223792	149822	99181	95866.2	119022	91378.6	124784	185924	219671	168969	268766	255881	228848	239611	247029	217091	173759	295634	137652	174781	208793	147615	126048	95072.5	105380	98251.1	109824	185924	249822	166449	231104	280972	220267	208570
N1P043_YEASC	Fbp1p OS=Saccharomyces cerevisiae (strain CEN.PK113-7D) GN=CENPK1137D_746 PE=3 SV=1	13	12	16.779	3.63583	WT	348A	1.25e-07	4.81e-07	1	1.71978	0.0220767	0.0969253	1.60286e+06	1.15874e+06	1.39238e+06	869046	646646	780396	553489	940206	2.60596e+06	2.62413e+06	2.76937e+06	2.61984e+06	1.70305e+06	1.95952e+06	2.27083e+06	1.99442e+06	1.92679e+06	2.30009e+06	2.4254e+06	2.03687e+06	1.51456e+06	1.12321e+06	1.29906e+06	856248	821817	773935	490049	1.01092e+06	2.29355e+06	2.62413e+06	3.14947e+06	2.58076e+06	1.46441e+06	2.15166e+06	2.18568e+06	1.73605e+06
N1NX84_YEASC	Malate dehydrogenase OS=Saccharomyces cerevisiae (strain CEN.PK113-7D) GN=CENPK1137D_2248 PE=3 SV=1	9	9	9.827	2.83798	WT	348A	6.32e-05	6.67e-05	0.999804	1.71048	0.101405	0.200627	1.25689e+06	1.18108e+06	1.2167e+06	509011	404443	735019	555342	739419	1.62643e+06	1.62066e+06	1.87815e+06	1.78302e+06	1.55784e+06	1.35182e+06	1.71676e+06	1.7094e+06	1.4869e+06	1.8515e+06	1.63891e+06	1.49123e+06	1.18765e+06	1.14486e+06	1.13516e+06	501515	514003	728934	491690	795030	1.43145e+06	1.62066e+06	2.13594e+06	1.75642e+06	1.33954e+06	1.48437e+06	1.65238e+06	1.48795e+06
N1NY21_YEASC	Carbonic anhydrase OS=Saccharomyces cerevisiae (strain CEN.PK113-7D) GN=CENPK1137D_2643 PE=3 SV=1	12	12	18.883	2.11117	329	363.1	0.112477	0.0266577	0.515057	1.71022	0.0840368	0.184595	1.08431e+07	1.31656e+07	1.77278e+07	2.0538e+07	1.44112e+07	4.79526e+06	6.316e+06	1.08908e+07	1.11513e+07	9.37158e+06	7.30035e+06	1.10059e+07	5.65216e+06	1.17765e+07	1.48785e+07	7.07123e+06	1.10793e+07	7.16666e+06	7.15948e+06	4.09221e+06	1.02457e+07	1.27619e+07	1.65397e+07	2.02356e+07	1.8315e+07	4.75556e+06	5.59208e+06	1.17099e+07	9.81443e+06	9.37158e+06	8.30234e+06	1.08418e+07	4.86014e+06	1.29313e+07	1.43206e+07	6.15515e+06
N1P8M1_YEASC	Sulfate adenylyltransferase OS=Saccharomyces cerevisiae (strain CEN.PK113-7D) GN=MET3 PE=3 SV=1	10	10	10.87	3.61758	329	362.1	8.98e-09	5.74e-08	1	1.70021	0.00205103	0.0362557	1.91559e+06	2.12014e+06	1.9714e+06	2.78689e+06	1.30587e+06	1.48351e+06	1.15206e+06	1.23087e+06	850163	1.03546e+06	1.15912e+06	827912	556707	675021	609283	589900	1.20104e+06	1.19199e+06	1.22192e+06	1.40231e+06	1.81006e+06	2.05512e+06	1.83928e+06	2.74586e+06	1.65962e+06	1.47123e+06	1.02001e+06	1.32344e+06	748241	1.03546e+06	1.31821e+06	815563	478697	741210	586437	513478
N1NXA4_YEASC	Chs1p OS=Saccharomyces cerevisiae (strain CEN.PK113-7D) GN=CENPK1137D_2490 PE=4 SV=1	3	3	2.991	2.39712	329	362.1	6.91e-06	1.14e-05	0.999999	1.67917	0.0139916	0.0795572	378390	430627	395770	245309	237287	210661	173449	242185	144191	194623	154829	191222	153269	148848	164663	138151	177161	167429	164622	153579	357544	417420	369246	241697	301566	208917	153568	260399	126905	194623	176079	188370	131792	163443	158489	120254
N1P7J7_YEASC	Uncharacterized protein OS=Saccharomyces cerevisiae (strain CEN.PK113-7D) GN=CENPK1137D_845 PE=4 SV=1	3	3	2.991	1.75635	329	363.1	0.0135419	0.0049583	0.843456	1.67755	0.0258599	0.104737	133935	86392.2	131914	85186.8	68837.6	56589.1	49249.3	86078.4	73479.9	58226.2	85579.2	85999.8	57964.7	62559.4	83809.7	83751.6	72613.5	60248.3	63278.6	52914.8	126557	83742.6	123073	83932.4	87485.1	56120.6	43604.5	92552.2	64670.8	58226.2	97325.1	84717	49842.3	68693.6	80667.1	72901.5
N1P7V6_YEASC	Phosphoglycerate mutase OS=Saccharomyces cerevisiae (strain CEN.PK113-7D) GN=CENPK1137D_3805 PE=3 SV=1	5	5	4.9	1.8519	363.1	348A	2.82e-08	1.45e-07	1	1.67449	0.000386284	0.0180108	254870	298685	254262	249429	183103	151234	137709	159338	209558	219452	216227	211553	301008	291671	257906	301335	272765	303209	298470	294816	240829	289524	237222	245757	232704	149982	121926	171322	184435	219452	245905	208397	258829	320271	248236	262297
N1P1U0_YEASC	Ccw14p OS=Saccharomyces cerevisiae (strain CEN.PK113-7D) GN=CENPK1137D_762 PE=4 SV=1	2	2	2.991	1.69104	362.1	348A	0.0411198	0.0120431	0.694539	1.65886	0.0419728	0.129776	4.10467e+06	2.01012e+06	3.13325e+06	2.78744e+06	1.57809e+06	1.87544e+06	2.43476e+06	1.36696e+06	3.25175e+06	2.16866e+06	2.1425e+06	2.01665e+06	4.16171e+06	2.86479e+06	2.2152e+06	3.02721e+06	2.28734e+06	2.69962e+06	3.28379e+06	2.8014e+06	3.87855e+06	1.94847e+06	2.92326e+06	2.74639e+06	2.00559e+06	1.85992e+06	2.15569e+06	1.46977e+06	2.86192e+06	2.16866e+06	2.43656e+06	1.98657e+06	3.57854e+06	3.1457e+06	2.13214e+06	2.63504e+06
N1P1W4_YEASC	Tao3p OS=Saccharomyces cerevisiae (strain CEN.PK113-7D) GN=CENPK1137D_5128 PE=4 SV=1	2	2	1.555	1.98287	362.1	348A	0.0017921	0.000963008	0.972618	1.64313	0.017873	0.0890324	124613	82907.7	109728	143531	65745.5	55070.7	87978	71633.4	104064	83864.5	103720	102018	177296	99294.1	129867	149595	118235	125870	102972	153541	117748	80365	102374	141418	83555.4	54614.8	77894.2	77020.8	91588.1	83864.5	117956	100496	152452	109030	124997	130215
N1NZE6_YEASC	Adenylyl-sulfate kinase OS=Saccharomyces cerevisiae (strain CEN.PK113-7D) GN=CENPK1137D_1009 PE=3 SV=1	3	2	2.797	2.36435	329	362.1	8.55e-08	3.39e-07	1	1.64166	0.00225843	0.0365629	931082	938983	967333	1.08133e+06	447129	650359	669078	620492	519530	571640	502626	573181	420855	384438	404193	447936	611126	602195	639665	639124	879789	910185	902504	1.0654e+06	568252	644975	592391	667158	457246	571640	571613	564631	361882	422134	389037	389905
N1P256_YEASC	Rhr2p OS=Saccharomyces cerevisiae (strain CEN.PK113-7D) GN=CENPK1137D_5006 PE=4 SV=1	20	14	30.633	2.32519	329	363.1	9.55e-13	2.39e-11	1	1.62077	7.45e-05	0.00826537	2.66626e+07	2.73212e+07	2.51851e+07	2.26533e+07	1.54293e+07	1.55443e+07	1.69838e+07	1.48661e+07	1.14621e+07	1.16222e+07	1.1244e+07	1.16163e+07	1.35144e+07	1.30245e+07	1.3902e+07	1.3078e+07	1.06293e+07	1.09427e+07	1.11331e+07	1.10857e+07	2.51937e+07	2.64833e+07	23497216	2.23198e+07	1.96089e+07	1.54156e+07	1.50371e+07	1.59841e+07	1.0088e+07	1.16222e+07	1.27872e+07	1.1443e+07	1.16207e+07	1.43016e+07	1.33807e+07	1.13837e+07
FDH1_YEASC;FDH2_YEASC	Formate dehydrogenase 1 OS=Saccharomyces cerevisiae (strain CEN.PK113-7D) GN=FDH1 PE=2 SV=1 [FDH1_YEASC,FDH2_YEASC]	6	5	5.981	8.18057	329	WT	0.165253	0.0361017	0.439253	1.61596	0.446916	0.414602	1.0279e+06	644689	962936	53309.7	32979.5	59089.5	448522	1.12333e+06	72421.3	82404.2	94428.3	79431.5	140739	122340	156653	149602	98728.5	80386.1	89138	80598.6	971271	624917	898402	52524.7	41913.4	58600.3	397113	1.20782e+06	63739.1	82404.2	107389	78246.7	121018	134336	150779	130221
N1P4L6_YEASC	Str3p OS=Saccharomyces cerevisiae (strain CEN.PK113-7D) GN=CENPK1137D_3279 PE=3 SV=1	2	2	2.991	7.9314	329	362.1	1.96e-08	1.09e-07	1	1.61501	0.0119822	0.0743761	263915	361826	332598	469756	203344	256735	211281	212904	104329	134663	140463	94811.9	51111.2	63846	33433	31665.6	163738	114181	156025	169504	249376	350729	310308	462839	258428	254610	187065	228916	91821.4	134663	159742	93397.7	43949.2	70106.3	32179.4	27563.3
N1P9P3_YEASC	Phosphate transporter OS=Saccharomyces cerevisiae (strain CEN.PK113-7D) GN=CENPK1137D_4855 PE=3 SV=1	2	2	2.893	37.1964	329	363.1	1.25e-11	2.32e-10	1	1.60411	0.00225722	0.0365629	573566	850468	726440	630804	444164	413179	465700	410798	143812	101289	117268	106166	56518	52909.8	46094.7	45542.9	8457.7	25985.3	24415.9	15913.8	541968	824385	677755	621515	564484	409758	412323	441693	126571	101289	133363	104582	48598.3	58097.8	44366.3	39642.7
N1P2F8_YEASC	Suc2p OS=Saccharomyces cerevisiae (strain CEN.PK113-7D) GN=CENPK1137D_5141 PE=3 SV=1	13	12	14.761	2.23447	WT	362.1	3.21e-07	9.92e-07	1	1.60049	0.00554915	0.0515463	9.4354e+06	8.90226e+06	8.62769e+06	6.1342e+06	4.47837e+06	5.54321e+06	5.5146e+06	5.14473e+06	8.54019e+06	7.85003e+06	9.29816e+06	7.89505e+06	3.94096e+06	3.36564e+06	3.73106e+06	3.99202e+06	5.5152e+06	5.76525e+06	4.6035e+06	5.71853e+06	8.91561e+06	8.62924e+06	8.04947e+06	6.04387e+06	5.69152e+06	5.49732e+06	4.88253e+06	5.53166e+06	7.51635e+06	7.85003e+06	1.05744e+07	7.77729e+06	3.38873e+06	3.69566e+06	3.59116e+06	3.47485e+06
N1P4U6_YEASC	Aspartokinase OS=Saccharomyces cerevisiae (strain CEN.PK113-7D) GN=CENPK1137D_3456 PE=3 SV=1	15	15	18.931	2.7201	329	362.1	1.33e-10	1.87e-09	1	1.58768	6.68e-05	0.00818586	4.20176e+06	3.9601e+06	4.76445e+06	4.33029e+06	2.89157e+06	2.71663e+06	2.73024e+06	2.53059e+06	2.11357e+06	2.23672e+06	2.06455e+06	2.08875e+06	1.60214e+06	1.77776e+06	1.4312e+06	1.53302e+06	2.00721e+06	2.23336e+06	2.03888e+06	2.47752e+06	3.97028e+06	3.83865e+06	4.44514e+06	4.26652e+06	3.67487e+06	2.69414e+06	2.41731e+06	2.72092e+06	1.86019e+06	2.23672e+06	2.34792e+06	2.05759e+06	1.37764e+06	1.95208e+06	1.37753e+06	1.33441e+06
N1P3B1_YEASC	Ale1p OS=Saccharomyces cerevisiae (strain CEN.PK113-7D) GN=CENPK1137D_2192 PE=3 SV=1	3	3	2.887	1.80359	363.1	348A	0.0032586	0.00154144	0.950341	1.54974	0.00740088	0.0590415	117459	163971	176366	157678	84205.7	113719	96756.8	102465	113009	193908	190673	154187	156179	180241	142061	124500	193156	157767	155921	209447	110988	158942	164546	155356	107016	112778	85666.8	110171	99461.1	193908	216844	151887	134294	197914	136734	108371
N1P4N7_YEASC	Ato2p OS=Saccharomyces cerevisiae (strain CEN.PK113-7D) GN=CENPK1137D_2677 PE=4 SV=1	4	4	3.988	1.76994	WT	348A	0.324133	0.0614115	0.30305	1.54074	0.548597	0.461494	2.09524e+06	1.84856e+06	2.26698e+06	401884	701323	1.01603e+06	1.10941e+06	1.4651e+06	1.74642e+06	1.68748e+06	2.151e+06	2.01143e+06	1.07259e+06	1.16117e+06	1.20847e+06	1.21256e+06	1.54491e+06	1.44082e+06	1.14442e+06	1.27817e+06	1.97981e+06	1.79186e+06	2.11505e+06	395966	891305	1.00762e+06	982250	1.57529e+06	1.53705e+06	1.68748e+06	2.44623e+06	1.98143e+06	922295	1.27502e+06	1.16316e+06	1.05547e+06
N1P3S6_YEASC	Uga1p OS=Saccharomyces cerevisiae (strain CEN.PK113-7D) GN=CENPK1137D_2989 PE=3 SV=1	21	21	26.82	1.56455	329	363.1	0.0918432	0.0227615	0.553768	1.52888	0.0851037	0.184953	3.32214e+06	3.35809e+06	4.31077e+06	4.97982e+06	3.87108e+06	1.73951e+06	1.7041e+06	3.13141e+06	2.83905e+06	2.64069e+06	2.09847e+06	3.09449e+06	2.19194e+06	2.92556e+06	3.55814e+06	2.27524e+06	2.98855e+06	2.41389e+06	2.38911e+06	2.41637e+06	3.13912e+06	3.2551e+06	4.02187e+06	4.90649e+06	4.91972e+06	1.72511e+06	1.50878e+06	3.36692e+06	2.49869e+06	2.64069e+06	2.38649e+06	3.04834e+06	1.88479e+06	3.21242e+06	3.42473e+06	1.98048e+06
N1P2L2_YEASC	Pho12p OS=Saccharomyces cerevisiae (strain CEN.PK113-7D) GN=CENPK1137D_5368 PE=3 SV=1	6	4	6.96	2.541	329	363.1	0.000100224	9.64e-05	0.999531	1.52566	0.0199351	0.0935103	2.19104e+06	2.0007e+06	1.52717e+06	2.28426e+06	1.1247e+06	1.45548e+06	1.6087e+06	1.05683e+06	1.22707e+06	808479	757755	809425	1.33539e+06	848152	1.06973e+06	1.05568e+06	627312	771796	1.07062e+06	679881	2.07034e+06	1.93934e+06	1.42482e+06	2.25062e+06	1.42937e+06	1.44343e+06	1.42431e+06	1.13632e+06	1.07997e+06	808479	861758	797351	1.14827e+06	931317	1.02962e+06	918913
N1P185_YEASC	Cpa2p OS=Saccharomyces cerevisiae (strain CEN.PK113-7D) GN=CENPK1137D_1403 PE=4 SV=1	40	38	49.305	1.79925	329	WT	0.0226703	0.00747722	0.781706	1.51325	0.0826623	0.182491	4.7734e+06	5.26919e+06	6.4219e+06	9.18181e+06	5.79094e+06	3.5357e+06	3.17462e+06	4.44663e+06	3.76462e+06	3.31653e+06	3.37082e+06	3.80196e+06	3.06536e+06	4.35271e+06	5.08173e+06	3.08283e+06	4.94976e+06	3.92965e+06	3.67899e+06	3.61549e+06	4.51043e+06	5.10759e+06	5.99151e+06	9.0466e+06	7.35965e+06	3.50643e+06	2.81075e+06	4.78106e+06	3.3133e+06	3.31653e+06	3.83347e+06	3.74525e+06	2.63582e+06	4.77951e+06	4.89119e+06	2.68345e+06
N1NWW6_YEASC	Rim20p OS=Saccharomyces cerevisiae (strain CEN.PK113-7D) GN=CENPK1137D_2290 PE=4 SV=1	2	2	1.904	2.54168	362.1	348A	0.0083497	0.00334021	0.889708	1.51148	0.0965161	0.196685	23088.3	18487.9	26793.4	27085.9	8148.1	23911.1	15289.3	15805.3	29885.9	24136.7	33215.9	43194.5	49673.9	27683.4	41345.7	41814	16264.2	28176.6	35456.4	46000.4	21816.3	17920.9	24997.7	26687	10355.3	23713.1	13536.9	16994	26303.1	24136.7	37774.8	42550.2	42713.2	30397.9	39795.4	36397
N1P914_YEASC	Uncharacterized protein OS=Saccharomyces cerevisiae (strain CEN.PK113-7D) GN=CENPK1137D_1480 PE=4 SV=1	5	5	5.982	1.70567	329	362.1	0.053819	0.0149881	0.650026	1.48604	0.103391	0.202406	389153	528696	465722	608936	541817	273868	191650	333484	291440	318874	371763	361727	261144	307976	324612	274432	420624	316941	269548	329234	367714	512482	434510	599969	688590	271601	169684	358565	256501	318874	422788	356332	224550	338175	312440	238879
N1P7W5_YEASC	Vps24p OS=Saccharomyces cerevisiae (strain CEN.PK113-7D) GN=CENPK1137D_965 PE=3 SV=1	4	2	3.629	1.54099	329	363.1	0.000208325	0.000173417	0.998371	1.47147	0.00258458	0.0386809	775020	789489	793475	739292	509701	446060	647761	501362	593777	545749	455871	536020	606080	552455	449910	530814	467116	499953	541463	501392	732324	765276	740297	728405	647774	442367	573516	539069	522592	545749	518441	528024	521152	606626	433040	462047
N1P5A9_YEASC	Lactoylglutathione lyase OS=Saccharomyces cerevisiae (strain CEN.PK113-7D) GN=CENPK1137D_25 PE=3 SV=1	6	6	5.981	1.78599	363.1	348A	1.87e-05	2.51e-05	0.999986	1.46411	0.0112275	0.07291	856910	759887	861750	900451	427139	559374	668837	652532	932999	834040	967936	1.01606e+06	1.03843e+06	872665	1.03675e+06	1.10234e+06	1.12097e+06	981013	972886	1.04699e+06	809703	736582	803997	887191	542847	554743	592176	701608	821147	834040	1.10079e+06	1.00091e+06	892914	958233	997880	959528
N1P635_YEASC	Scw10p OS=Saccharomyces cerevisiae (strain CEN.PK113-7D) GN=CENPK1137D_350 PE=3 SV=1	6	6	5.982	1.75654	329	363.1	8.42e-07	2.17e-06	1	1.45234	0.000416748	0.0190502	686171	645049	642724	621376	494348	424947	470652	397040	436004	360366	394416	388846	480726	403044	411455	393050	327818	409624	382729	357349	648369	625266	599650	612226	628262	421429	416707	426901	383734	360366	448550	383045	413364	442564	396027	342130
N1P864_YEASC	Rcr1p OS=Saccharomyces cerevisiae (strain CEN.PK113-7D) GN=CENPK1137D_4549 PE=4 SV=1	3	3	2.991	2.16969	362.1	348A	4.8e-05	5.4e-05	0.999887	1.45074	0.0237334	0.100478	295738	249633	253388	176250	151991	173121	188110	158856	462929	293107	283416	343244	386546	300093	390946	380613	282539	279690	336786	268909	279446	241978	236406	173655	193164	171688	166549	170804	407431	293107	322316	338124	332381	329518	376287	331304
N1P5K1_YEASC	Uncharacterized protein OS=Saccharomyces cerevisiae (strain CEN.PK113-7D) GN=CENPK1137D_3701 PE=4 SV=1	22	22	29.612	1.64783	329	WT	8.6e-08	3.39e-07	1	1.4366	0.000901054	0.026747	1.30417e+07	1.46036e+07	1.19844e+07	1.27545e+07	1.02141e+07	9.14486e+06	8.34945e+06	8.75564e+06	7.79383e+06	7.95655e+06	8.39242e+06	7.64714e+06	9.57273e+06	9.72493e+06	9.63647e+06	9.67011e+06	8.8889e+06	9.30848e+06	9.67091e+06	9.25783e+06	1.23233e+07	1.41557e+07	1.11812e+07	1.25667e+07	1.2981e+07	9.06915e+06	7.39246e+06	9.41414e+06	6.85947e+06	7.95655e+06	9.5443e+06	7.53307e+06	8.23133e+06	1.06785e+07	9.27514e+06	8.41734e+06
N1P561_YEASC	Hor2p OS=Saccharomyces cerevisiae (strain CEN.PK113-7D) GN=CENPK1137D_3469 PE=4 SV=1	15	8	21.83	2.40568	329	WT	7.48e-10	7.17e-09	1	1.42923	0.00136672	0.0319785	9.56317e+06	1.02058e+07	8.46456e+06	7.93815e+06	6.77394e+06	6.3438e+06	6.2372e+06	5.95353e+06	4.20842e+06	3.74165e+06	3.42984e+06	3.65603e+06	4.6359e+06	4.79765e+06	5.02296e+06	4.43551e+06	3.50811e+06	4.23197e+06	4.22738e+06	4.00601e+06	9.03633e+06	9.89282e+06	7.89728e+06	7.82125e+06	8.60894e+06	6.29128e+06	5.52231e+06	6.40129e+06	3.7039e+06	3.74165e+06	3.90059e+06	3.60149e+06	3.98629e+06	5.26808e+06	4.83462e+06	3.86088e+06
N1P0F8_YEASC	Pai3p OS=Saccharomyces cerevisiae (strain CEN.PK113-7D) GN=CENPK1137D_207 PE=4 SV=1	2	2	1.994	1.55467	362.1	348A	0.477932	0.0844844	0.224654	1.42552	0.420846	0.402757	344759	491322	418035	134491	308960	188398	296019	180730	334058	201157	307534	199213	472911	495277	238909	307320	290202	290841	324156	261241	325766	476254	390019	132510	392654	186838	262090	194322	294010	201157	349744	196241	406643	543841	229951	267506
N1P4Z6_YEASC	Yfh7p OS=Saccharomyces cerevisiae (strain CEN.PK113-7D) GN=CENPK1137D_3389 PE=4 SV=1	5	5	4.744	2.04125	362.1	348A	0.000135999	0.000123389	0.999196	1.41989	0.00574088	0.0517757	5.13219e+06	6.35967e+06	5.73531e+06	6.02087e+06	3.35643e+06	4.66155e+06	4.37085e+06	3.98424e+06	4.87029e+06	5.40899e+06	5.69342e+06	5.91223e+06	9.5622e+06	6.31078e+06	9.13129e+06	8.41723e+06	9.9522e+06	6.90214e+06	5.97222e+06	1.03981e+07	4.84946e+06	6.16462e+06	5.35094e+06	5.93221e+06	4.26565e+06	4.62296e+06	3.86988e+06	4.28389e+06	4.28642e+06	5.40899e+06	6.47486e+06	5.82404e+06	8.22228e+06	6.92958e+06	8.7889e+06	7.32677e+06
N1P6A6_YEASC	Repressor of RNA polymerase III transcription MAF1 OS=Saccharomyces cerevisiae (strain CEN.PK113-7D) GN=CENPK1137D_3829 PE=3 SV=1	2	2	1.994	1.5319	329	WT	0.126337	0.0291733	0.492438	1.41971	0.010166	0.0697059	142803	153917	147070	141647	123707	102194	108340	78122.7	100709	102846	107408	71200	123182	135079	75371.2	120546	65000	134547	132219	115244	134936	149196	137214	139561	157218	101348	95922.4	83998.2	88635.6	102846	122151	70138	105920	148324	72545.1	104929
N1P5P7_YEASC	Gsc2p OS=Saccharomyces cerevisiae (strain CEN.PK113-7D) GN=CENPK1137D_3000 PE=4 SV=1	28	5	41.682	1.45642	329	362.1	0.000359942	0.000265781	0.996268	1.41527	0.00684053	0.0568316	1.12151e+06	1.37047e+06	1.35698e+06	1.02124e+06	931700	851761	760936	896784	804776	957804	1.00124e+06	897313	832848	890043	849092	771977	863550	917515	911353	958547	1.05972e+06	1.32844e+06	1.26604e+06	1.0062e+06	1.18409e+06	844710	673719	964230	708296	957804	1.13866e+06	883929	716144	977315	817255	671967
N1P5Q4_YEASC	Dld1p OS=Saccharomyces cerevisiae (strain CEN.PK113-7D) GN=CENPK1137D_4297 PE=4 SV=1	27	26	41.661	1.44814	329	362.1	0.0003389	0.000253828	0.99658	1.4146	0.0169731	0.0873496	8.381e+06	7.34923e+06	9.2353e+06	6.84833e+06	4.46149e+06	5.35713e+06	6.37286e+06	6.29821e+06	7.44765e+06	6.52189e+06	7.34223e+06	7.38427e+06	5.53317e+06	5.37173e+06	5.57644e+06	5.48748e+06	6.15749e+06	5.77242e+06	5.20281e+06	5.70026e+06	7.91929e+06	7.12383e+06	8.61637e+06	6.74749e+06	5.67006e+06	5.31278e+06	5.64242e+06	6.77189e+06	6.55479e+06	6.52189e+06	8.34997e+06	7.27413e+06	4.75783e+06	5.89844e+06	5.36735e+06	4.77657e+06
N1P1F7_YEASC	Uncharacterized protein OS=Saccharomyces cerevisiae (strain CEN.PK113-7D) GN=CENPK1137D_632 PE=4 SV=1	10	10	13.854	1.41216	329	348A	0.00435606	0.00196677	0.93537	1.41216	0.00743001	0.0590415	2.11136e+06	2.14455e+06	1.81199e+06	1.88473e+06	1.49934e+06	1.35735e+06	1.63809e+06	1.13675e+06	1.69296e+06	1.37303e+06	1.28162e+06	1.30446e+06	2.46328e+06	1.73563e+06	1.57546e+06	1.90485e+06	1.5099e+06	1.65278e+06	1.77212e+06	1.6518e+06	1.99504e+06	2.07878e+06	1.69055e+06	1.85698e+06	1.9055e+06	1.34611e+06	1.45034e+06	1.22224e+06	1.49e+06	1.37303e+06	1.45753e+06	1.285e+06	2.11811e+06	1.90581e+06	1.51639e+06	1.65807e+06
N1P910_YEASC	Cis3p OS=Saccharomyces cerevisiae (strain CEN.PK113-7D) GN=CENPK1137D_1475 PE=4 SV=1	2	2	1.987	1.65554	329	363.1	6.72e-07	1.82e-06	1	1.40962	0.000236797	0.015504	7.25392e+06	7.47128e+06	7.47311e+06	7.10792e+06	4.69906e+06	5.33364e+06	5.73989e+06	5.01756e+06	6.30619e+06	4.99146e+06	5.54118e+06	5.21767e+06	5.40736e+06	4.52032e+06	4.6228e+06	4.81359e+06	4.615e+06	4.35973e+06	4.35813e+06	4.369e+06	6.8543e+06	7.24214e+06	6.97227e+06	7.00326e+06	5.97199e+06	5.28949e+06	5.082e+06	5.39492e+06	5.55017e+06	4.99146e+06	6.30172e+06	5.13984e+06	4.64964e+06	4.96356e+06	4.44946e+06	4.18998e+06
N1P129_YEASC	Rtc3p OS=Saccharomyces cerevisiae (strain CEN.PK113-7D) GN=CENPK1137D_5234 PE=4 SV=1	8	8	12.959	1.76718	329	WT	1.07e-05	1.59e-05	0.999997	1.40829	0.0207601	0.0948977	1.40485e+07	1.63277e+07	1.35031e+07	1.30675e+07	1.28613e+07	9.56512e+06	7.81157e+06	1.01986e+07	7.54221e+06	8.37897e+06	8.15785e+06	8.14555e+06	8.73291e+06	9.16752e+06	9.14065e+06	8.62495e+06	8.62933e+06	7.77817e+06	8.36306e+06	8.28619e+06	1.32746e+07	1.58269e+07	1.25981e+07	1.2875e+07	1.63453e+07	9.48593e+06	6.91623e+06	1.09657e+07	6.63801e+06	8.37897e+06	9.27754e+06	8.02405e+06	7.50919e+06	1.00664e+07	8.79791e+06	7.50758e+06
N1P9L7_YEASC	Mitogen-activated protein kinase OS=Saccharomyces cerevisiae (strain CEN.PK113-7D) GN=CENPK1137D_5425 PE=3 SV=1	14	13	18.847	1.71521	329	362.1	1.01e-08	6.32e-08	1	1.40792	0.000537134	0.0214599	1.79838e+06	2.13989e+06	1.87747e+06	1.87117e+06	1.44598e+06	1.39005e+06	1.38906e+06	1.23466e+06	1.40683e+06	1.39879e+06	1.36888e+06	1.46034e+06	1.16004e+06	1.1301e+06	1.10524e+06	1.08623e+06	1.42475e+06	1.54899e+06	1.40593e+06	1.44691e+06	1.69931e+06	2.07426e+06	1.75164e+06	1.84362e+06	1.83768e+06	1.37854e+06	1.22985e+06	1.32751e+06	1.23817e+06	1.39879e+06	1.55677e+06	1.43856e+06	997489	1.24091e+06	1.06379e+06	945511
N1NWR1_YEASC	Isocitrate dehydrogenase [NADP] OS=Saccharomyces cerevisiae (strain CEN.PK113-7D) GN=CENPK1137D_2666 PE=3 SV=1	7	2	6.979	1.60461	362.1	348A	0.27322	0.0538587	0.337706	1.40384	0.40609	0.396282	86490.7	79800.1	74857.1	26821	60911	34401.2	30241.6	65328.9	63907.1	52878.4	68046.9	69981	84080.8	62271.8	86296.9	73643.7	59122.7	67522.5	68688	61325.4	81726	77352.7	69840.3	26426.1	77411.3	34116.4	26775.4	70242.2	56245.6	52878.4	77386.5	68937.2	72298.8	68377.8	83061.1	64103.1
N1P0A8_YEASC	Snz1p OS=Saccharomyces cerevisiae (strain CEN.PK113-7D) GN=CENPK1137D_127 PE=3 SV=1	4	2	3.884	1.73285	329	363.1	0.000301537	0.000233129	0.997121	1.40348	0.0466052	0.138056	678254	642354	735123	433577	386639	453758	429048	504226	457878	377211	403494	372825	371322	401969	388794	361193	343535	360096	398486	334419	640889	622653	685856	427192	491376	450001	379872	542148	402985	377211	458875	367264	319290	441383	374216	314401
N1P763_YEASC	Mag1p OS=Saccharomyces cerevisiae (strain CEN.PK113-7D) GN=CENPK1137D_3555 PE=4 SV=1	3	3	2.964	1.46847	329	WT	0.0961965	0.023667	0.545013	1.40292	0.119431	0.218718	111260	102015	126303	92951.3	41690.9	68975.8	96139.6	101500	76454.3	59565.4	82794.4	75730.4	83065.8	77147.2	79821.5	73492.2	80539.2	77270.8	64109.1	84759.8	105131	98886.2	117838	91582.5	52984.6	68404.8	85120.4	109134	67288.6	59565.4	94158.2	74600.8	71426	84711.7	76828.5	63971.2
N1PA04_YEASC	Uncharacterized protein OS=Saccharomyces cerevisiae (strain CEN.PK113-7D) GN=CENPK1137D_3278 PE=4 SV=1	2	2	1.605	2.26966	362.1	348A	0.0464874	0.0133035	0.674613	1.40175	0.134259	0.231892	372006	343959	276057	250087	124819	210017	334276	216998	336721	324842	201502	390812	766219	250278	470296	524380	636094	287721	470572	333707	351512	333410	257556	246405	158632	208278	295962	233318	296353	324842	229158	384982	658851	274819	452662	456446
N1PAP8_YEASC	Mrpl32p OS=Saccharomyces cerevisiae (strain CEN.PK113-7D) GN=CENPK1137D_4498 PE=4 SV=1	2	2	1.987	1.55557	329	362.1	9.08e-05	8.99e-05	0.999609	1.39812	0.00479127	0.0475545	4.92474e+06	4.01926e+06	4.43434e+06	4.44488e+06	2.80878e+06	3.12921e+06	3.81361e+06	2.99635e+06	3.21477e+06	3.38466e+06	3.46749e+06	3.46818e+06	3.11979e+06	2.48233e+06	2.87048e+06	2.98504e+06	3.13469e+06	3.56137e+06	2.97476e+06	3.40998e+06	4.65343e+06	3.89599e+06	4.13715e+06	4.37943e+06	3.56965e+06	3.10331e+06	3.3765e+06	3.2217e+06	2.82936e+06	3.38466e+06	3.94341e+06	3.41645e+06	2.68262e+06	2.72574e+06	2.76285e+06	2.59833e+06
N1P527_YEASC	Gluconokinase OS=Saccharomyces cerevisiae (strain CEN.PK113-7D) GN=CENPK1137D_4072 PE=3 SV=1	3	3	2.991	1.59165	362.1	348A	1.7e-06	3.71e-06	1	1.39803	0.00118558	0.0297198	141373	157351	152237	150682	108691	103558	94943.8	123158	123660	133408	136542	142853	164649	181036	181944	157341	150221	153627	146466	140115	133585	152525	142034	148464	138134	102701	84061.6	132421	108835	133408	155282	140722	141577	198787	175121	136957
N1P565_YEASC	Hda2p OS=Saccharomyces cerevisiae (strain CEN.PK113-7D) GN=CENPK1137D_4117 PE=4 SV=1	3	3	2.713	1.41621	329	362.1	0.380959	0.0701898	0.270362	1.39575	0.19838	0.280626	132845	123701	250024	148680	148634	71595.7	113795	135437	143844	136728	211130	104089	100310	137424	118301	106643	89733.3	102325	132951	168480	125527	119907	233268	146490	188898	71002.9	100752	145623	126599	136728	240108	102536	86254	150898	113865	92827
N1P7N2_YEASC	Acetyl-coenzyme A synthetase OS=Saccharomyces cerevisiae (strain CEN.PK113-7D) GN=CENPK1137D_4997 PE=3 SV=1	39	37	53.383	1.58748	329	362.1	0.930131	0.144328	0.0830895	1.39548	0.72578	0.532789	1.31928e+07	1.06391e+07	1.31755e+07	2.20768e+06	5.03134e+06	5.67193e+06	6.96946e+06	1.04288e+07	6.59349e+06	6.49197e+06	8.18831e+06	7.49301e+06	5.63024e+06	5.99358e+06	6.5286e+06	6.55026e+06	7.01545e+06	7.70806e+06	7.10902e+06	6.80949e+06	1.2466e+07	1.03128e+07	1.22925e+07	2.17517e+06	6.39429e+06	5.62497e+06	6.17064e+06	1.12132e+07	5.80303e+06	6.49197e+06	9.31218e+06	7.38124e+06	4.84129e+06	6.58127e+06	6.28381e+06	5.70167e+06
N1NWR8_YEASC	Gre2p OS=Saccharomyces cerevisiae (strain CEN.PK113-7D) GN=CENPK1137D_1993 PE=4 SV=1	17	16	19.827	1.41447	329	363.1	0.000459101	0.000319324	0.994743	1.3916	0.00351453	0.0425364	2.58443e+06	2.8431e+06	2.66131e+06	2.10665e+06	1.86819e+06	1.71142e+06	1.80384e+06	1.943e+06	2.11193e+06	1.84417e+06	1.99975e+06	1.98588e+06	1.84358e+06	2.21805e+06	2.43228e+06	2.04541e+06	1.8758e+06	1.86009e+06	1.81607e+06	1.65604e+06	2.44205e+06	2.75591e+06	2.48295e+06	2.07563e+06	2.37426e+06	1.69725e+06	1.59709e+06	2.08913e+06	1.85874e+06	1.84417e+06	2.27422e+06	1.95626e+06	1.58524e+06	2.43553e+06	2.34108e+06	1.78043e+06
N1P141_YEASC	Gre3p OS=Saccharomyces cerevisiae (strain CEN.PK113-7D) GN=CENPK1137D_5249 PE=4 SV=1	22	22	29.804	1.3876	329	348A	2.46e-05	3.19e-05	0.999974	1.3876	0.000639477	0.0226332	5.346e+06	6.0011e+06	5.17787e+06	5.34607e+06	4.26526e+06	3.94497e+06	4.01227e+06	3.53928e+06	4.91217e+06	4.14322e+06	4.54773e+06	4.07178e+06	5.37318e+06	5.7837e+06	4.86957e+06	5.40833e+06	4.90946e+06	5.60975e+06	5.52657e+06	5.66926e+06	5.05149e+06	5.81706e+06	4.83086e+06	5.26734e+06	5.42068e+06	3.91231e+06	3.5524e+06	3.80546e+06	4.32327e+06	4.14322e+06	5.17192e+06	4.01105e+06	4.62026e+06	6.35081e+06	4.68698e+06	4.70768e+06
N1P2G7_YEASC	Sgv1p OS=Saccharomyces cerevisiae (strain CEN.PK113-7D) GN=CENPK1137D_1852 PE=4 SV=1	7	6	6.462	1.61542	362.1	348A	0.0762921	0.0197677	0.588233	1.38724	0.0387659	0.126046	448762	540032	500136	385563	260817	301878	413866	374679	400223	397970	301441	476848	739195	327703	523404	592519	747610	413620	480141	465024	424040	523470	466617	379886	331469	299379	366429	402858	352243	397970	342814	469735	635614	359835	503778	515757
N1P4G5_YEASC	Apj1p OS=Saccharomyces cerevisiae (strain CEN.PK113-7D) GN=CENPK1137D_2602 PE=4 SV=1	2	2	1.994	1.95926	363.1	348A	0.0695388	0.0182897	0.605056	1.38705	0.304911	0.346538	33868.3	31919.1	30202.9	14951.4	32302	7855.14	22501.7	17325.3	27637.7	36083.7	32209.9	27128.3	30028.5	21870.9	35263	40294.2	35165.1	49141.8	35913.3	36489.1	32002.5	30940.2	28178.7	14731.2	41052.3	7790.11	19922.6	18628.3	24324.4	36083.7	36630.8	26723.6	25820.7	24015.4	33940.8	35074.1
N1P7C3_YEASC	Bdf1p OS=Saccharomyces cerevisiae (strain CEN.PK113-7D) GN=CENPK1137D_770 PE=4 SV=1	4	3	3.306	1.38616	329	348A	0.37534	0.0693223	0.273365	1.38616	0.112316	0.210315	106182	78053.4	69554.4	72154.5	38815.3	80705.6	66692.8	48929.2	103515	70119.5	40820.9	69523	85919.8	69650.2	69442.3	74794.5	63664.6	71875.3	75530.1	65778.6	100333	75659.6	64893	71092	49330	80037.4	59048.6	52609.1	91105.1	70119.5	46423.7	68486	73880.1	76479.7	66838.5	65104.8
N1NXA9_YEASC	Yta12p OS=Saccharomyces cerevisiae (strain CEN.PK113-7D) GN=CENPK1137D_119 PE=3 SV=1	21	17	23.097	1.77348	363.1	348A	0.294378	0.0568603	0.322574	1.37646	0.0576716	0.153595	1.74501e+06	2.41258e+06	1.82597e+06	2.26853e+06	1.71555e+06	1.54829e+06	1.04708e+06	1.68423e+06	2.96714e+06	2.91785e+06	1.54924e+06	2.02299e+06	2.37449e+06	1.63193e+06	1.3306e+06	4.39199e+06	3.06285e+06	1.58651e+06	3.88938e+06	2.09356e+06	1.64888e+06	2.33859e+06	1.70359e+06	2.23512e+06	2.18027e+06	1.53547e+06	927068	1.8109e+06	2.61142e+06	2.91785e+06	1.76188e+06	1.99281e+06	2.04176e+06	1.79195e+06	1.2807e+06	3.823e+06
N1NWN5_YEASC	Oxr1p OS=Saccharomyces cerevisiae (strain CEN.PK113-7D) GN=CENPK1137D_1928 PE=4 SV=1	2	2	1.994	1.64119	363.1	348A	0.0509643	0.0143281	0.659276	1.37562	0.0859133	0.185453	64100.5	49879.6	59112.3	52940.7	26827.7	59455.4	37572.5	40458.3	40635	65900	60380.7	63226.8	44050.8	66112.4	79168.3	59281.8	80051.2	68794.5	68585.1	52239.5	60569.2	48349.9	55150.7	52161.1	34095.1	58963.1	33266	43501.1	35763.5	65900	68668.2	62283.7	37878.1	72595	76199.8	51601.8
N1PA45_YEASC	Prb1p OS=Saccharomyces cerevisiae (strain CEN.PK113-7D) GN=CENPK1137D_3483 PE=3 SV=1	12	12	13.923	1.50649	362.1	348A	5.83e-06	1e-05	0.999999	1.37364	0.00482497	0.0475545	9.20617e+06	8.37409e+06	8.72569e+06	6.96034e+06	5.37923e+06	6.17311e+06	6.36212e+06	6.30318e+06	8.00951e+06	7.75314e+06	8.12263e+06	8.19324e+06	8.80391e+06	9.31333e+06	8.90566e+06	9.46065e+06	8.54398e+06	8.17578e+06	8.87867e+06	8.24896e+06	8.699e+06	8.11727e+06	8.14091e+06	6.85785e+06	6.83642e+06	6.12201e+06	5.63291e+06	6.77723e+06	7.04929e+06	7.75314e+06	9.23748e+06	8.07103e+06	7.57025e+06	1.02265e+07	8.57174e+06	8.23502e+06
N1P0F5_YEASC	Vacuolar protein sorting-associated protein 35 OS=Saccharomyces cerevisiae (strain CEN.PK113-7D) GN=CENPK1137D_1479 PE=3 SV=1	6	6	5.878	1.54739	362.1	348A	0.00316692	0.00150924	0.951654	1.37131	0.0180467	0.0894069	168844	175440	191231	202742	101691	145225	138020	153423	124003	174793	194004	196176	215709	204788	223138	189415	227112	186468	188648	216029	159543	170060	178415	199756	129238	144023	122201	164961	109137	174793	220631	193250	185483	224868	214771	164876
N1P7L9_YEASC	Tma17p OS=Saccharomyces cerevisiae (strain CEN.PK113-7D) GN=CENPK1137D_3715 PE=4 SV=1	4	4	3.987	1.88506	362.1	348A	4.83e-05	5.41e-05	0.999886	1.36961	0.0163059	0.0851223	1.63639e+06	1.35016e+06	1.42771e+06	1.22345e+06	835894	1.09631e+06	1.17967e+06	1.00441e+06	2.00828e+06	1.36221e+06	1.71925e+06	1.63593e+06	2.17959e+06	1.62756e+06	1.72361e+06	2.22866e+06	2.06459e+06	1.82256e+06	1.72928e+06	1.91421e+06	1.54624e+06	1.30875e+06	1.33203e+06	1.20543e+06	1.06233e+06	1.08724e+06	1.04446e+06	1.07995e+06	1.76752e+06	1.36221e+06	1.95522e+06	1.61153e+06	1.87417e+06	1.78715e+06	1.65898e+06	1.93994e+06
N1P9S1_YEASC	Pnc1p OS=Saccharomyces cerevisiae (strain CEN.PK113-7D) GN=CENPK1137D_2933 PE=4 SV=1	11	11	17.934	1.43813	362.1	348A	2.39e-06	4.84e-06	1	1.36953	0.00219282	0.0365075	1.33841e+07	1.64706e+07	1.43809e+07	1.54544e+07	1.17398e+07	1.1608e+07	9.94502e+06	1.02915e+07	1.24056e+07	1.29587e+07	1.3702e+07	1.37398e+07	1.55258e+07	1.57691e+07	1.60341e+07	1.53507e+07	1.52951e+07	1.45059e+07	1.49644e+07	1.50356e+07	1.26468e+07	1.59655e+07	1.34172e+07	1.52268e+07	1.49201e+07	1.15119e+07	8805146	1.10655e+07	1.09184e+07	1.29587e+07	1.55826e+07	1.35349e+07	1.33502e+07	1.73154e+07	1.54329e+07	1.3362e+07
N1P289_YEASC	Uncharacterized protein OS=Saccharomyces cerevisiae (strain CEN.PK113-7D) GN=CENPK1137D_5258 PE=3 SV=1	4	4	4.98	1.69355	363.1	348A	3.8e-06	7.17e-06	1	1.36829	0.00216604	0.0365075	215159	238219	204989	251235	153836	160382	165502	185051	247736	266824	311171	293458	242206	282301	244696	217017	271732	281151	262321	310617	203306	230913	191251	247535	195509	159054	146533	198968	218037	266824	353880	289081	208266	309981	235520	188902
N1P8P1_YEASC	Uncharacterized protein OS=Saccharomyces cerevisiae (strain CEN.PK113-7D) GN=CENPK1137D_4846 PE=4 SV=1	2	2	1.994	1.40591	363.1	348A	0.128306	0.0295332	0.489407	1.36478	0.155355	0.248313	106641	137650	161954	184134	161767	93903.8	71692.1	105219	104768	123073	158925	126653	144977	143198	141795	139417	161833	137124	132305	176910	100766	133428	151100	181422	205589	93126.4	63475	113133	92208.1	123073	180738	124764	124662	157239	136478	121356
N1P7X0_YEASC	Mal21p OS=Saccharomyces cerevisiae (strain CEN.PK113-7D) GN=CENPK1137D_4541 PE=3 SV=1	2	2	1.897	2.59238	329	362.1	0.0283592	0.00894822	0.750857	1.36392	0.625786	0.492885	272615	515951	370235	1.21439e+06	610443	449645	247513	432381	292413	297928	309303	278358	180666	255851	278806	200126	262675	236620	305986	185534	257597	500127	345422	1.19651e+06	775807	445922	219143	464900	257357	297928	351756	274206	155349	280938	268352	174200
N1P7X5_YEASC	Trehalase OS=Saccharomyces cerevisiae (strain CEN.PK113-7D) GN=CENPK1137D_3825 PE=3 SV=1	20	17	21.889	1.75955	362.1	348A	5.76e-06	9.94e-06	0.999999	1.36306	0.0119897	0.0743761	805697	996921	929113	990423	831452	675907	594711	628656	803400	971395	1.00159e+06	916104	1.07005e+06	1.37021e+06	1.22477e+06	1.1398e+06	1.25255e+06	1.1547e+06	1.15885e+06	1.23456e+06	761311	966346	866845	975839	1.05669e+06	670311	526547	675936	707084	971395	1.13906e+06	902439	920111	1.50456e+06	1.17885e+06	992137
N1NZZ7_YEASC	Met17p OS=Saccharomyces cerevisiae (strain CEN.PK113-7D) GN=CENPK1137D_676 PE=3 SV=1	18	17	24.918	2.37736	329	362.1	1.79e-12	4.12e-11	1	1.36115	2.64e-05	0.00616051	2.35907e+07	2.48411e+07	2.40598e+07	2.47547e+07	1.79912e+07	1.88819e+07	1.68009e+07	1.77703e+07	1.18518e+07	1.35187e+07	1.30973e+07	1.24955e+07	9.78571e+06	9.97655e+06	1.09163e+07	1.02267e+07	1.45907e+07	1.37988e+07	1.3381e+07	1.53738e+07	2.2291e+07	2.40792e+07	2.24474e+07	2.43902e+07	2.28648e+07	1.87256e+07	1.48753e+07	1.91068e+07	1.04309e+07	1.35187e+07	1.48949e+07	1.23091e+07	8.41447e+06	1.09548e+07	1.0507e+07	8.90179e+06
N1P4S9_YEASC	Phosphotransferase OS=Saccharomyces cerevisiae (strain CEN.PK113-7D) GN=CENPK1137D_3329 PE=3 SV=1	45	40	66.628	1.59239	329	362.1	6.15e-05	6.54e-05	0.999814	1.35547	0.00620693	0.0538822	6.71614e+07	6.16893e+07	5.59857e+07	6.96281e+07	4.39143e+07	4.79572e+07	5.40022e+07	4.18578e+07	3.99304e+07	3.98345e+07	4.56713e+07	4.05712e+07	4.54188e+07	3.58419e+07	3.54924e+07	4.30475e+07	4.55184e+07	5.16541e+07	4.46475e+07	5.1502e+07	6.34615e+07	5.97973e+07	5.22336e+07	6.86028e+07	5.58103e+07	4.75602e+07	4.78126e+07	4.50059e+07	3.51433e+07	3.98345e+07	5.19398e+07	3.99661e+07	3.90544e+07	3.93564e+07	3.41615e+07	3.74707e+07
N1P073_YEASC	Uncharacterized protein OS=Saccharomyces cerevisiae (strain CEN.PK113-7D) GN=CENPK1137D_1389 PE=4 SV=1	11	11	10.901	1.67801	362.1	348A	6.53e-06	1.1e-05	0.999999	1.35415	0.0113107	0.0730429	1.32403e+06	1.36243e+06	1.3862e+06	1.05536e+06	866040	937852	882204	1.10078e+06	1.34933e+06	1.19938e+06	1.46123e+06	1.27843e+06	1.45907e+06	1.68211e+06	1.49568e+06	1.71757e+06	1.52987e+06	1.50188e+06	1.56921e+06	1.64989e+06	1.25109e+06	1.32065e+06	1.29329e+06	1.03981e+06	1.10064e+06	930087	781088	1.18357e+06	1.18757e+06	1.19938e+06	1.66179e+06	1.25937e+06	1.25462e+06	1.84704e+06	1.4396e+06	1.49506e+06
N1P0M4_YEASC	Uncharacterized protein OS=Saccharomyces cerevisiae (strain CEN.PK113-7D) GN=CENPK1137D_1123 PE=4 SV=1	4	4	4.978	1.49368	329	362.1	0.884045	0.138334	0.0963288	1.35044	0.653439	0.506268	738672	531689	651491	153638	242366	325396	487381	481761	483965	379109	359248	428696	350908	325285	350406	362918	463666	329334	350441	362999	697979	515383	607829	151376	308020	322702	431519	517994	425945	379109	408556	422301	301737	357180	337267	315901
N1P7B5_YEASC	Aro10p OS=Saccharomyces cerevisiae (strain CEN.PK113-7D) GN=CENPK1137D_4209 PE=3 SV=1	22	22	25.818	1.35066	329	363.1	0.00054216	0.000364745	0.993414	1.34724	0.00248528	0.0383704	5.28224e+06	6.23996e+06	6.38315e+06	5.76013e+06	4.80125e+06	4.58288e+06	4.00799e+06	4.17379e+06	4.60891e+06	5.88386e+06	6.14692e+06	5.92557e+06	4.63409e+06	5.01487e+06	4.00153e+06	4.22509e+06	4.56435e+06	4.12746e+06	4.09838e+06	4.73122e+06	4.99124e+06	6.04859e+06	5.95536e+06	5.67531e+06	6.10187e+06	4.54493e+06	3.5486e+06	4.4877e+06	4.05638e+06	5.88386e+06	6.99061e+06	5.83719e+06	3.98473e+06	5.5066e+06	3.85149e+06	3.67773e+06
N1PAI5_YEASC	Gga1p OS=Saccharomyces cerevisiae (strain CEN.PK113-7D) GN=CENPK1137D_4183 PE=4 SV=1	9	9	8.973	1.83879	362.1	348A	6.97e-08	2.99e-07	1	1.34611	0.00220803	0.0365075	502434	628607	530716	517386	439181	397998	386787	394874	699763	588221	658568	601970	765836	756363	699920	754581	654167	642543	775865	695376	474755	609329	495148	509767	558151	394703	342455	424572	615872	588221	748959	592991	658521	830528	673676	656825
N1P378_YEASC	Sad1p OS=Saccharomyces cerevisiae (strain CEN.PK113-7D) GN=CENPK1137D_3387 PE=4 SV=1	4	2	3.625	1.35668	329	WT	0.122485	0.0285013	0.498492	1.34494	0.040479	0.128157	294218	409678	379723	386185	342245	253184	273573	223838	189304	267679	327231	299166	398463	227913	408098	361158	447827	318565	299217	367199	278010	397114	354275	380498	434956	251088	242217	240672	166609	267679	372144	294704	342628	250261	392796	314370
N1PA22_YEASC	Hsp12p OS=Saccharomyces cerevisiae (strain CEN.PK113-7D) GN=CENPK1137D_3368 PE=4 SV=1	11	11	14.739	2.03668	362.1	348A	0.000110554	0.000104079	0.99944	1.344	0.0147246	0.0819738	3.82224e+07	4.07727e+07	4.21784e+07	3.09429e+07	3.0412e+07	2.55326e+07	3.11568e+07	2.60808e+07	3.82294e+07	2.36146e+07	3.2248e+07	2.65142e+07	5.4273e+07	7.15664e+07	5.87954e+07	4.5881e+07	4.0209e+07	3.25684e+07	3.51969e+07	3.02413e+07	3.61167e+07	3.95223e+07	3.93516e+07	3.04872e+07	3.86504e+07	2.53212e+07	2.75857e+07	2.80423e+07	3.36463e+07	2.36146e+07	3.66741e+07	2.61187e+07	4.66679e+07	7.85838e+07	5.65908e+07	3.99371e+07
N1NWE8_YEASC	Uncharacterized protein OS=Saccharomyces cerevisiae (strain CEN.PK113-7D) GN=CENPK1137D_2476 PE=4 SV=1	5	5	5.982	1.34108	329	348A	0.20514	0.0428464	0.395772	1.34108	0.128798	0.22713	2.94236e+06	3.43443e+06	2.13606e+06	2.77544e+06	2.72716e+06	2.07283e+06	2.24728e+06	1.37005e+06	2.34216e+06	2.15671e+06	2.15279e+06	2.01988e+06	2.95009e+06	2.73904e+06	1.95452e+06	2.27831e+06	2.24785e+06	2.4586e+06	2.64957e+06	2.21201e+06	2.78027e+06	3.3291e+06	1.9929e+06	2.73457e+06	3.46592e+06	2.05567e+06	1.98971e+06	1.47309e+06	2.06137e+06	2.15671e+06	2.44826e+06	1.98975e+06	2.5367e+06	3.00761e+06	1.88124e+06	1.98316e+06
N1P117_YEASC	Pck1p OS=Saccharomyces cerevisiae (strain CEN.PK113-7D) GN=CENPK1137D_1111 PE=3 SV=1	25	25	34.881	1.53843	WT	348A	0.066173	0.0176139	0.613944	1.34077	0.369464	0.379775	1.78212e+07	1.4175e+07	1.70905e+07	6.65788e+06	9.45009e+06	1.10842e+07	8.81537e+06	1.22267e+07	1.49188e+07	1.60793e+07	1.6694e+07	1.62703e+07	9.05847e+06	9.61165e+06	1.24295e+07	1.08316e+07	1.31699e+07	1.61905e+07	1.55308e+07	1.24457e+07	1.68394e+07	1.37403e+07	1.59451e+07	6.55984e+06	1.201e+07	1.09925e+07	7.80497e+06	1.31462e+07	1.31303e+07	1.60793e+07	1.89853e+07	1.60277e+07	7.78913e+06	1.05541e+07	1.19634e+07	9.42838e+06
N1P1Y7_YEASC	Pfk26p OS=Saccharomyces cerevisiae (strain CEN.PK113-7D) GN=CENPK1137D_5153 PE=4 SV=1	4	4	3.633	1.47679	WT	348A	0.00560619	0.00243194	0.919769	1.33989	0.05337	0.148297	353950	314549	360116	390227	334750	219743	201859	302569	377269	378714	412709	395108	271498	320623	317961	248176	358536	306269	337821	291429	334451	304902	335981	384481	425431	217924	178722	325324	332041	378714	469354	389214	233454	352062	306038	216025
N1NZS8_YEASC	Ste23p OS=Saccharomyces cerevisiae (strain CEN.PK113-7D) GN=CENPK1137D_758 PE=3 SV=1	14	13	14.836	1.74033	329	362.1	0.0900085	0.022413	0.557565	1.33895	0.205298	0.2847	2.10299e+06	2.60084e+06	1.20853e+06	2.15211e+06	1.4229e+06	1.42461e+06	1.91858e+06	1.25689e+06	1.22561e+06	2.00681e+06	1.03242e+06	1.13889e+06	1.14146e+06	1.19518e+06	1.23822e+06	1.05899e+06	1.22591e+06	1.96871e+06	1.44243e+06	1.06134e+06	1.98713e+06	2.52107e+06	1.12754e+06	2.12041e+06	1.80835e+06	1.41281e+06	1.69868e+06	1.35142e+06	1.07868e+06	2.00681e+06	1.17412e+06	1.1219e+06	981511	1.31238e+06	1.1918e+06	921799
N1P6Q9_YEASC	Hsp42p OS=Saccharomyces cerevisiae (strain CEN.PK113-7D) GN=CENPK1137D_3994 PE=3 SV=1	10	10	16.941	2.87986	363.1	348A	1.41e-06	3.16e-06	1	1.33705	0.0463065	0.137853	6.06731e+06	5.3321e+06	4.64937e+06	4.64897e+06	4.49456e+06	3.7399e+06	4.35589e+06	2889831	1.12425e+07	8.56457e+06	1.05699e+07	7.82307e+06	1.19507e+07	1.04488e+07	7.02924e+06	1.06649e+07	8.66397e+06	1.12907e+07	1.26888e+07	1.19373e+07	5.73306e+06	5.16857e+06	4.33777e+06	4.58052e+06	5.7121e+06	3.70894e+06	3.85663e+06	3.10717e+06	9.89466e+06	8.56457e+06	1.20206e+07	7.70638e+06	1.02761e+07	1.14733e+07	6.76567e+06	9.28322e+06
N1P4W3_YEASC	Succinate dehydrogenase [ubiquinone] cytochrome b small subunit OS=Saccharomyces cerevisiae (strain CEN.PK113-7D) GN=CENPK1137D_4002 PE=3 SV=1	4	4	4.978	1.3346	329	348A	0.00921419	0.00361536	0.88118	1.3346	0.0399053	0.127615	2.32458e+06	2.42574e+06	3.00695e+06	2.0652e+06	1.46613e+06	1.83709e+06	2.08514e+06	1.97148e+06	2.45285e+06	2.37245e+06	2.21312e+06	2.43373e+06	2.52867e+06	2.23917e+06	2.46251e+06	2.27372e+06	2.17119e+06	2.13726e+06	2.08124e+06	2.29794e+06	2.19652e+06	2.35134e+06	2.80543e+06	2.03479e+06	1.8633e+06	1.82188e+06	1.84615e+06	2.11975e+06	2.15879e+06	2.37245e+06	2.51688e+06	2.39743e+06	2.17434e+06	2.45873e+06	2.37017e+06	1.97915e+06
N1NX96_YEASC	Sps19p OS=Saccharomyces cerevisiae (strain CEN.PK113-7D) GN=CENPK1137D_2480 PE=4 SV=1	3	3	2.991	1.32918	329	348A	0.896294	0.139832	0.0929112	1.32918	0.795347	0.558585	239210	192863	252796	40400.2	76412.1	125866	155690	187683	149241	125829	169211	129327	186665	147639	171206	184206	171751	165334	170702	145816	226032	186948	235854	39805.3	97111.4	124824	137845	201799	131350	125829	192435	127398	160508	162116	164786	160342
N1NYF5_YEASC	Gcy1p OS=Saccharomyces cerevisiae (strain CEN.PK113-7D) GN=CENPK1137D_2139 PE=4 SV=1	25	23	39.554	1.503	WT	348A	4.58e-08	2.12e-07	1	1.32749	0.000805309	0.025718	11611794	1.24891e+07	1.11582e+07	1.28545e+07	9.92771e+06	8.75969e+06	8.95042e+06	8.60638e+06	1.40866e+07	1.35917e+07	1.38635e+07	1.29332e+07	1.12716e+07	1.15231e+07	1.13008e+07	1.13981e+07	1.24178e+07	1.31882e+07	1.22121e+07	1.23634e+07	1.09721e+07	1.21061e+07	1.04104e+07	1.26652e+07	1.2617e+07	8.68717e+06	7.92455e+06	9.25365e+06	1.23978e+07	1.35917e+07	1.57663e+07	1.27403e+07	9.69211e+06	1.2653e+07	1.08771e+07	9.92149e+06
N1NZD0_YEASC	Isocitrate dehydrogenase [NADP] OS=Saccharomyces cerevisiae (strain CEN.PK113-7D) GN=CENPK1137D_553 PE=3 SV=1	28	22	33.577	1.62049	329	363.1	0.0297038	0.00932133	0.744179	1.32623	0.274223	0.329194	9.92702e+06	9.30908e+06	9.61421e+06	4.46729e+06	5.55219e+06	6.28108e+06	6.48404e+06	6.8048e+06	5.89687e+06	5.51467e+06	5.6228e+06	5.37954e+06	5.43238e+06	5.36844e+06	5.57663e+06	5.50395e+06	4.74218e+06	5.29646e+06	5.66664e+06	4.85497e+06	9.38014e+06	9.02358e+06	8.96988e+06	4.4015e+06	7.05622e+06	6.22908e+06	5.74086e+06	7.31658e+06	5.18992e+06	5.51467e+06	6.39455e+06	5.29929e+06	4.67116e+06	5.89484e+06	5.36753e+06	4.79091e+06
N1NXF5_YEASC	Bud7p OS=Saccharomyces cerevisiae (strain CEN.PK113-7D) GN=CENPK1137D_2318 PE=4 SV=1	3	3	2.846	1.32308	329	348A	0.72297	0.117111	0.140756	1.32308	0.153037	0.246691	227537	195960	325749	280025	133724	174557	237567	232091	318320	192157	132622	256679	536485	103173	157105	135832	226884	252150	251733	259480	215002	189951	303918	275902	169948	173111	210338	249546	280158	192157	150825	252850	461309	113290	151215	118235
N1P4P9_YEASC	Ari1p OS=Saccharomyces cerevisiae (strain CEN.PK113-7D) GN=CENPK1137D_3304 PE=4 SV=1	5	5	5.982	1.69422	363.1	348A	0.000471753	0.000326152	0.994543	1.31556	0.0812436	0.181037	436018	552652	422478	493329	426742	402415	246470	372029	531524	519390	520808	499668	467657	523001	526694	546603	610154	610697	652592	579204	411997	535703	394164	486064	542343	399083	218221	400009	467802	519390	592290	492215	402126	574283	506945	475790
N1P2X9_YEASC	Sry1p OS=Saccharomyces cerevisiae (strain CEN.PK113-7D) GN=CENPK1137D_1152 PE=4 SV=1	2	2	1.984	3.0454	329	362.1	0.000920995	0.000560009	0.987097	1.31467	0.135563	0.232722	153075	191414	174857	156792	169067	131712	75500.3	138024	56336.8	110447	93633.1	102582	35206.5	72405.8	79982.2	34425	108323	58360.1	63682.4	69977.5	144642	185543	163138	154483	214866	130621	66846.7	148404	49582.9	110447	106485	101052	30273.1	79505.4	76983.2	29965.2
N1NVG6_YEASC	Dbp1p OS=Saccharomyces cerevisiae (strain CEN.PK113-7D) GN=CENPK1137D_1581 PE=3 SV=1	11	4	11.669	1.43327	363.1	348A	0.114638	0.0270361	0.511373	1.31102	0.104222	0.202817	136083	152102	110849	89051.3	81039.3	85000.1	103224	103030	90490	140947	134341	118295	123013	97422.7	136245	139050	120654	152650	149842	110452	128586	147437	103420	87739.9	102992	84296.4	91392.8	110779	79641.6	140947	152780	116531	105776	106975	131136	121036
N1NXV8_YEASC	Bet2p OS=Saccharomyces cerevisiae (strain CEN.PK113-7D) GN=CENPK1137D_1869 PE=4 SV=1	3	3	2.828	1.59712	363.1	WT	0.0664052	0.0176593	0.61332	1.30959	0.0461767	0.137662	184740	206984	198074	196874	142354	203399	133994	120956	127600	148745	155238	164267	194075	115222	209994	268373	325228	202505	169895	254011	174562	200636	184799	193975	180917	201715	118636	130052	112303	148745	176544	161816	166880	126520	202120	233605
N1P130_YEASC	Xdj1p OS=Saccharomyces cerevisiae (strain CEN.PK113-7D) GN=CENPK1137D_477 PE=4 SV=1	2	2	2.991	1.44607	329	363.1	0.0226602	0.00747722	0.781765	1.30903	0.0736868	0.170705	345429	429798	364589	357103	198263	319682	347265	278321	477939	330603	303099	311457	319792	289193	295215	277842	270241	260483	249156	255283	326399	416617	340154	351844	251971	317035	307463	299253	420642	330603	344700	306811	274980	317550	284146	241847
N1NYI5_YEASC	Ald3p OS=Saccharomyces cerevisiae (strain CEN.PK113-7D) GN=CENPK1137D_203 PE=4 SV=1	2	2	1.993	2.18499	329	363.1	5.53e-05	6.03e-05	0.99985	1.30873	0.066974	0.16352	319928	400250	388813	247588	267048	270158	247042	252314	182363	130260	223314	181435	137152	189251	158549	138617	177463	133767	188464	121168	302303	387975	362755	243942	339388	267922	218727	271290	160500	130260	253965	178728	117933	207808	152604	120659
N1P5I6_YEASC	UDP-N-acetylglucosamine transferase subunit ALG13 OS=Saccharomyces cerevisiae (strain CEN.PK113-7D) GN=ALG13 PE=3 SV=1	2	2	1.994	1.3062	329	348A	0.548111	0.0941418	0.197096	1.3062	0.352539	0.372731	194986	162201	170906	166035	8191.26	186314	210083	126820	207602	147289	136420	151132	151401	134797	164627	162332	174682	147057	139829	126963	184244	157226	159452	163590	10410.2	184772	186004	136358	182714	147289	155143	148878	130186	148015	158455	141301
N1P5G1_YEASC	Tvp18p OS=Saccharomyces cerevisiae (strain CEN.PK113-7D) GN=CENPK1137D_100 PE=4 SV=1	2	2	2.58	1.52542	WT	348A	0.000290478	0.000226039	0.997277	1.30499	0.0414253	0.128876	784754	667960	981323	837640	601445	716496	655845	533269	957888	968430	849483	1.04852e+06	919355	915858	801607	808996	936419	898000	930900	951463	741521	647474	915556	825305	764371	710564	580674	573376	843052	968430	966077	1.03288e+06	790528	1.00566e+06	771550	704190
N1P2C7_YEASC	Uncharacterized protein OS=Saccharomyces cerevisiae (strain CEN.PK113-7D) GN=CENPK1137D_5101 PE=3 SV=1	5	5	5.981	1.44052	363.1	348A	0.00402926	0.00184054	0.939692	1.30048	0.0646439	0.160976	541894	635790	655919	843436	548672	537182	418390	554263	652046	693958	737335	679461	560733	684096	683460	615301	776671	739917	721655	727078	512041	616291	611960	831016	697303	532735	370435	595948	573876	693958	838537	669326	482159	751174	657833	535588
N1P1A0_YEASC	Tfs1p OS=Saccharomyces cerevisiae (strain CEN.PK113-7D) GN=CENPK1137D_557 PE=4 SV=1	11	11	15.85	1.4163	329	WT	0.000589813	0.000390412	0.992637	1.29945	0.0106919	0.071421	4.88147e+06	4.66611e+06	3.86283e+06	4.43876e+06	3.65412e+06	3.50854e+06	3.62844e+06	2.94489e+06	3.65602e+06	3.08164e+06	2.97392e+06	2.89105e+06	4.45193e+06	4.17631e+06	3.76109e+06	4.29048e+06	3.50397e+06	3.87584e+06	4.3002e+06	3.81078e+06	4.61255e+06	4.52301e+06	3.60395e+06	4.3734e+06	4.64399e+06	3.4795e+06	3.21256e+06	3.16637e+06	3.21772e+06	3.08164e+06	3.3821e+06	2.84793e+06	3.82809e+06	4.58581e+06	3.62007e+06	3.73465e+06
N1P7L2_YEASC	Gyp7p OS=Saccharomyces cerevisiae (strain CEN.PK113-7D) GN=CENPK1137D_3710 PE=4 SV=1	7	7	6.882	1.69501	362.1	348A	0.000342712	0.000255353	0.996524	1.29943	0.0576879	0.153595	302518	357794	360938	263417	265934	259030	190765	272913	313504	385723	414808	434039	370972	419166	511512	374106	428751	396463	424562	380995	285852	346821	336749	259538	337973	256885	168900	293438	275919	385723	471741	427565	318988	460267	492332	325640
N1P7U9_YEASC	Uncharacterized protein OS=Saccharomyces cerevisiae (strain CEN.PK113-7D) GN=CENPK1137D_4389 PE=4 SV=1	7	7	6.972	1.29934	329	348A	0.0201335	0.0067924	0.797078	1.29934	0.0271117	0.107207	577984	582996	531951	422800	403927	382422	464173	377795	421288	443964	394051	387967	475829	406657	402695	446164	379229	446169	434174	489063	546142	565116	496300	416574	513347	379256	410971	406208	370782	443964	448135	382180	409152	446532	387596	388363
N1P3L6_YEASC	Acyl-CoA desaturase OS=Saccharomyces cerevisiae (strain CEN.PK113-7D) GN=CENPK1137D_2919 PE=3 SV=1	19	19	26.907	1.91164	329	362.1	1.6e-06	3.54e-06	1	1.29905	0.0256639	0.104737	1.03631e+07	1.38643e+07	1.27318e+07	1.24606e+07	1.10671e+07	9.89346e+06	8.25278e+06	8.82957e+06	5.3385e+06	7.28776e+06	6.9403e+06	6.89536e+06	6.0298e+06	7.48787e+06	6.46842e+06	5.86593e+06	6.62872e+06	6.508e+06	5.9324e+06	6.91329e+06	9.79218e+06	1.34391e+07	1.18785e+07	1.22771e+07	1.40651e+07	9.81155e+06	7.30687e+06	9.49363e+06	4.6985e+06	7.28776e+06	7.89288e+06	6.79251e+06	5.18486e+06	8.22209e+06	6.22588e+06	5.10599e+06
N1P4E3_YEASC	Ima1p OS=Saccharomyces cerevisiae (strain CEN.PK113-7D) GN=CENPK1137D_3311 PE=4 SV=1	14	12	16.713	1.93399	329	363.1	0.0043911	0.00197638	0.934913	1.29643	0.396251	0.392262	705556	710270	738591	1.62843e+06	817401	753549	654841	692110	506048	579452	568869	571791	533853	562933	584241	576387	545024	474754	454162	482044	666686	688487	689092	1.60446e+06	1.03883e+06	747311	579785	744163	445380	579452	646947	563262	459046	618131	562335	501716
N1NYR1_YEASC	Uncharacterized protein OS=Saccharomyces cerevisiae (strain CEN.PK113-7D) GN=CENPK1137D_116 PE=4 SV=1	8	8	7.621	1.3063	329	363.1	0.099307	0.0242559	0.538964	1.29622	0.036956	0.124682	274122	217142	208606	201570	150295	170941	207696	166504	259029	176568	166424	182056	231681	178583	184132	188857	158698	173302	191925	166148	259020	210482	194626	198602	191009	169525	183891	179027	227975	176568	189267	179340	199216	196094	177228	164390
N1P4C6_YEASC	Rtk1p OS=Saccharomyces cerevisiae (strain CEN.PK113-7D) GN=CENPK1137D_3802 PE=4 SV=1	4	3	3.988	1.45249	363.1	348A	0.0549643	0.015222	0.646422	1.29221	0.143107	0.238538	114885	148300	98122	151997	119856	74741.6	88054.6	114578	128525	122296	174126	151375	132371	101500	88766.1	132568	121304	146878	135677	173112	108556	143752	91546	149758	152323	74122.8	77962	123195	113117	122296	198025	149118	113822	111453	85437.8	115394
N1NWQ1_YEASC	Dcs2p OS=Saccharomyces cerevisiae (strain CEN.PK113-7D) GN=CENPK1137D_2190 PE=4 SV=1	12	10	15.9	1.42152	329	WT	1.22e-05	1.76e-05	0.999995	1.29151	0.00866971	0.064164	1.22359e+06	1.28803e+06	1.25682e+06	1.07394e+06	806303	1.03302e+06	925338	984726	855171	870716	782431	898160	1.14865e+06	1.10603e+06	1.12469e+06	1.09323e+06	911020	941128	967263	931148	1.15618e+06	1.24852e+06	1.17259e+06	1.05812e+06	1.02472e+06	1.02447e+06	819278	1.05879e+06	752649	870716	889822	884763	987693	1.21448e+06	1.08252e+06	951599
N1PAB5_YEASC	Gal3p OS=Saccharomyces cerevisiae (strain CEN.PK113-7D) GN=CENPK1137D_3833 PE=4 SV=1	18	12	20.884	1.80053	329	363.1	2.68e-08	1.4e-07	1	1.28968	0.00455011	0.0475545	1.30467e+06	1.31975e+06	1.44266e+06	1.50132e+06	937087	1.09859e+06	1.14792e+06	1.13405e+06	1.23608e+06	1.2791e+06	1.13354e+06	1.23272e+06	898516	932032	901291	895008	840277	730666	707924	813782	1.23279e+06	1.27927e+06	1.34598e+06	1.47921e+06	1.19094e+06	1.0895e+06	1.01635e+06	1.21934e+06	1.0879e+06	1.2791e+06	1.28912e+06	1.21433e+06	772610	1.02342e+06	867496	779059
N1P1P6_YEASC	Uncharacterized protein OS=Saccharomyces cerevisiae (strain CEN.PK113-7D) GN=CENPK1137D_1632 PE=4 SV=1	6	6	5.885	1.61016	WT	348A	2.67e-08	1.4e-07	1	1.28954	0.00360457	0.0425364	1.38994e+06	1.41463e+06	1.23998e+06	1.13936e+06	958904	1.03073e+06	1.04089e+06	989439	1.60688e+06	1.6569e+06	1.60681e+06	1.60218e+06	1.08395e+06	1.07163e+06	1.16591e+06	1.14653e+06	1.10258e+06	1.16221e+06	1.10339e+06	1.08839e+06	1.31337e+06	1.37124e+06	1.15688e+06	1.12258e+06	1.21866e+06	1.0222e+06	921587	1.06385e+06	1.41424e+06	1.6569e+06	1.82735e+06	1.57828e+06	932060	1.17671e+06	1.12219e+06	997999
N1PAF0_YEASC	Reticulon-like protein OS=Saccharomyces cerevisiae (strain CEN.PK113-7D) GN=CENPK1137D_4008 PE=4 SV=1	6	6	5.982	1.54262	329	WT	0.000116411	0.000108703	0.999387	1.28939	0.000185418	0.0140087	682423	749228	676855	671562	534304	535917	566048	519842	411622	409251	487871	493424	531676	667531	606703	559946	710913	587049	517190	619666	644828	726250	631493	661673	679042	531480	501169	558939	362275	409251	554833	486064	457174	732985	583954	487404
N1P375_YEASC	Arg4p OS=Saccharomyces cerevisiae (strain CEN.PK113-7D) GN=CENPK1137D_5411 PE=3 SV=1	16	16	22.797	1.68502	329	WT	5.3e-08	2.36e-07	1	1.28708	0.003151	0.0409366	2.96427e+06	2.99789e+06	2.98228e+06	2.44358e+06	2.2726e+06	2.27621e+06	2.16084e+06	2.13832e+06	1.63023e+06	1.62809e+06	1.74195e+06	1.75813e+06	2.21133e+06	2.14838e+06	2.32177e+06	2.14245e+06	2.3743e+06	2.14039e+06	2.2323e+06	2.23103e+06	2.80097e+06	2.90594e+06	2.78242e+06	2.4076e+06	2.88822e+06	2.25736e+06	1.91317e+06	2.29914e+06	1.43479e+06	1.62809e+06	1.98103e+06	1.73191e+06	1.90147e+06	2.35904e+06	2.23471e+06	1.8649e+06
N1P4Q3_YEASC	Acc1p OS=Saccharomyces cerevisiae (strain CEN.PK113-7D) GN=CENPK1137D_2692 PE=4 SV=1	127	127	169.33	1.58037	329	363.1	0.0337364	0.0102784	0.725314	1.28654	0.137259	0.234002	1.49178e+07	1.77753e+07	1.75596e+07	2.28421e+07	1.94087e+07	1.16111e+07	1.11631e+07	1.46321e+07	1.39509e+07	1.36457e+07	1.12222e+07	1.28989e+07	9.83321e+06	1.52728e+07	1.51352e+07	9.71091e+06	1.25521e+07	1.14726e+07	1.18043e+07	1.04228e+07	1.4096e+07	1.72301e+07	1.63828e+07	2.25057e+07	2.46664e+07	1.1515e+07	9.88364e+06	1.57325e+07	1.22784e+07	1.36457e+07	1.27625e+07	1.27065e+07	8.45532e+06	1.67704e+07	1.45676e+07	8.45285e+06
N1P1Z0_YEASC	Ino1p OS=Saccharomyces cerevisiae (strain CEN.PK113-7D) GN=CENPK1137D_1481 PE=4 SV=1	3	3	2.984	1.73938	362.1	348A	0.000110276	0.000103987	0.999443	1.28631	0.00262466	0.0386809	728302	751022	797536	812873	531864	658713	596274	615157	719888	1.01559e+06	927853	1.11531e+06	999883	930970	1.12065e+06	1.1265e+06	1.06704e+06	1.0077e+06	775199	1.10512e+06	688180	727989	744086	800903	675941	653260	527931	661422	633584	1.01559e+06	1.0552e+06	1.09868e+06	859773	1.02226e+06	1.07863e+06	980562
N1NVL9_YEASC	Pin3p OS=Saccharomyces cerevisiae (strain CEN.PK113-7D) GN=CENPK1137D_1846 PE=4 SV=1	3	3	2.887	1.54793	362.1	348A	0.00187143	0.000998583	0.971341	1.28591	0.0666514	0.16339	346202	334349	294971	231554	227261	237240	271868	202326	367783	327937	340927	311119	453094	339168	293973	366798	369864	333637	354201	353733	327130	324095	275202	228144	288824	235276	240707	217543	323691	327937	387720	306479	389604	372425	282950	319279
N1P5C7_YEASC	Uncharacterized protein OS=Saccharomyces cerevisiae (strain CEN.PK113-7D) GN=CENPK1137D_3636 PE=3 SV=1	8	8	7.976	1.4288	362.1	348A	0.0197653	0.00669401	0.799407	1.28413	0.104508	0.203202	1.11247e+06	1.22998e+06	1.258e+06	773374	970127	835538	758935	841464	995230	983164	1.04655e+06	878831	1.05773e+06	1.33375e+06	1.29694e+06	1.17818e+06	906807	1.03929e+06	1.09863e+06	1.02768e+06	1.05119e+06	1.19225e+06	1.17369e+06	761986	1.23293e+06	828621	671948	904749	875917	983164	1.19019e+06	865722	909514	1.46453e+06	1.24831e+06	1.02554e+06
N1P7W1_YEASC	Uncharacterized protein OS=Saccharomyces cerevisiae (strain CEN.PK113-7D) GN=CENPK1137D_960 PE=4 SV=1	3	3	2.718	1.28111	329	348A	0.526353	0.0912767	0.205246	1.28111	0.325541	0.357312	101914	93653	89970.8	58623.5	27641.2	74116.1	92435.6	74449.3	84962.4	84357.9	66079.7	89162.5	80280.2	80707	71501.5	101756	75393.7	92420.5	85080.4	67018.4	96299.4	90780.8	83941.1	57760.2	35129	73502.5	81840.9	80048.5	74776.7	84357.9	75149.3	87832.5	69030.8	88620.7	68820.5	88573.5
N1P652_YEASC	Phosphotransferase OS=Saccharomyces cerevisiae (strain CEN.PK113-7D) GN=CENPK1137D_4457 PE=3 SV=1	34	31	50.439	1.3724	329	WT	4.01e-05	4.66e-05	0.999922	1.28057	0.00531921	0.0506149	3.04e+07	2.89126e+07	2.74636e+07	2.40017e+07	2.24792e+07	2.08304e+07	2.04573e+07	2.27401e+07	2.04146e+07	1.88098e+07	2.10978e+07	2.03965e+07	2.05178e+07	2.14756e+07	2.18338e+07	2.25e+07	2.20907e+07	2.39326e+07	2.33729e+07	2.18047e+07	2.87253e+07	2.80259e+07	2.56231e+07	2.36482e+07	2.85687e+07	2.06579e+07	1.81125e+07	2.44504e+07	17967163	1.88098e+07	2.39935e+07	2.00922e+07	1.76427e+07	2.35814e+07	2.10152e+07	1.95851e+07
N1P0B3_YEASC	Met5p OS=Saccharomyces cerevisiae (strain CEN.PK113-7D) GN=CENPK1137D_1434 PE=4 SV=1	27	25	29.63	2.26683	329	362.1	6.21e-07	1.69e-06	1	1.27957	0.0496876	0.143024	1.13769e+06	1.18112e+06	1.13929e+06	1.39635e+06	1.01107e+06	987711	715747	1.0793e+06	648560	759534	810341	676752	488119	587506	555503	510389	830318	860911	822888	921624	1.07501e+06	1.1449e+06	1.06294e+06	1.37579e+06	1.28496e+06	979534	633710	1.16047e+06	570807	759534	921562	666657	419720	645113	534674	444267
N1P6I4_YEASC	Tps2p OS=Saccharomyces cerevisiae (strain CEN.PK113-7D) GN=CENPK1137D_3894 PE=4 SV=1	37	37	43.602	1.56098	362.1	348A	2.63e-07	8.44e-07	1	1.2763	0.00164099	0.0342679	2.76125e+06	2.8574e+06	2.63214e+06	2.94273e+06	1.95735e+06	2.24657e+06	2.33531e+06	2.23104e+06	2.22875e+06	2.40397e+06	2.52706e+06	2.70641e+06	3.49362e+06	3.30573e+06	3.52476e+06	3.36613e+06	3.22123e+06	3.21095e+06	2.86768e+06	3.04646e+06	2.60913e+06	2.76976e+06	2.45574e+06	2.89939e+06	2.48757e+06	2.22797e+06	2.06765e+06	2.39883e+06	1.96156e+06	2.40397e+06	2.87391e+06	2.66604e+06	3.00407e+06	3.62987e+06	3.39259e+06	2.93005e+06
N1P8A4_YEASC	Mcd4p OS=Saccharomyces cerevisiae (strain CEN.PK113-7D) GN=CENPK1137D_1145 PE=4 SV=1	3	3	2.987	1.61978	329	362.1	0.0137527	0.00501631	0.841794	1.27495	0.153338	0.246876	297428	437455	435147	358222	375298	287830	209476	326074	213878	309540	294200	319024	203901	272149	250380	217062	271743	237713	234327	252440	281043	424039	405984	352947	476963	285447	185467	350598	188237	309540	334580	314266	175329	298835	240992	188941
N1P4W5_YEASC	Ald5p OS=Saccharomyces cerevisiae (strain CEN.PK113-7D) GN=CENPK1137D_3481 PE=3 SV=1	15	13	14.934	1.91264	329	362.1	7.57e-08	3.14e-07	1	1.27389	0.0242606	0.10136	2.16368e+06	2.3962e+06	2.15305e+06	2.53333e+06	2.03551e+06	1.99263e+06	1.48713e+06	1.74303e+06	1.31091e+06	1.3022e+06	1.43852e+06	1.32015e+06	1.09958e+06	1.25561e+06	1.26114e+06	1.21797e+06	1.38049e+06	1.34313e+06	1.37461e+06	1.43632e+06	2.04449e+06	2.32271e+06	2.00876e+06	2.49602e+06	2.58691e+06	1.97613e+06	1.31668e+06	1.87413e+06	1.15375e+06	1.3022e+06	1.63596e+06	1.30046e+06	945500	1.37873e+06	1.21385e+06	1.06018e+06
N1NWH1_YEASC	Ygp1p OS=Saccharomyces cerevisiae (strain CEN.PK113-7D) GN=CENPK1137D_2521 PE=4 SV=1	6	6	6.949	1.62538	362.1	WT	6.83e-07	1.84e-06	1	1.27065	0.00479111	0.0475545	8.05117e+06	8.35695e+06	7.19888e+06	8.94921e+06	6.8351e+06	6.14741e+06	6.62216e+06	6.01698e+06	7.14685e+06	6.0897e+06	5.79373e+06	6.45345e+06	1.10951e+07	9.35777e+06	1.06014e+07	1.03665e+07	7.34802e+06	7.94751e+06	7.75693e+06	7.10722e+06	7.60763e+06	8.10065e+06	6.71642e+06	8.81742e+06	8.68667e+06	6.09651e+06	5.86314e+06	6.46951e+06	6.29005e+06	6.0897e+06	6.58894e+06	6.35719e+06	9.54038e+06	10275338	1.02039e+07	9.02355e+06
N1P679_YEASC	NAD-specific glutamate dehydrogenase OS=Saccharomyces cerevisiae (strain CEN.PK113-7D) GN=CENPK1137D_3886 PE=3 SV=1	48	45	65.109	1.26686	329	348A	0.0989637	0.0241975	0.539624	1.26686	0.0908676	0.190846	1.11527e+07	1.14858e+07	1.16143e+07	7.51334e+06	7.57055e+06	8.24115e+06	8.14158e+06	9.01489e+06	9.0188e+06	8.49485e+06	9.80317e+06	9.24293e+06	8.80044e+06	8.98064e+06	9.13994e+06	9.1026e+06	9.53648e+06	9.38673e+06	9.00741e+06	9.2252e+06	1.05383e+07	1.11335e+07	1.0836e+07	7.4027e+06	9.62134e+06	8.17292e+06	7.20842e+06	9.69288e+06	7.93758e+06	8.49485e+06	1.11487e+07	9.10506e+06	7.56726e+06	9.86123e+06	8.79723e+06	7.92335e+06
N1P4J3_YEASC	Acyl-coenzyme A oxidase OS=Saccharomyces cerevisiae (strain CEN.PK113-7D) GN=CENPK1137D_3259 PE=3 SV=1	29	28	33.488	2.08645	329	363.1	0.826211	0.130886	0.112103	1.26519	0.857791	0.581496	2.96796e+06	2.47704e+06	3.05366e+06	183102	1.05001e+06	1.45563e+06	1.76901e+06	2.58739e+06	1.13371e+06	1.10977e+06	1.54127e+06	1.33762e+06	973393	954168	1.11234e+06	1.16447e+06	1.07753e+06	1.18179e+06	1.01103e+06	890663	2.80445e+06	2.40108e+06	2.84901e+06	180406	1.33445e+06	1.44358e+06	1.56625e+06	2.78199e+06	997796	1.10977e+06	1.75281e+06	1.31766e+06	836994	1.04773e+06	1.07064e+06	1.01361e+06
N1P6A8_YEASC	Rad52p OS=Saccharomyces cerevisiae (strain CEN.PK113-7D) GN=CENPK1137D_420 PE=4 SV=1	4	3	3.82	1.38102	329	363.1	0.029746	0.00932949	0.743973	1.26497	0.015635	0.0841522	234941	200643	178851	221113	172867	171216	168033	148413	177574	186302	136884	150261	182246	169524	128743	150331	118022	155585	172658	158757	221998	194490	166864	217857	219695	169799	148773	159574	156286	186302	155671	148020	156709	186146	123916	130855
N1P4Z3_YEASC	Tof1p OS=Saccharomyces cerevisiae (strain CEN.PK113-7D) GN=CENPK1137D_2767 PE=4 SV=1	3	3	3.697	1.70952	362.1	348A	0.00106974	0.000633054	0.984585	1.26405	0.106439	0.205415	45447.1	35316.3	48778.2	39629.3	32305.7	24594.7	38042.5	38890	44651.1	41916.2	45024	42014.6	57891.4	51736	50570.8	68591.7	50058.9	41676.4	46354.8	52664.2	42943.4	34233.2	45509.2	39045.7	41057.1	24391.1	33682.2	41814.9	39298.1	41916.2	51203.6	41387.9	49779.3	56808.9	48674.6	59705.6
N1NW85_YEASC	Mdl2p OS=Saccharomyces cerevisiae (strain CEN.PK113-7D) GN=CENPK1137D_1900 PE=4 SV=1	6	5	5.885	1.45993	363.1	348A	0.0150051	0.00535097	0.832197	1.2617	0.0463592	0.137853	187558	236486	188230	202757	158187	168699	130370	188722	267150	189737	173172	248142	224159	247858	217035	214592	221178	208467	226802	286632	177225	229233	175615	199771	201039	167303	115427	202915	235123	189737	196940	244440	192748	272161	208897	186791
N1P0M8_YEASC	Fas1p OS=Saccharomyces cerevisiae (strain CEN.PK113-7D) GN=CENPK1137D_1128 PE=4 SV=1	118	116	168.724	1.42652	329	362.1	0.000146517	0.00013026	0.999086	1.2568	0.0214622	0.0956688	2.26173e+07	2.8114e+07	2.49172e+07	2.57405e+07	2.34198e+07	2.02383e+07	1.75407e+07	1.94737e+07	1.66862e+07	1.88811e+07	1.7893e+07	1.86437e+07	1.65032e+07	1.92975e+07	1.90546e+07	1.62191e+07	1.95339e+07	1.87103e+07	1.77675e+07	1.86593e+07	2.13713e+07	2.72518e+07	2.32472e+07	2.53614e+07	2.9764e+07	2.00707e+07	1.55302e+07	2.09383e+07	1.46857e+07	1.88811e+07	2.03489e+07	1.83656e+07	1.41907e+07	2.11897e+07	1.83401e+07	1.41179e+07
N1P315_YEASC	Aim46p OS=Saccharomyces cerevisiae (strain CEN.PK113-7D) GN=CENPK1137D_5351 PE=4 SV=1	3	3	2.857	1.75427	WT	348A	9.26e-10	8.19e-09	1	1.25647	0.00316073	0.0409366	421735	457879	476561	519079	392199	366498	357066	376717	611151	636064	689406	681584	597318	670048	615502	633581	596112	614708	600319	589991	398502	443837	444622	511436	498442	363464	316140	405049	537883	636064	784029	671417	513617	735749	592423	551500
N1P0H6_YEASC	Uncharacterized protein OS=Saccharomyces cerevisiae (strain CEN.PK113-7D) GN=CENPK1137D_232 PE=4 SV=1	22	21	24.897	1.86841	362.1	348A	7.62e-08	3.14e-07	1	1.25615	0.0161829	0.0847801	652001	628867	667021	592969	421693	537844	492948	570258	610215	628034	674052	701906	884381	917465	1.04254e+06	934923	939927	843002	860757	826253	616082	609580	622318	584237	535926	533391	436448	613146	537059	628034	766567	691436	760456	1.00743e+06	1.00345e+06	813803
N1NX43_YEASC	Gde1p OS=Saccharomyces cerevisiae (strain CEN.PK113-7D) GN=CENPK1137D_1589 PE=4 SV=1	12	12	11.381	1.25541	329	348A	0.0104956	0.00403764	0.869214	1.25541	0.00483441	0.0475545	465795	539492	485382	467845	412208	346084	397532	404233	415179	423099	438560	432737	451989	470161	369057	440530	351317	399374	444705	407482	440134	522946	452852	460956	523871	343219	351968	434635	365405	423099	498753	426282	388653	516263	355219	383459
N1NZA5_YEASC	mRNA stability protein OS=Saccharomyces cerevisiae (strain CEN.PK113-7D) GN=CENPK1137D_2524 PE=3 SV=1	2	2	1.994	1.28303	329	363.1	0.34121	0.0641819	0.29265	1.25326	0.0812477	0.181037	455536	408672	345584	306667	266524	291628	350833	301023	421999	292112	317739	261765	425403	268654	253478	322025	328098	274935	308510	270391	430440	396139	322424	302151	338723	289214	310621	323662	371407	292112	361350	257861	365793	294997	243974	280306
N1NWD3_YEASC	Lag2p OS=Saccharomyces cerevisiae (strain CEN.PK113-7D) GN=CENPK1137D_1995 PE=4 SV=1	2	2	2.987	1.51083	362.1	348A	0.00406624	0.00184898	0.939198	1.25275	0.0838229	0.184355	223029	211591	199705	208882	120373	175278	209374	168058	221277	194027	165862	199484	286534	227204	223480	279697	240638	256112	216117	234476	210743	205102	186321	205806	152981	173827	185376	180697	194750	194027	188627	196509	246383	249482	215100	243462
N1P004_YEASC	Glyceraldehyde-3-phosphate dehydrogenase OS=Saccharomyces cerevisiae (strain CEN.PK113-7D) GN=CENPK1137D_1304 PE=3 SV=1	44	7	72.171	1.41744	363.1	348A	0.00498716	0.00219654	0.927319	1.25148	0.0867944	0.186492	7.93856e+07	8.51076e+07	7.43497e+07	1.05042e+08	8.27452e+07	6.75383e+07	6.878e+07	5.572e+07	7.3508e+07	7.97392e+07	8.41505e+07	7.52293e+07	9.22854e+07	9.27742e+07	8.21335e+07	8.75468e+07	8.63904e+07	9.9568e+07	9.76185e+07	1.05913e+08	7.50122e+07	8.24975e+07	6.93669e+07	1.03495e+08	1.0516e+08	6.69792e+07	6.08967e+07	5.99106e+07	6.46955e+07	7.97392e+07	9.57003e+07	7.41072e+07	7.93537e+07	1.01871e+08	7.90539e+07	7.62051e+07
N1NVN4_YEASC	Tpk2p OS=Saccharomyces cerevisiae (strain CEN.PK113-7D) GN=CENPK1137D_1921 PE=3 SV=1	4	3	3.981	1.52579	362.1	348A	0.00322385	0.00153383	0.950838	1.25146	0.0721206	0.169182	136587	156416	189509	132179	108830	134958	112173	135216	134296	137237	149059	180089	162801	222630	185503	178501	153236	181082	186102	186297	129062	151619	176808	130232	138311	133840	99315.9	145386	118196	137237	169518	177403	139988	244459	178547	155376
N1P0C0_YEASC	Glutathione peroxidase OS=Saccharomyces cerevisiae (strain CEN.PK113-7D) GN=CENPK1137D_978 PE=3 SV=1	2	2	1.787	1.72225	329	WT	0.0100767	0.00389795	0.873043	1.24978	0.24505	0.311496	96929.4	131567	121404	82063.2	88153.3	80553.5	57121.4	119804	56658.5	62169.2	67978.6	64007.8	68407.9	78442.5	76315.9	66683.4	82410.5	64321.5	71472.5	57098.8	91589.5	127532	113268	80854.8	112033	79886.6	50574.3	128815	49866	62169.2	77308.8	63053.1	58822.1	86134.1	73454.4	58044.5
N1NZ30_YEASC	Mht1p OS=Saccharomyces cerevisiae (strain CEN.PK113-7D) GN=CENPK1137D_428 PE=4 SV=1	3	3	2.972	9.5278	329	362.1	4.98e-11	7.75e-10	1	1.24643	0.00173862	0.0349416	470865	494179	425754	465782	344207	377053	378739	389521	267298	246047	226944	225632	62387	39387.2	32164.9	60920.2	248144	228632	189263	184040	444925	479023	397220	458923	437449	373932	335329	418816	235253	246047	258092	222266	53644.9	43249.3	30958.8	53027.9
N1NWX8_YEASC	Gor1p OS=Saccharomyces cerevisiae (strain CEN.PK113-7D) GN=CENPK1137D_2766 PE=3 SV=1	14	14	17.807	1.35304	362.1	348A	0.000483772	0.00033326	0.994352	1.24546	0.0174834	0.0880322	1.98871e+06	2.10232e+06	2.0441e+06	1.71938e+06	1.72427e+06	1.66143e+06	1.3675e+06	1.55331e+06	1.85885e+06	1.81019e+06	1.97739e+06	1.72802e+06	2.04314e+06	2.17307e+06	2.12976e+06	2.18698e+06	1.91171e+06	1.75999e+06	2.05094e+06	1.92853e+06	1.87915e+06	2.03784e+06	1.9071e+06	1.69406e+06	2.19136e+06	1.64768e+06	1.21076e+06	1.67014e+06	1.63601e+06	1.81019e+06	2.24879e+06	1.70224e+06	1.75684e+06	2.38615e+06	2.0499e+06	1.90365e+06
N1PAX0_YEASC	Mal32p OS=Saccharomyces cerevisiae (strain CEN.PK113-7D) GN=CENPK1137D_4858 PE=4 SV=1	35	4	49.172	2.92512	329	363.1	6.15e-08	2.66e-07	1	1.24498	0.218273	0.292601	8.11034e+06	9.03363e+06	8.61822e+06	1.46092e+07	8.58855e+06	8.59584e+06	7.59883e+06	7.64404e+06	3.61453e+06	4.37425e+06	4.16981e+06	4.59474e+06	4.26183e+06	4.27603e+06	4.28883e+06	4.32183e+06	3.7204e+06	3.53113e+06	2.89573e+06	3.65435e+06	7.66354e+06	8.75657e+06	8.04064e+06	1.43941e+07	1.09151e+07	8.52468e+06	6.72788e+06	8.21894e+06	3.1812e+06	4.37425e+06	4.74213e+06	4.5262e+06	3.66463e+06	4.69531e+06	4.12802e+06	3.76193e+06
N1P4R2_YEASC	Mal12p (Fragment) OS=Saccharomyces cerevisiae (strain CEN.PK113-7D) GN=CENPK1137D_3314 PE=4 SV=1	34	2	48.175	2.92512	329	363.1	6.15e-08	2.66e-07	1	1.24498	0.218273	0.292601	1.06904e+07	1.19074e+07	1.13598e+07	19256649	1.13207e+07	1.13303e+07	1.00162e+07	1.00758e+07	4.76438e+06	5.76578e+06	5.49631e+06	6.05641e+06	5.6176e+06	5.63632e+06	5.65319e+06	5.69668e+06	4.90393e+06	4.65445e+06	3.81691e+06	4.81687e+06	1.01015e+07	1.15422e+07	1.05985e+07	1.89731e+07	1.43874e+07	1.12365e+07	8.86815e+06	1.08335e+07	4.19321e+06	5.76578e+06	6.25069e+06	5.96607e+06	4.83042e+06	6.18898e+06	5.44122e+06	4.95867e+06
N1P8V2_YEASC	Rrp17p OS=Saccharomyces cerevisiae (strain CEN.PK113-7D) GN=CENPK1137D_4240 PE=4 SV=1	2	2	2.761	2.2836	362.1	348A	7.3e-05	7.51e-05	0.999741	1.24412	0.143745	0.239195	321128	328289	363091	405727	372162	268003	302017	197772	335136	281879	289920	333578	736707	480493	713918	672077	762424	456554	437002	681411	303437	318220	338757	399752	472977	265784	267400	212647	294958	281879	329712	328603	633475	527607	687149	585009
N1NYV7_YEASC	Lip1p OS=Saccharomyces cerevisiae (strain CEN.PK113-7D) GN=CENPK1137D_343 PE=4 SV=1	2	2	1.994	1.61363	362.1	348A	0.00210745	0.00109506	0.967589	1.24301	0.136904	0.233879	566590	435107	556655	600730	481057	375343	547021	333556	622191	508498	559952	568813	830714	644068	636568	691486	589910	631913	616117	703623	535376	421763	519348	591884	611370	372235	484323	358643	547600	508498	636806	560329	714308	707222	612699	601904
N1P5Y5_YEASC	Uncharacterized protein OS=Saccharomyces cerevisiae (strain CEN.PK113-7D) GN=CENPK1137D_3115 PE=4 SV=1	3	3	2.847	2.1274	362.1	348A	0.0782595	0.0201054	0.583563	1.24223	0.529338	0.451699	10367.3	24186.1	28574.6	24695.3	25437.9	13566.1	14426.6	17267.3	9552.24	30386.2	34596	36475.4	42051.6	36192.9	40943.7	31214.1	42796.9	42238.9	20011.9	38122.8	9796.16	23444.4	26659.6	24331.6	32328.9	13453.8	12773.1	18565.9	8407.07	30386.2	39344.4	35931.3	36159.1	39741.8	39408.5	27170.3
N1P806_YEASC	Zta1p OS=Saccharomyces cerevisiae (strain CEN.PK113-7D) GN=CENPK1137D_4591 PE=4 SV=1	13	13	14.858	1.28161	362.1	363.1	0.0272808	0.00867934	0.75637	1.24161	0.191984	0.277522	3.13966e+06	3.25582e+06	3.42706e+06	2.01592e+06	2.00799e+06	2.33565e+06	2.54314e+06	2.64802e+06	2.4478e+06	2.20557e+06	2.35737e+06	2.32793e+06	2.94475e+06	2.79507e+06	3.22873e+06	2.92425e+06	2.51651e+06	2.24566e+06	2.26235e+06	2.25505e+06	2.96669e+06	3.15597e+06	3.19738e+06	1.98624e+06	2.55194e+06	2.31631e+06	2.25165e+06	2.84717e+06	2.15435e+06	2.20557e+06	2.68092e+06	2.29321e+06	2.53211e+06	3.06914e+06	3.10767e+06	2.54541e+06
N1NZ88_YEASC	Uncharacterized protein OS=Saccharomyces cerevisiae (strain CEN.PK113-7D) GN=CENPK1137D_361 PE=4 SV=1	14	14	22.788	1.24044	329	348A	1.59e-05	2.21e-05	0.999991	1.24044	0.0035128	0.0425364	5.17057e+06	6.07897e+06	5.51056e+06	5.61688e+06	4.904e+06	4.56279e+06	4.25455e+06	4.31826e+06	4.3658e+06	4.61058e+06	4.73463e+06	4.46607e+06	4.68258e+06	5.04107e+06	4.61265e+06	4.58541e+06	5.30631e+06	5.55722e+06	5.45331e+06	5.60887e+06	4.88572e+06	5.89254e+06	5.14125e+06	5.53417e+06	6.23245e+06	4.52501e+06	3.7669e+06	4.64303e+06	3.84241e+06	4.61058e+06	5.38447e+06	4.39945e+06	4.02642e+06	5.53537e+06	4.43969e+06	3.99137e+06
N1NZF4_YEASC	Fox2p OS=Saccharomyces cerevisiae (strain CEN.PK113-7D) GN=CENPK1137D_1019 PE=4 SV=1	25	25	29.828	1.57845	329	363.1	0.900762	0.140449	0.0916509	1.24025	0.95942	0.611995	3.96105e+06	3.75005e+06	3.95763e+06	632699	1.77797e+06	2.16469e+06	2.55238e+06	3.42346e+06	1.90375e+06	1.84374e+06	2.29717e+06	1.95311e+06	2.07179e+06	2.01132e+06	2.21369e+06	2.22699e+06	1.89353e+06	2.13044e+06	2.01424e+06	1.75516e+06	3.74284e+06	3.63504e+06	3.69239e+06	623382	2.2596e+06	2.14677e+06	2.25984e+06	3.68094e+06	1.67552e+06	1.84374e+06	2.61246e+06	1.92398e+06	1.78148e+06	2.20854e+06	2.13069e+06	1.93848e+06
N1P881_YEASC	Non-specific serine/threonine protein kinase OS=Saccharomyces cerevisiae (strain CEN.PK113-7D) GN=CENPK1137D_3945 PE=4 SV=1	5	5	4.97	1.23952	329	348A	0.345656	0.0648274	0.290029	1.23952	0.0602872	0.156686	197860	195486	217140	212823	134725	196460	144171	188860	176997	192589	230102	165212	142628	228829	149162	148447	133249	215341	211959	193781	186959	189491	202588	209689	171221	194834	127647	203064	155778	192589	261685	162747	122642	251267	143569	129215
N1P8P5_YEASC	Sds24p OS=Saccharomyces cerevisiae (strain CEN.PK113-7D) GN=CENPK1137D_4769 PE=4 SV=1	9	9	11.867	1.70764	363.1	348A	5.36e-09	3.71e-08	1	1.23864	0.00126497	0.0304022	1.27336e+06	1.34633e+06	1.23409e+06	1.43362e+06	1.11991e+06	1.05101e+06	1.06645e+06	1.03133e+06	1.4638e+06	1.52134e+06	1.69436e+06	1.70036e+06	1.85976e+06	1.77818e+06	1.70101e+06	1.70621e+06	1.71351e+06	1.97371e+06	1.76848e+06	1.83369e+06	1.20321e+06	1.30504e+06	1.15138e+06	1.41251e+06	1.42328e+06	1.04231e+06	944218	1.10889e+06	1.28831e+06	1.52134e+06	1.92691e+06	1.67499e+06	1.59916e+06	1.95253e+06	1.63723e+06	1.48517e+06
N1P813_YEASC	Uncharacterized protein OS=Saccharomyces cerevisiae (strain CEN.PK113-7D) GN=CENPK1137D_4601 PE=4 SV=1	8	8	8.966	1.72566	363.1	348A	3.76e-08	1.85e-07	1	1.23861	0.015997	0.0844339	868321	961729	796337	830041	628646	799479	689131	673321	1.02474e+06	933747	992567	1.05242e+06	1.14934e+06	1.12799e+06	1.08752e+06	1.22206e+06	1.19996e+06	1.22288e+06	1.22847e+06	1.16428e+06	820485	932234	742968	817818	798941	792860	610145	723960	901885	933747	1.1288e+06	1.03672e+06	988287	1.2386e+06	1.04674e+06	1.06374e+06
N1NZM6_YEASC	Mid2p OS=Saccharomyces cerevisiae (strain CEN.PK113-7D) GN=CENPK1137D_703 PE=4 SV=1	2	2	1.984	1.23819	329	348A	0.341465	0.064209	0.292498	1.23819	0.12643	0.2255	785240	606359	763624	616724	417944	575001	696611	549153	775286	622948	587652	571797	687905	516035	578523	624085	597945	647633	652540	503084	741981	587763	712447	607642	531161	570241	616767	590454	682341	622948	668308	563268	591511	566634	556831	543234
N1PA58_YEASC	Uncharacterized protein OS=Saccharomyces cerevisiae (strain CEN.PK113-7D) GN=CENPK1137D_3548 PE=4 SV=1	3	2	2.991	1.45015	362.1	348A	0.00084522	0.000522214	0.988376	1.23807	0.0818234	0.181498	171313	173200	156977	164877	98240	142376	163493	134120	204999	198623	183150	192976	187698	175948	202978	213888	185142	191952	212013	174742	161875	167888	146456	162449	124852	141198	144754	144207	180422	198623	208288	190097	161397	193200	195367	186179
N1NZT4_YEASC	Arg3p OS=Saccharomyces cerevisiae (strain CEN.PK113-7D) GN=CENPK1137D_1214 PE=3 SV=1	7	7	8.966	3.71727	329	WT	7.33e-11	1.08e-09	1	1.23729	0.0983075	0.198571	1.17303e+06	983475	1.1002e+06	787187	680772	856658	859369	871536	251745	296894	261191	278035	312724	321723	316362	307643	373017	465341	364263	407131	1.1084e+06	953313	1.02646e+06	775595	865187	849565	760871	937083	221565	296894	297040	273887	268903	353269	304500	267788
N1PAP3_YEASC	Hbn1p OS=Saccharomyces cerevisiae (strain CEN.PK113-7D) GN=CENPK1137D_4473 PE=4 SV=1	8	7	11.948	2.03088	329	362.1	1.15e-08	6.84e-08	1	1.23715	0.0116799	0.0739927	6.70132e+06	6.67849e+06	6.353e+06	5.65843e+06	5.68556e+06	4.88308e+06	4.64483e+06	5.31052e+06	4.05649e+06	4.21217e+06	4.21973e+06	3.78274e+06	3.19886e+06	2.7963e+06	3.03371e+06	3.47373e+06	4.00724e+06	3.52371e+06	3.45536e+06	3.49137e+06	6.33215e+06	6.47367e+06	5.92723e+06	5.57511e+06	7.22572e+06	4.84265e+06	4.11245e+06	5.70992e+06	3.57018e+06	4.21217e+06	4.7989e+06	3.72632e+06	2.75061e+06	3.07049e+06	2.91996e+06	3.02371e+06
N1PAB3_YEASC	Nhp10p OS=Saccharomyces cerevisiae (strain CEN.PK113-7D) GN=CENPK1137D_3823 PE=4 SV=1	3	2	3.988	1.23403	329	348A	0.126922	0.0292731	0.491534	1.23403	0.0741365	0.170954	747651	548867	660069	612679	433173	544928	612185	491732	599504	456149	540716	560628	520874	550070	586761	583554	446926	540151	560494	566217	706463	532034	615832	603657	550516	540417	542018	528714	527633	456149	614930	552266	447886	604007	564760	507954
N1NXS7_YEASC	Msc1p OS=Saccharomyces cerevisiae (strain CEN.PK113-7D) GN=CENPK1137D_334 PE=4 SV=1	20	19	26.455	1.45909	362.1	348A	3.75e-06	7.12e-06	1	1.23308	0.00933618	0.0665608	4.38507e+06	4.14422e+06	4.11729e+06	3.8711e+06	3.77348e+06	3.45468e+06	3.00017e+06	3.16708e+06	4.13561e+06	3.59835e+06	3.91155e+06	3.57403e+06	4.79795e+06	4.90625e+06	4.88742e+06	4.95349e+06	4.4699e+06	4.21779e+06	4.44304e+06	4.28692e+06	4.1435e+06	4.01712e+06	3.84135e+06	3.81409e+06	4.79568e+06	3.42608e+06	2.6563e+06	3.40527e+06	3.63981e+06	3.59835e+06	4.44842e+06	3.52072e+06	4.12563e+06	5.38733e+06	4.70416e+06	4.31176e+06
N1NZZ8_YEASC	Glucose-6-phosphate 1-dehydrogenase OS=Saccharomyces cerevisiae (strain CEN.PK113-7D) GN=CENPK1137D_2799 PE=3 SV=1	26	26	33.794	1.39555	329	362.1	0.00291963	0.00141483	0.955244	1.23142	0.0216016	0.0959234	6.11452e+06	5.96545e+06	5.62508e+06	6.31789e+06	4.68556e+06	4.75188e+06	5.80586e+06	4.26507e+06	5.45315e+06	4.77111e+06	4.79098e+06	4.66709e+06	4.92377e+06	4.40696e+06	3.79046e+06	4.09274e+06	3.83881e+06	4.50275e+06	4.84854e+06	4.96382e+06	5.77767e+06	5.78249e+06	5.2481e+06	6.22486e+06	5.95483e+06	4.71254e+06	5.14041e+06	4.58584e+06	4.7994e+06	4.77111e+06	5.44855e+06	4.59747e+06	4.23382e+06	4.83908e+06	3.64833e+06	3.56252e+06
N1NVY2_YEASC	Hfi1p OS=Saccharomyces cerevisiae (strain CEN.PK113-7D) GN=CENPK1137D_1635 PE=4 SV=1	2	2	1.944	1.45804	363.1	348A	0.663617	0.10947	0.158406	1.23134	0.452266	0.417075	25260.6	12371.9	21823.3	29866	16630.9	32371.1	18123.9	5414.52	25110.1	25761.3	9070.87	16633.3	38984.4	31363.6	13149.5	20435	14542.4	19266.1	39645.3	32313.3	23869	11992.4	20360.8	29426.2	21136.1	32103.1	16046.5	5821.73	22099.8	25761.3	10315.9	16385.2	33521.6	34438.9	12656.5	17787.6
N1P6P0_YEASC	Ptc4p OS=Saccharomyces cerevisiae (strain CEN.PK113-7D) GN=CENPK1137D_4672 PE=3 SV=1	3	3	2.991	1.29138	329	362.1	0.0836705	0.0212113	0.571208	1.23084	0.0879983	0.187866	242699	240062	265153	283065	165288	211070	192905	268363	239771	234589	262371	210534	169210	250057	189981	189107	173359	209714	215255	229999	229329	232700	247383	278897	210063	209322	170795	288546	211026	234589	298382	207394	145499	274576	182857	164608
N1NYA7_YEASC	Pep3p OS=Saccharomyces cerevisiae (strain CEN.PK113-7D) GN=CENPK1137D_534 PE=4 SV=1	2	2	1.994	1.23058	329	348A	0.270339	0.0534557	0.339857	1.23058	0.164995	0.254488	51610.5	60788.5	78308.3	61827.4	59370.5	42556.7	41945.4	61343.2	51884.1	50356.8	68423.4	60002.1	51542.8	66174.9	55372	70313.7	50415.4	50036	46464.7	59690.5	48767.3	58924.2	73060.2	60916.9	75453.4	42204.3	37137.7	65956.7	45664	50356.8	77814.7	59107.1	44320.3	72663.6	53295.8	61204.5
N1NVZ8_YEASC	Gyp5p OS=Saccharomyces cerevisiae (strain CEN.PK113-7D) GN=CENPK1137D_1690 PE=4 SV=1	7	5	6.86	1.2299	329	348A	0.478855	0.0845696	0.224266	1.2299	0.262261	0.323086	304468	329998	292060	237212	130692	251905	295262	268342	319966	238552	284287	254799	238332	285532	257606	282982	259339	262538	269463	281707	287695	319877	272486	233719	166096	249820	261420	288524	281607	238552	323306	250998	204935	313529	247947	246322
N1P798_YEASC	Tmt1p OS=Saccharomyces cerevisiae (strain CEN.PK113-7D) GN=CENPK1137D_3590 PE=4 SV=1	3	3	2.894	1.55778	329	WT	0.00158356	0.000872496	0.976015	1.22769	0.0356145	0.122641	271967	263312	244399	199804	196717	191972	214873	194260	128715	134813	173102	192137	180976	137928	176837	172235	199449	192974	174891	166835	256984	255237	228020	196862	250006	190383	190245	208870	113284	134813	196860	189271	155617	151453	170207	149922
N1NZC2_YEASC	Cyb2p OS=Saccharomyces cerevisiae (strain CEN.PK113-7D) GN=CENPK1137D_401 PE=3 SV=1	27	25	41.591	1.38888	329	362.1	0.00449078	0.00200867	0.933619	1.22758	0.113083	0.210905	1.82688e+07	1.69286e+07	1.76444e+07	1.19074e+07	1.30126e+07	1.29443e+07	1.23912e+07	1.43972e+07	1.42494e+07	1.32049e+07	1.53594e+07	1.40237e+07	1.08564e+07	1.10478e+07	1.24632e+07	1.22523e+07	1.23859e+07	1.27376e+07	1.17218e+07	1.08477e+07	1.72624e+07	1.64094e+07	1.64619e+07	1.1732e+07	1.65376e+07	1.28371e+07	1.0971e+07	1.548e+07	1.25411e+07	1.32049e+07	1.74675e+07	1.38145e+07	9.3351e+06	1.2131e+07	1.19959e+07	1.0665e+07
N1P2N3_YEASC	Uncharacterized protein OS=Saccharomyces cerevisiae (strain CEN.PK113-7D) GN=CENPK1137D_3217 PE=4 SV=1	14	14	16.683	1.22754	329	348A	0.00146221	0.000816587	0.978015	1.22754	0.00222988	0.0365629	625215	659949	593167	566240	490806	495621	529506	475499	594343	530099	614406	582451	549098	524378	493338	592392	560300	607403	601363	600342	590772	639709	553414	557901	623761	491518	468816	511261	523090	530099	698735	573763	472154	575795	474839	515648
N1PA31_YEASC	Met10p OS=Saccharomyces cerevisiae (strain CEN.PK113-7D) GN=CENPK1137D_3413 PE=4 SV=1	13	13	13.769	2.12011	329	362.1	3e-05	3.69e-05	0.999959	1.22571	0.208407	0.286642	662421	737858	736797	1.06527e+06	794249	658663	497471	662253	436160	533425	577186	482178	369272	380514	369962	390712	611152	584576	584155	621785	625928	715229	687418	1.04958e+06	1.0094e+06	653210	440452	712060	383871	533425	656407	474986	317527	417825	356090	340095
N1P8M8_YEASC	Peptidyl-prolyl cis-trans isomerase OS=Saccharomyces cerevisiae (strain CEN.PK113-7D) GN=CENPK1137D_1315 PE=4 SV=1	8	7	9.961	1.24011	362.1	348A	0.0336639	0.0102617	0.725639	1.22512	0.0672358	0.163572	1.32543e+06	1.5078e+06	1.61349e+06	1.59667e+06	1.08235e+06	1.23191e+06	1.5377e+06	1.08093e+06	1.37739e+06	1.36719e+06	1.61715e+06	1.4092e+06	1.55634e+06	1.59471e+06	1.57035e+06	1.39591e+06	1.38308e+06	1.49228e+06	1.47482e+06	1.47446e+06	1.25241e+06	1.46156e+06	1.50535e+06	1.57316e+06	1.37555e+06	1.22171e+06	1.36145e+06	1.16222e+06	1.21226e+06	1.36719e+06	1.83911e+06	1.38818e+06	1.33826e+06	1.75108e+06	1.51147e+06	1.21507e+06
N1P952_YEASC	Apq12p OS=Saccharomyces cerevisiae (strain CEN.PK113-7D) GN=CENPK1137D_5020 PE=4 SV=1	2	2	1.994	1.41747	329	WT	0.311797	0.0595846	0.310915	1.22505	0.268232	0.326032	278330	252564	283758	415127	319106	209291	182706	292757	132985	215571	259094	259936	282324	208955	246747	216865	260254	234577	200698	292279	262997	244818	264741	409014	405549	207558	161764	314775	117042	215571	294655	256059	242762	229444	237495	188770
N1NWU5_YEASC	Abp140p OS=Saccharomyces cerevisiae (strain CEN.PK113-7D) GN=CENPK1137D_2255 PE=4 SV=1	6	6	8.973	1.37704	362.1	WT	0.18058	0.0388016	0.42147	1.22497	0.172497	0.260961	2.09998e+06	1.75161e+06	1.72413e+06	1.71802e+06	1.15043e+06	1.54852e+06	2.08561e+06	1.16967e+06	1.71907e+06	1.28845e+06	1.15829e+06	1.1537e+06	2.4912e+06	1.65099e+06	1.31763e+06	1.86533e+06	1.11379e+06	1.38543e+06	1.68673e+06	1.64914e+06	1.98429e+06	1.69789e+06	1.60858e+06	1.69272e+06	1.46206e+06	1.5357e+06	1.84657e+06	1.25764e+06	1.51298e+06	1.28845e+06	1.31727e+06	1.13649e+06	2.14212e+06	1.81288e+06	1.26823e+06	1.62367e+06
N1P987_YEASC	Saccharopine dehydrogenase [NAD(+), L-lysine-forming] OS=Saccharomyces cerevisiae (strain CEN.PK113-7D) GN=CENPK1137D_5100 PE=3 SV=1	14	14	16.845	2.2378	WT	348A	3.89e-10	4.22e-09	1	1.22481	0.0193339	0.0922133	2.47468e+06	2.60344e+06	2.42341e+06	2.05067e+06	2.07349e+06	2.07168e+06	1.80876e+06	1.84503e+06	4.22058e+06	4.16541e+06	4.71714e+06	4.34939e+06	3.83661e+06	4.54937e+06	3.93727e+06	4.06611e+06	3.83262e+06	4.74863e+06	4.6026e+06	4.2214e+06	2.33835e+06	2.52359e+06	2.261e+06	2.02047e+06	2.63518e+06	2.05452e+06	1.60144e+06	1.98379e+06	3.71459e+06	4.16541e+06	5.36458e+06	4.28452e+06	3.299e+06	4.99545e+06	3.78964e+06	3.53935e+06
N1NWQ7_YEASC	Pbi2p OS=Saccharomyces cerevisiae (strain CEN.PK113-7D) GN=CENPK1137D_2661 PE=4 SV=1	6	6	11.822	1.45496	329	WT	0.0843506	0.0213648	0.569703	1.22179	0.209046	0.287014	1.22649e+07	1.28748e+07	1.09391e+07	7.79838e+06	1.02152e+07	8.94593e+06	9.51458e+06	7.23657e+06	8.56242e+06	7.57095e+06	7.66771e+06	6.35601e+06	1.14638e+07	9.76275e+06	6.87352e+06	9.11832e+06	7.90484e+06	8.50119e+06	9.21363e+06	7.96576e+06	1.15893e+07	1.24799e+07	1.0206e+07	7.68355e+06	1.29824e+07	8.87187e+06	8.42405e+06	7.78082e+06	7.53592e+06	7.57095e+06	8.72012e+06	6.2612e+06	9.8574e+06	1.072e+07	6.61579e+06	7.93704e+06
N1P5M0_YEASC	Calcium-transporting ATPase OS=Saccharomyces cerevisiae (strain CEN.PK113-7D) GN=CENPK1137D_2965 PE=3 SV=1	10	9	9.486	1.33718	329	363.1	0.00715225	0.00293611	0.902216	1.2211	0.0665519	0.163318	584127	707666	671246	580348	582708	521733	414843	563584	447523	475734	497763	529749	521081	538637	643422	516714	483249	457304	492049	469449	551947	685963	626260	571802	740558	517414	367295	605970	393872	475734	566082	521847	448063	591452	619296	449773
N1P8E8_YEASC	Ktr4p OS=Saccharomyces cerevisiae (strain CEN.PK113-7D) GN=CENPK1137D_4751 PE=4 SV=1	4	4	4.881	1.57704	363.1	348A	0.000763997	0.00048081	0.989743	1.22028	0.118649	0.2178	167176	201690	180589	168024	177743	135399	109516	165306	184954	190013	215207	198827	203439	225966	194803	183822	242855	214408	230985	238994	157966	195505	168486	165550	225893	134278	96963.6	177738	162781	190013	244744	195861	174932	248123	187499	160008
N1NYC6_YEASC	Arg8p OS=Saccharomyces cerevisiae (strain CEN.PK113-7D) GN=CENPK1137D_2104 PE=3 SV=1	6	6	6.966	1.75626	329	WT	0.000467813	0.000324207	0.994606	1.21917	0.161824	0.252166	520851	529328	537771	606668	571392	426062	304934	497699	281576	304740	363632	299646	283856	368823	365041	324592	345835	356207	369416	397699	492158	513094	501730	597734	726177	422534	269984	535130	247819	304740	413542	295176	244080	404988	351353	282541
N1P1Z7_YEASC	Pot1p OS=Saccharomyces cerevisiae (strain CEN.PK113-7D) GN=CENPK1137D_5163 PE=3 SV=1	11	11	11.964	1.37968	329	362.1	0.985046	0.151622	0.0633103	1.21818	0.879266	0.589201	2.13039e+06	1.81234e+06	2.11539e+06	418603	827967	1.11377e+06	1.5167e+06	1.8583e+06	1.13874e+06	1.08681e+06	1.26415e+06	1.30384e+06	1.06522e+06	1.11036e+06	1.23443e+06	1.28437e+06	1.33263e+06	1.37451e+06	1.28885e+06	990362	2.01303e+06	1.75676e+06	1.97362e+06	412439	1.05226e+06	1.10455e+06	1.34286e+06	1.99806e+06	1.00222e+06	1.08681e+06	1.43765e+06	1.28439e+06	915956	1.21923e+06	1.18814e+06	1.11798e+06
N1P1M6_YEASC	Bna2p OS=Saccharomyces cerevisiae (strain CEN.PK113-7D) GN=CENPK1137D_1371 PE=4 SV=1	3	3	2.991	1.35185	329	WT	0.00328763	0.00155135	0.949928	1.21808	0.0509523	0.14486	718660	896906	775249	869746	745805	681323	554387	695290	573278	642737	581814	614095	588644	697087	648216	605940	697190	656301	595093	689242	679069	869399	723293	856938	947837	675682	490844	747582	504550	642737	661669	604935	506159	765439	623911	527440
N1P2D9_YEASC	Axl2p OS=Saccharomyces cerevisiae (strain CEN.PK113-7D) GN=CENPK1137D_5116 PE=4 SV=1	2	2	2.991	1.87263	329	363.1	0.000289807	0.000225882	0.997286	1.21664	0.192487	0.277776	212775	216391	170305	133336	168946	154646	142755	135974	116066	83677.9	115203	115638	112310	105559	120526	73859.2	97120.2	104085	87800.4	102318	201053	209755	158891	131372	214712	153365	126393	146200	102151	83677.9	131015	113914	96572	115910	116007	64290.7
N1NWY7_YEASC	Cpa1p OS=Saccharomyces cerevisiae (strain CEN.PK113-7D) GN=CENPK1137D_2320 PE=3 SV=1	5	5	5.982	3.06334	329	363.1	0.0540003	0.0150202	0.649452	1.21639	0.523915	0.450369	336258	325675	526882	812890	736044	292158	226198	391209	361580	290360	171732	310648	125272	407429	431159	113954	229688	97733.3	221431	104585	317733	315687	491571	800919	935432	289740	200272	420632	318232	290360	195303	306014	107718	447379	414992	99191.4
N1PAC3_YEASC	Pst1p OS=Saccharomyces cerevisiae (strain CEN.PK113-7D) GN=CENPK1137D_3873 PE=4 SV=1	7	6	8.959	1.39813	362.1	363.1	0.000455393	0.000318284	0.994801	1.2157	0.0159925	0.0844339	2.95671e+06	3.01907e+06	2.61558e+06	3.29946e+06	2.59817e+06	2.38965e+06	2.54913e+06	2.24411e+06	2.82174e+06	2.47883e+06	2.46974e+06	2.87173e+06	3.60496e+06	2.76534e+06	3.47005e+06	3.2852e+06	2.3155e+06	2.50757e+06	2.434e+06	2.13087e+06	2.79382e+06	2.92648e+06	2.44029e+06	3.25087e+06	3.302e+06	2.36986e+06	2.25695e+06	2.41288e+06	2.48345e+06	2.47883e+06	2.80872e+06	2.82889e+06	3.09981e+06	3.03649e+06	3.33994e+06	2.8596e+06
N1P486_YEASC	Psa1p OS=Saccharomyces cerevisiae (strain CEN.PK113-7D) GN=CENPK1137D_3772 PE=4 SV=1	21	21	32.688	1.29766	363.1	WT	0.108388	0.0259127	0.522205	1.21558	0.104185	0.202817	4.59632e+07	5.69281e+07	3.81018e+07	5.29421e+07	4.05328e+07	3.5532e+07	4.03996e+07	4.30773e+07	3.65269e+07	4.40638e+07	3.79129e+07	3.89638e+07	4.84345e+07	3.06366e+07	4.12784e+07	5.47883e+07	5.07175e+07	5.63549e+07	4.56058e+07	5.16615e+07	4.34311e+07	5.51822e+07	3.55483e+07	5.21625e+07	5.15127e+07	3.52379e+07	3.57691e+07	4.63171e+07	3.21479e+07	4.40638e+07	4.31165e+07	3.83826e+07	4.16475e+07	3.36407e+07	3.97307e+07	4.76904e+07
N1P5S7_YEASC	Tsl1p OS=Saccharomyces cerevisiae (strain CEN.PK113-7D) GN=CENPK1137D_235 PE=4 SV=1	31	29	38.462	1.56728	362.1	WT	4.33e-07	1.25e-06	1	1.2151	0.0120661	0.0746143	2.06976e+06	2.47993e+06	2.2855e+06	2.47532e+06	2.07192e+06	1.93943e+06	1.7571e+06	1.8939e+06	1.64875e+06	1.61185e+06	1.75328e+06	1.65427e+06	2.57313e+06	2.73693e+06	2.76089e+06	2.37988e+06	2.14615e+06	2.14097e+06	2.24278e+06	2.33707e+06	1.95573e+06	2.40387e+06	2.13233e+06	2.43887e+06	2.63319e+06	1.92338e+06	1.5557e+06	2.03634e+06	1.45109e+06	1.61185e+06	1.99392e+06	1.6296e+06	2.21256e+06	3.0053e+06	2.65736e+06	2.07157e+06
N1P0G3_YEASC	Ypt52p OS=Saccharomyces cerevisiae (strain CEN.PK113-7D) GN=CENPK1137D_1023 PE=4 SV=1	9	8	12.762	1.50119	362.1	348A	0.0042668	0.00193558	0.93654	1.2142	0.172405	0.260961	2.67707e+06	3.89232e+06	2.51665e+06	2.42323e+06	2.25258e+06	2.37776e+06	2.60192e+06	2.24666e+06	3.16633e+06	2.2413e+06	2.29726e+06	2.43341e+06	3.7615e+06	3.24906e+06	3.44265e+06	3.77641e+06	2.55767e+06	2.59022e+06	2.679e+06	2.40124e+06	2.52959e+06	3.77294e+06	2.34799e+06	2.38755e+06	2.86278e+06	2.35808e+06	2.30369e+06	2.41563e+06	2.78674e+06	2.2413e+06	2.61256e+06	2.39712e+06	3.23442e+06	3.56765e+06	3.31356e+06	3.28718e+06
N1P2K3_YEASC	Alg5p OS=Saccharomyces cerevisiae (strain CEN.PK113-7D) GN=CENPK1137D_1897 PE=4 SV=1	4	4	4.985	1.36141	362.1	348A	0.0219359	0.00728066	0.78604	1.21396	0.068736	0.165081	235683	241798	261822	275850	181389	259100	213454	182290	236625	193643	199353	257538	304756	261719	333802	238184	270967	246794	241555	292522	222699	234382	244275	271788	230525	256955	188989	196000	208257	193643	226715	253697	262052	287381	321286	207327
N1NYS4_YEASC	Pgm2p OS=Saccharomyces cerevisiae (strain CEN.PK113-7D) GN=CENPK1137D_136 PE=3 SV=1	37	33	49.72	1.28296	329	WT	0.019272	0.00657113	0.80257	1.21377	0.108006	0.206418	9.86515e+06	1.12667e+07	9.79145e+06	1.24923e+07	1.08271e+07	9.52938e+06	7.19762e+06	8.21493e+06	7.89783e+06	8.78493e+06	9.39106e+06	7.76622e+06	9.38239e+06	1.07216e+07	9.68014e+06	1.02098e+07	1.01288e+07	1.06178e+07	1.08452e+07	1.05069e+07	9.32168e+06	1.09211e+07	9.13524e+06	1.23083e+07	1.37601e+07	9.45049e+06	6.37265e+06	8.83276e+06	6.951e+06	8.78493e+06	1.068e+07	7.65038e+06	8.06767e+06	1.17729e+07	9.31718e+06	8.88714e+06
N1NYN1_YEASC	Sub1p OS=Saccharomyces cerevisiae (strain CEN.PK113-7D) GN=CENPK1137D_71 PE=4 SV=1	7	6	8.966	1.40951	362.1	348A	0.00234222	0.00118702	0.963931	1.21287	0.0189547	0.0921639	1.60909e+06	1.46286e+06	1.48389e+06	1.40213e+06	1.26296e+06	1.16034e+06	1.40012e+06	1.08886e+06	1.62733e+06	1.43492e+06	1.44465e+06	1.44639e+06	2.03037e+06	1.61401e+06	1.51634e+06	1.76317e+06	1.35421e+06	1.61332e+06	1.71502e+06	1.6276e+06	1.52044e+06	1.418e+06	1.38444e+06	1.38148e+06	1.60508e+06	1.15073e+06	1.23965e+06	1.17075e+06	1.43224e+06	1.43492e+06	1.64294e+06	1.42481e+06	1.74586e+06	1.77227e+06	1.45948e+06	1.53475e+06
N1P7I2_YEASC	Isc1p OS=Saccharomyces cerevisiae (strain CEN.PK113-7D) GN=CENPK1137D_3675 PE=4 SV=1	2	2	1.994	1.21284	329	348A	0.0589665	0.0161439	0.63427	1.21284	0.0495337	0.142918	224007	265909	237720	277066	209816	213123	172899	232552	207971	231904	276692	251299	186897	218080	223264	204948	236544	212665	181473	215372	211666	257754	221788	272986	266653	211358	153081	250042	183038	231904	314668	247551	160707	239464	214893	178397
N1NYK8_YEASC	Vti1p OS=Saccharomyces cerevisiae (strain CEN.PK113-7D) GN=CENPK1137D_233 PE=4 SV=1	5	5	5.982	1.21238	329	348A	0.338685	0.0638113	0.294154	1.21238	0.0820628	0.181683	1.16331e+06	1.08357e+06	1.02681e+06	1.01793e+06	701539	966552	1.06404e+06	807689	1.2395e+06	907639	871843	966726	1.12253e+06	801278	928484	1.04736e+06	999367	919002	979174	898274	1.09922e+06	1.05034e+06	957994	1.00294e+06	891580	958550	942084	868434	1.09091e+06	907639	991505	952306	965237	879847	893669	911677
N1P7S0_YEASC	Cab3p OS=Saccharomyces cerevisiae (strain CEN.PK113-7D) GN=CENPK1137D_915 PE=4 SV=1	5	4	4.826	1.51465	363.1	348A	0.000745855	0.000471911	0.990047	1.21155	0.0125019	0.0755399	251050	221947	245499	242452	206030	177771	188331	221021	309087	252543	286142	270875	311462	330046	224451	294501	257254	277883	332551	333658	237219	215140	229046	238882	261841	176300	166745	237644	272032	252543	325416	266835	267818	362409	216035	256348
N1P0N1_YEASC	Tps3p OS=Saccharomyces cerevisiae (strain CEN.PK113-7D) GN=CENPK1137D_302 PE=4 SV=1	28	25	36.773	1.56273	362.1	348A	7.28e-05	7.51e-05	0.999742	1.21111	0.0993976	0.199084	1.09446e+06	1.24142e+06	1.32742e+06	1.21181e+06	759306	1.12726e+06	1.15245e+06	986321	1.18857e+06	1.2212e+06	1.36639e+06	1.28602e+06	1.57406e+06	1.57107e+06	1.66933e+06	1.47604e+06	1.48681e+06	1.50512e+06	1.47731e+06	1.57413e+06	1.03417e+06	1.20334e+06	1.23846e+06	1.19396e+06	964995	1.11793e+06	1.02036e+06	1.0605e+06	1.04608e+06	1.2212e+06	1.55393e+06	1.26683e+06	1.35349e+06	1.72512e+06	1.60674e+06	1.28481e+06
N1P1I8_YEASC	RNA polymerase II transcription factor B subunit 2 OS=Saccharomyces cerevisiae (strain CEN.PK113-7D) GN=CENPK1137D_1577 PE=3 SV=1	2	2	1.987	1.53218	362.1	348A	0.232909	0.0473718	0.370082	1.21054	0.372533	0.381416	88738	87125.9	73716	71998.6	23241.1	88110.8	91499.7	62796.7	111460	87748.1	56838.5	90157.1	109198	90412.6	93906.8	113504	90359.2	87609.3	89204.4	81166.4	83849.4	84453.8	68775.7	70938.4	29536.9	87381.3	81012.2	67519.5	98097.9	87748.1	64639.7	88812.3	93896.4	99277.9	90385.7	98799.1
N1NXM5_YEASC	Grs2p OS=Saccharomyces cerevisiae (strain CEN.PK113-7D) GN=CENPK1137D_1779 PE=4 SV=1	2	2	1.97	1.28987	362.1	348A	0.398259	0.0728575	0.261394	1.20918	0.23558	0.305818	74263.9	50428.2	82992.5	70509.2	66345.8	44276.8	63789.9	55655.7	52782.9	78204.3	58627.1	68085.8	56464	77497	93992.3	68805.8	61726.4	70295.9	61872.7	64734.6	70172.7	48881.7	77430.5	69470.9	84318.2	43910.2	56478.5	59841.5	46455	78204.3	66673.8	67070.2	48551.9	85095.9	90467.9	59892
N1NY02_YEASC	Tsa1p OS=Saccharomyces cerevisiae (strain CEN.PK113-7D) GN=CENPK1137D_424 PE=4 SV=1	16	15	24.814	1.25911	363.1	348A	3.92e-06	7.32e-06	1	1.20589	0.0017909	0.0351944	8.48975e+07	8.3848e+07	8.26277e+07	7.50217e+07	7.16107e+07	6.7904e+07	6.59096e+07	6.52426e+07	7.92114e+07	7.49623e+07	7.60799e+07	7.66412e+07	8.06758e+07	8.29577e+07	8.13031e+07	8.66206e+07	8.30557e+07	8.96133e+07	8.41528e+07	8.39775e+07	8.02205e+07	8.12764e+07	7.70901e+07	7.39169e+07	9.10093e+07	6.73418e+07	5.83553e+07	7.01494e+07	6.97152e+07	7.49623e+07	8.65221e+07	7.5498e+07	6.93709e+07	9.10921e+07	7.82546e+07	7.53989e+07
N1NYN3_YEASC	Uncharacterized protein OS=Saccharomyces cerevisiae (strain CEN.PK113-7D) GN=CENPK1137D_714 PE=4 SV=1	3	3	2.89	1.24196	362.1	348A	0.0554007	0.0153281	0.645064	1.20555	0.0444525	0.135111	163438	138217	180131	170624	123263	133263	131521	153124	110735	145480	145922	152665	169368	182021	183449	137274	162219	180334	142247	169323	154434	133978	168059	168111	156654	132160	116447	164640	97460	145480	165950	150388	145635	199869	176570	119490
N1NZL9_YEASC	Rex3p OS=Saccharomyces cerevisiae (strain CEN.PK113-7D) GN=CENPK1137D_496 PE=4 SV=1	2	2	1.735	1.20537	362.1	348A	0.609264	0.102263	0.175765	1.20523	0.388282	0.388497	35278	26058.8	32855.7	38878	8887.5	22386.2	47172.5	31964.4	26004.1	28646.3	31554.1	36650	30825.1	35966	32799.3	33495.5	37076.1	27562.8	25278.7	41673.4	33334.5	25259.6	30653.7	38305.5	11295	22200.9	41765.7	34368.4	22886.6	28646.3	35885	36103.3	26505.7	39492.6	31569.5	29156.1
N1P5H9_YEASC	Uncharacterized protein OS=Saccharomyces cerevisiae (strain CEN.PK113-7D) GN=CENPK1137D_120 PE=4 SV=1	2	2	2.991	1.25591	362.1	348A	0.00124448	0.000717995	0.981644	1.205	0.0149577	0.0828866	1.03007e+06	1.08827e+06	1.01415e+06	1.10996e+06	1.00302e+06	787850	834567	895255	880907	903184	960368	925243	990792	1.2135e+06	1.07104e+06	1.14634e+06	1.10148e+06	1.03937e+06	977917	1.00426e+06	973327	1.05489e+06	946180	1.09361e+06	1.27473e+06	781328	738911	962586	775300	903184	1.09218e+06	911442	851955	1.33248e+06	1.03088e+06	997828
N1P9U9_YEASC	Mitogen-activated protein kinase OS=Saccharomyces cerevisiae (strain CEN.PK113-7D) GN=CENPK1137D_3008 PE=3 SV=1	7	6	6.936	1.27912	329	WT	0.022254	0.00737134	0.784152	1.20449	0.0647628	0.160976	375537	418839	389151	304365	292703	341136	318920	282527	288746	268979	331526	273961	312625	304209	312014	319162	267441	318024	329847	301564	354849	405994	363071	299883	371994	338311	282367	303775	254130	268979	377029	269875	268818	334037	300315	277814
N1NXA5_YEASC	Adh3p OS=Saccharomyces cerevisiae (strain CEN.PK113-7D) GN=CENPK1137D_114 PE=3 SV=1	18	18	24.7	1.45087	363.1	348A	1.02e-05	1.53e-05	0.999997	1.20267	0.000989782	0.0284873	9.68897e+07	9.63481e+07	9.46158e+07	1.04075e+08	8.12597e+07	8.27513e+07	8.53017e+07	7.65685e+07	9.12094e+07	102560599	1.0384e+08	9.26118e+07	1.22768e+08	1.0805e+08	9.56376e+07	1.11177e+08	1.11606e+08	1.189e+08	1.1826e+08	124044493	9.1552e+07	9.33932e+07	8.82748e+07	1.02542e+08	1.03272e+08	8.20662e+07	7.55246e+07	8.23271e+07	8.02747e+07	102560599	1.18093e+08	9.12304e+07	1.05565e+08	1.18645e+08	9.20516e+07	9.67743e+07
N1NVW2_YEASC	Wtm1p OS=Saccharomyces cerevisiae (strain CEN.PK113-7D) GN=CENPK1137D_2246 PE=4 SV=1	17	17	25.908	1.212	362.1	348A	0.000677289	0.000436266	0.991192	1.20228	0.000134407	0.0120517	1.1026e+07	1.14379e+07	1.07428e+07	1.0565e+07	8.85999e+06	9.40938e+06	9.1019e+06	9.03605e+06	1.04584e+07	9.37119e+06	9.9324e+06	8.77317e+06	1.0982e+07	1.13445e+07	1.02202e+07	1.15789e+07	9.59023e+06	1.08734e+07	1.15158e+07	1.08003e+07	1.04186e+07	1.10871e+07	1.00229e+07	1.04094e+07	1.12601e+07	9.33148e+06	8.05867e+06	9.71564e+06	9.20459e+06	9.37119e+06	1.12957e+07	8.64231e+06	9.44317e+06	1.24569e+07	9.83699e+06	1.00788e+07
N1P9P6_YEASC	Uncharacterized protein OS=Saccharomyces cerevisiae (strain CEN.PK113-7D) GN=CENPK1137D_2873 PE=4 SV=1	3	3	2.804	1.25062	329	362.1	0.951828	0.147178	0.0762368	1.2008	0.70117	0.524872	293651	658984	227458	282383	295729	320043	337689	264452	449578	242166	262206	276517	305508	284713	275509	303671	342012	287571	289618	317889	277473	638774	212214	278224	375840	317394	298984	284341	395680	242166	298194	272393	262698	312630	265178	264330
N1NZ62_YEASC	Fmp25p OS=Saccharomyces cerevisiae (strain CEN.PK113-7D) GN=CENPK1137D_463 PE=4 SV=1	4	3	4.985	1.22612	WT	348A	0.0159739	0.00563013	0.825078	1.19865	0.018372	0.0905508	240560	282832	228998	252715	196941	225181	198916	217495	232472	283259	274871	237537	179108	220249	210644	234894	210315	215019	225805	250364	227308	274158	213651	248993	250290	223317	176116	233852	204602	283259	312598	233994	154010	241845	202746	204463
N1P1F9_YEASC	Fbp26p OS=Saccharomyces cerevisiae (strain CEN.PK113-7D) GN=CENPK1137D_1478 PE=4 SV=1	5	4	5.71	1.19785	329	348A	0.122045	0.0284103	0.499195	1.19785	0.0304543	0.112048	156894	169133	153613	147155	115972	119350	143325	144622	119722	140025	151355	148175	163419	128077	132432	141491	140252	141145	136574	142185	148251	163946	143318	144988	147388	118362	126897	155499	105369	140025	172129	145965	140520	140636	127466	123161
N1P2X7_YEASC	Uncharacterized protein OS=Saccharomyces cerevisiae (strain CEN.PK113-7D) GN=CENPK1137D_2042 PE=4 SV=1	4	4	4.985	1.39525	329	WT	0.00082117	0.000512307	0.988781	1.19721	0.058037	0.153647	709937	589286	595858	553358	549651	460215	570188	465064	483437	444568	423735	403100	630537	611756	532346	596473	469099	517824	562572	529042	670826	571213	555924	545209	698547	456405	504835	500041	425480	444568	481894	397087	542182	671741	512385	519200
N1P6J1_YEASC	Hsp26p OS=Saccharomyces cerevisiae (strain CEN.PK113-7D) GN=CENPK1137D_4617 PE=3 SV=1	13	13	18.89	1.75061	329	363.1	2.42e-08	1.31e-07	1	1.19686	0.00312842	0.0409366	7.72989e+07	6.86894e+07	6.79013e+07	6.53923e+07	5.6779e+07	59201714	5.90082e+07	5.8357e+07	4.87609e+07	4.43099e+07	4.54064e+07	4.81751e+07	6.3096e+07	5.38137e+07	5.08216e+07	5.80554e+07	3.84246e+07	4.0262e+07	4.28574e+07	3.79901e+07	7.30405e+07	6.65828e+07	6.33506e+07	6.44293e+07	7.216e+07	5.87116e+07	5.22449e+07	6.2746e+07	4.29152e+07	4.43099e+07	5.16386e+07	4.74565e+07	5.42545e+07	5.90903e+07	4.8916e+07	5.05343e+07
N1NY46_YEASC	Dis3p OS=Saccharomyces cerevisiae (strain CEN.PK113-7D) GN=CENPK1137D_1999 PE=3 SV=1	16	16	15.794	1.44614	329	WT	9.53e-07	2.35e-06	1	1.19679	0.00808728	0.0608764	1.91352e+06	1.93776e+06	1.66129e+06	1.79516e+06	1.49478e+06	1.58185e+06	1.61402e+06	1.41548e+06	1.21192e+06	1.27963e+06	1.25154e+06	1.31016e+06	1.56526e+06	1.42683e+06	1.46466e+06	1.57551e+06	1.42114e+06	1.37463e+06	1.41303e+06	1.47979e+06	1.8081e+06	1.87833e+06	1.54996e+06	1.76872e+06	1.8997e+06	1.56875e+06	1.42902e+06	1.52194e+06	1.06663e+06	1.27963e+06	1.42332e+06	1.29062e+06	1.34593e+06	1.56674e+06	1.40974e+06	1.3714e+06
N1P169_YEASC	Sfc1p OS=Saccharomyces cerevisiae (strain CEN.PK113-7D) GN=CENPK1137D_1388 PE=3 SV=1	14	14	18.909	1.35751	329	362.1	0.628052	0.104563	0.169614	1.19649	0.658705	0.509326	3.72295e+06	3.85691e+06	4.11443e+06	1.51146e+06	2.34694e+06	2.98865e+06	2.57769e+06	3.12383e+06	2.31304e+06	2.67391e+06	2.66365e+06	2.2873e+06	2.16116e+06	2.4925e+06	2.66031e+06	2.41394e+06	2.13733e+06	2.93102e+06	2.79848e+06	2.43135e+06	3.51785e+06	3.73862e+06	3.83869e+06	1.4892e+06	2.98271e+06	2.96391e+06	2.28224e+06	3.35877e+06	2.03574e+06	2.67391e+06	3.02924e+06	2.25318e+06	1.85832e+06	2.7369e+06	2.56056e+06	2.10121e+06
N1P050_YEASC	Gfa1p OS=Saccharomyces cerevisiae (strain CEN.PK113-7D) GN=CENPK1137D_898 PE=4 SV=1	42	42	56.102	1.2428	329	362.1	0.00465073	0.00207216	0.931564	1.19574	0.0364401	0.1242	4.87479e+06	5.65441e+06	5.62276e+06	5.02702e+06	5.15539e+06	4.05321e+06	4.08281e+06	4.42066e+06	4.49033e+06	4.69235e+06	4.928e+06	4.88992e+06	4.05282e+06	4.52627e+06	4.46504e+06	3.99723e+06	4.86744e+06	5.12539e+06	4.75012e+06	4.91616e+06	4.60624e+06	5.481e+06	5.24593e+06	4.95299e+06	6.55194e+06	4.01965e+06	3.61485e+06	4.75313e+06	3.95201e+06	4.69235e+06	5.60439e+06	4.81698e+06	3.48491e+06	4.97008e+06	4.29762e+06	3.47938e+06
mCherry	mCherry Golden gate construct	25	24	35.861	50.4741	362.1	348A	0	0	1	1.19472	0.055828	0.151486	1.98498e+06	1.70247e+06	2.05034e+06	1.56873e+06	1.42833e+06	1.46749e+06	1.69312e+06	1.52671e+06	1.59122e+06	1.50069e+06	1.59512e+06	1.63466e+06	8.75223e+07	6.86244e+07	69944285	8.25908e+07	6.74727e+07	7.56235e+07	7.64344e+07	7.37199e+07	1.87563e+06	1.65026e+06	1.91293e+06	1.54562e+06	1.81525e+06	1.45534e+06	1.49906e+06	1.64154e+06	1.40046e+06	1.50069e+06	1.81406e+06	1.61028e+06	7.5258e+07	7.53533e+07	6.73217e+07	7.18911e+07
N1P5K5_YEASC	Dyn2p OS=Saccharomyces cerevisiae (strain CEN.PK113-7D) GN=CENPK1137D_4252 PE=4 SV=1	5	5	5.563	1.1979	362.1	348A	0.0204335	0.00688555	0.795199	1.19469	0.0382614	0.124928	607213	508929	672707	582897	483001	468682	542815	490749	599148	548720	587892	588205	636495	575816	588540	577266	625665	571087	526125	647088	573761	493320	627623	574313	613842	464801	480599	527657	527320	548720	668582	579431	547305	632277	566472	502481
N1P0R4_YEASC	Carboxypeptidase OS=Saccharomyces cerevisiae (strain CEN.PK113-7D) GN=CENPK1137D_342 PE=3 SV=1	7	7	7.976	1.45556	362.1	348A	0.0211065	0.00705856	0.791047	1.19389	0.154448	0.24777	6.1823e+06	4.755e+06	5.14934e+06	4.33176e+06	4.06642e+06	4.13691e+06	5.27744e+06	3.62159e+06	5.53011e+06	4.03557e+06	4.41769e+06	3.71237e+06	7.64218e+06	5.64825e+06	5.02779e+06	6.57531e+06	4.82904e+06	5.38219e+06	5.67259e+06	5.44741e+06	5.84171e+06	4.60917e+06	4.80424e+06	4.26797e+06	5.16798e+06	4.10266e+06	4.67255e+06	3.89397e+06	4.86714e+06	4.03557e+06	5.02403e+06	3.65699e+06	6.5713e+06	6.20209e+06	4.83927e+06	5.72348e+06
N1NYP2_YEASC	Odc2p OS=Saccharomyces cerevisiae (strain CEN.PK113-7D) GN=CENPK1137D_2239 PE=3 SV=1	9	9	9.959	1.55138	329	363.1	4.75e-07	1.35e-06	1	1.19274	0.0207418	0.0948977	881861	1.02142e+06	1.02802e+06	1.00361e+06	724138	856841	835175	882897	664620	735729	679683	751333	613875	642659	678997	632588	625645	608957	605479	696301	833279	990090	959120	988830	920300	849747	739450	949299	584942	735729	772971	740126	527854	705674	653537	550635
N1PAI0_YEASC	Ubx5p OS=Saccharomyces cerevisiae (strain CEN.PK113-7D) GN=CENPK1137D_4158 PE=4 SV=1	7	7	6.979	1.39073	WT	348A	0.0037642	0.00174193	0.94328	1.19237	0.0589993	0.154864	341445	282054	358631	304402	298099	260040	285275	235559	432695	333247	375601	359011	423516	372457	336151	365523	306111	376326	424006	339034	322635	273403	334596	299919	378852	257887	252578	253275	380822	333247	427153	353656	364170	408978	323547	318170
N1P4K6_YEASC	Cdc34p OS=Saccharomyces cerevisiae (strain CEN.PK113-7D) GN=CENPK1137D_3872 PE=3 SV=1	2	2	1.994	1.45031	329	363.1	0.000322952	0.000244429	0.996813	1.19224	0.0967708	0.197032	353251	345240	350510	271734	240349	268128	326592	272704	257815	233069	219135	221578	268620	242575	265862	244709	237139	214994	236552	221972	333790	334652	327020	267732	305458	265908	289159	293214	226907	233069	249211	218273	230979	266361	255894	213006
N1P0C2_YEASC	Branched-chain-amino-acid aminotransferase OS=Saccharomyces cerevisiae (strain CEN.PK113-7D) GN=CENPK1137D_1444 PE=3 SV=1	22	19	29.461	1.40171	329	362.1	0.00484664	0.00213956	0.929079	1.19223	0.142629	0.238336	1.29952e+07	1.21211e+07	1.29716e+07	9.23059e+06	1.0353e+07	9.20423e+06	8.67636e+06	1.14555e+07	9.06335e+06	8.45559e+06	9.49632e+06	9.55697e+06	8.0032e+06	8.0747e+06	8.98152e+06	8.69824e+06	1.00212e+07	8.88131e+06	8.11147e+06	8.0258e+06	1.22793e+07	1.17493e+07	1.21022e+07	9.09467e+06	1.31575e+07	9.12802e+06	7.6819e+06	1.2317e+07	7.97679e+06	8.45559e+06	1.07997e+07	9.41442e+06	6.88173e+06	8.86645e+06	8.64475e+06	7.57137e+06
N1PA37_YEASC	Mxr1p OS=Saccharomyces cerevisiae (strain CEN.PK113-7D) GN=CENPK1137D_3443 PE=3 SV=1	9	9	11.9	1.48487	329	362.1	4.47e-05	5.1e-05	0.999903	1.19142	0.0381568	0.124928	4.81116e+06	3.89676e+06	4.28638e+06	3.96343e+06	3.22986e+06	3.66311e+06	3.96337e+06	3.37687e+06	3.70538e+06	3.42823e+06	3.35068e+06	3.41792e+06	2.85396e+06	2.77772e+06	2.60796e+06	3.18069e+06	3.20724e+06	3.45977e+06	3.29462e+06	3.31386e+06	4.54611e+06	3.77725e+06	3.99912e+06	3.90507e+06	4.10479e+06	3.63278e+06	3.5091e+06	3.63084e+06	3.26116e+06	3.42823e+06	3.81057e+06	3.36694e+06	2.45404e+06	3.05009e+06	2.51018e+06	2.76863e+06
N1P6R0_YEASC	Carboxypeptidase OS=Saccharomyces cerevisiae (strain CEN.PK113-7D) GN=CENPK1137D_4687 PE=3 SV=1	4	4	3.988	1.71074	362.1	348A	1.25e-05	1.81e-05	0.999995	1.19099	0.0429969	0.131829	653819	613404	592827	562114	566937	551047	432902	482853	759690	562491	645558	552577	878626	869697	818176	912698	737304	722629	870635	786102	617800	594592	553097	553836	720516	546485	383284	519168	668615	562491	734162	544334	755507	954974	787498	794457
N1NXS1_YEASC	Uncharacterized protein OS=Saccharomyces cerevisiae (strain CEN.PK113-7D) GN=CENPK1137D_1819 PE=4 SV=1	6	6	6.96	1.50085	362.1	348A	0.000267181	0.000211397	0.9976	1.19019	0.0980747	0.198571	675278	717540	680576	536561	456695	565193	600670	570330	691816	582194	651934	662951	771109	791396	842487	886201	742169	715447	675280	732971	638077	695534	634965	528660	580410	560514	531823	613223	608877	582194	741413	653062	663056	868995	810897	771393
N1P870_YEASC	Trs85p OS=Saccharomyces cerevisiae (strain CEN.PK113-7D) GN=CENPK1137D_3930 PE=4 SV=1	2	2	1.854	1.25421	362.1	348A	0.00903355	0.00355662	0.88293	1.18819	0.00992274	0.0685266	273284	245724	264219	243964	216708	196423	215340	236030	279002	238977	243852	221601	314110	256095	249670	264390	224163	233036	198595	238184	258229	238188	246511	240371	275412	194796	190659	253782	245554	238977	277321	218296	270095	281206	240308	230138
N1P2I2_YEASC	Sso1p OS=Saccharomyces cerevisiae (strain CEN.PK113-7D) GN=CENPK1137D_1877 PE=3 SV=1	6	5	6.979	1.18774	329	348A	0.32925	0.0622579	0.299876	1.18774	0.114306	0.212336	1.73926e+06	1.87716e+06	1.54093e+06	1.46385e+06	1.34474e+06	1.19852e+06	1.71836e+06	1.31299e+06	1.72748e+06	1.31268e+06	1.41685e+06	1.29119e+06	1.65897e+06	1.31728e+06	1.47292e+06	1.92224e+06	1.51657e+06	1.46544e+06	1.51922e+06	1.65474e+06	1.64344e+06	1.81959e+06	1.43766e+06	1.4423e+06	1.70902e+06	1.1886e+06	1.52141e+06	1.41173e+06	1.52038e+06	1.31268e+06	1.61131e+06	1.27193e+06	1.42651e+06	1.44645e+06	1.41769e+06	1.67321e+06
N1P8Q5_YEASC	Om14p OS=Saccharomyces cerevisiae (strain CEN.PK113-7D) GN=CENPK1137D_4784 PE=4 SV=1	3	3	5.975	1.25679	329	362.1	0.0444067	0.0128101	0.682123	1.18769	0.110914	0.209203	1.01429e+07	1.02339e+07	1.15064e+07	8.37475e+06	9.33306e+06	7.95713e+06	7.21539e+06	9.39034e+06	7.34835e+06	8.5624e+06	9.26814e+06	8.21893e+06	7.06843e+06	8.7617e+06	8.41082e+06	7.79146e+06	7.58172e+06	8.09004e+06	7.92461e+06	8.4655e+06	9.5841e+06	9.92004e+06	1.07353e+07	8.25142e+06	1.18613e+07	7.89126e+06	6.38838e+06	1.00966e+07	6.46739e+06	8.5624e+06	1.05402e+07	8.09634e+06	6.07795e+06	9.62082e+06	8.09545e+06	6.78207e+06
N1P9Q9_YEASC	Uncharacterized protein OS=Saccharomyces cerevisiae (strain CEN.PK113-7D) GN=CENPK1137D_4895 PE=4 SV=1	3	3	2.991	1.76297	362.1	348A	2.08e-07	7.02e-07	1	1.18722	0.023748	0.100478	409964	426238	373438	373004	301134	354753	312765	364410	561333	496782	498719	576364	508323	598098	677199	566522	612445	595511	557169	541254	387379	413165	348411	367511	382708	351816	276917	391817	494037	496782	567170	567767	437093	656743	651807	493129
N1NWV7_YEASC	Uncharacterized protein OS=Saccharomyces cerevisiae (strain CEN.PK113-7D) GN=CENPK1137D_2073 PE=4 SV=1	2	2	1.994	1.62623	329	363.1	0.189516	0.0402259	0.411752	1.18714	0.400109	0.393858	165118	102543	155966	122502	60930.9	125094	154277	119734	141025	98161.9	81941	90698.1	137445	95540.3	92250.5	135865	100201	95793.3	72076.9	67754.4	156021	99398.2	145513	120698	77436.6	124059	136595	128739	124118	98161.9	93187.6	89345.3	118185	104908	88791.5	118264
N1NZG2_YEASC	Dbp7p OS=Saccharomyces cerevisiae (strain CEN.PK113-7D) GN=CENPK1137D_1034 PE=3 SV=1	7	7	6.86	1.28143	329	363.1	0.0822024	0.0209036	0.574493	1.18714	0.229786	0.302142	2.13326e+06	2.01858e+06	2.34062e+06	1.40439e+06	1.5344e+06	1.62904e+06	1.7719e+06	1.71664e+06	1.54383e+06	1.48548e+06	1.50864e+06	1.70272e+06	1.68552e+06	1.53887e+06	1.72957e+06	1.70692e+06	1.54376e+06	1.60819e+06	1.63698e+06	1.37361e+06	2.01573e+06	1.95667e+06	2.18375e+06	1.38371e+06	1.95006e+06	1.61555e+06	1.56881e+06	1.84575e+06	1.35875e+06	1.48548e+06	1.71571e+06	1.67732e+06	1.44933e+06	1.68976e+06	1.66472e+06	1.48578e+06
N1P1P0_YEASC	Glycerol-3-phosphate dehydrogenase OS=Saccharomyces cerevisiae (strain CEN.PK113-7D) GN=CENPK1137D_5033 PE=3 SV=1	31	31	39.595	1.18694	329	348A	0.624364	0.104099	0.170808	1.18694	0.32748	0.358163	8.97256e+06	8.75295e+06	9.12948e+06	5.24931e+06	6.59832e+06	6.27711e+06	6.51561e+06	7.65691e+06	6.92819e+06	7.33518e+06	8.22272e+06	7.57709e+06	6.84513e+06	7.60346e+06	7.9091e+06	6.81905e+06	7.61365e+06	7.95644e+06	7.14208e+06	7.24704e+06	8.47826e+06	8.48451e+06	8.51764e+06	5.17201e+06	8.38574e+06	6.22514e+06	5.76881e+06	8.23277e+06	6.0976e+06	7.33518e+06	9.3513e+06	7.46407e+06	5.88594e+06	8.34901e+06	7.61254e+06	5.93564e+06
N1P638_YEASC	Thioredoxin OS=Saccharomyces cerevisiae (strain CEN.PK113-7D) GN=CENPK1137D_3175 PE=3 SV=1	12	8	13.868	1.38285	362.1	348A	3.17e-05	3.87e-05	0.999954	1.18614	0.0141678	0.0800472	1.20112e+07	1.2236e+07	1.19844e+07	1.04198e+07	9.40127e+06	9.775e+06	1.07956e+07	9.35868e+06	1.06493e+07	9.98241e+06	1.03176e+07	1.05236e+07	1.4307e+07	1.25143e+07	1.38713e+07	1.36955e+07	1.20782e+07	1.02935e+07	1.02611e+07	1.03148e+07	1.13495e+07	1.18607e+07	1.11813e+07	1.02663e+07	1.1948e+07	9.69407e+06	9.5582e+06	1.00625e+07	9.37259e+06	9.98241e+06	1.17337e+07	1.03667e+07	1.23022e+07	1.37414e+07	1.33512e+07	1.19213e+07
N1P1Q8_YEASC	Pdr12p OS=Saccharomyces cerevisiae (strain CEN.PK113-7D) GN=CENPK1137D_1642 PE=3 SV=1	35	33	35.976	2.80489	363.1	WT	0.000150766	0.00013301	0.999041	1.1859	0.736553	0.5366	3.00465e+06	2.55255e+06	3.06994e+06	990311	1.45515e+06	1.88758e+06	2.06541e+06	2.70166e+06	1.33134e+06	1.57569e+06	1.58213e+06	1.63167e+06	4.27674e+06	4.3562e+06	4.04594e+06	4.38021e+06	4.08378e+06	4.57526e+06	4.59919e+06	3.91002e+06	2.83912e+06	2.47427e+06	2.8642e+06	975728	1.84934e+06	1.87195e+06	1.82868e+06	2.90485e+06	1.17173e+06	1.57569e+06	1.79928e+06	1.60733e+06	3.67746e+06	4.78334e+06	3.89423e+06	3.81275e+06
N1PAA5_YEASC	Fad1p OS=Saccharomyces cerevisiae (strain CEN.PK113-7D) GN=CENPK1137D_3783 PE=4 SV=1	2	2	1.994	1.95475	363.1	348A	9.38e-06	1.43e-05	0.999998	1.18535	0.267519	0.326032	113197	144499	95808.2	92333.9	71454.2	104252	99588	100829	140030	149227	151566	145341	190091	157074	174354	156389	196467	170769	191086	176906	106961	140067	89387.3	90974.2	90810.4	103389	88173.5	108412	123243	149227	172369	143173	163454	172476	167817	136129
N1NZ91_YEASC	Ahp1p OS=Saccharomyces cerevisiae (strain CEN.PK113-7D) GN=CENPK1137D_498 PE=4 SV=1	14	13	19.739	1.30397	362.1	348A	0.0645071	0.0172905	0.618479	1.18532	0.202563	0.283448	5.44529e+07	6.40019e+07	6.05773e+07	7.84659e+07	6.94654e+07	5.19063e+07	4.39055e+07	5.19629e+07	6.27738e+07	5.7689e+07	6.91172e+07	5.87258e+07	6.53562e+07	7.64638e+07	6.87665e+07	7.26877e+07	6.93299e+07	6.18109e+07	6.65245e+07	6.34073e+07	5.14531e+07	6.20391e+07	5.65175e+07	7.73105e+07	8.82829e+07	5.14766e+07	3.88732e+07	5.5871e+07	5.52482e+07	5.7689e+07	7.86037e+07	5.78498e+07	5.6198e+07	8.39614e+07	66188026	6.3271e+07
N1P6Z8_YEASC	Vtc1p OS=Saccharomyces cerevisiae (strain CEN.PK113-7D) GN=CENPK1137D_3480 PE=4 SV=1	3	3	2.88	1.52648	329	WT	0.000973697	0.000587207	0.986207	1.18487	0.111022	0.209203	909906	1.04213e+06	1.03464e+06	1.22722e+06	897523	944372	987437	727102	622884	708007	692269	737372	1.01626e+06	798027	1.02964e+06	947377	835116	725916	683280	869319	859779	1.01016e+06	965303	1.20915e+06	1.14065e+06	936553	874260	781787	548210	708007	787284	726373	873852	876277	991028	824644
N1NZS0_YEASC	Csr1p OS=Saccharomyces cerevisiae (strain CEN.PK113-7D) GN=CENPK1137D_748 PE=4 SV=1	11	11	13.787	1.31025	363.1	348A	0.0696114	0.0183005	0.604868	1.18446	0.117212	0.216355	1.58719e+06	1.28346e+06	1.2749e+06	1.39156e+06	1.35109e+06	1.0471e+06	1.30475e+06	971844	1.51417e+06	1.42372e+06	1.55918e+06	1.26918e+06	1.634e+06	1.57873e+06	1.17406e+06	1.60646e+06	1.2697e+06	1.50731e+06	1.63792e+06	1.71023e+06	1.49976e+06	1.2441e+06	1.18946e+06	1.37107e+06	1.71709e+06	1.03843e+06	1.15521e+06	1.04494e+06	1.33264e+06	1.42372e+06	1.77318e+06	1.25025e+06	1.40503e+06	1.73353e+06	1.13004e+06	1.39834e+06
N1P4C7_YEASC	Yrb30p OS=Saccharomyces cerevisiae (strain CEN.PK113-7D) GN=CENPK1137D_3296 PE=4 SV=1	4	4	3.988	1.23663	362.1	348A	0.0185875	0.00638695	0.807041	1.1828	0.059735	0.155772	218346	214758	225200	187594	149756	179443	185264	200700	176654	209717	184464	203328	203627	217223	229889	233657	195378	211029	215617	233372	206317	208172	210108	184832	190324	177957	164030	215795	155476	209717	209782	200295	175093	238522	221270	203386
N1P6Z3_YEASC	Rgi1p OS=Saccharomyces cerevisiae (strain CEN.PK113-7D) GN=CENPK1137D_3475 PE=4 SV=1	4	4	6.979	2.26406	329	WT	2.66e-09	2.04e-08	1	1.18255	0.0918747	0.19166	7.36865e+06	8.70727e+06	7.48595e+06	9.61906e+06	7.9548e+06	7.12257e+06	6.81215e+06	6.16914e+06	3.60183e+06	3.57902e+06	3.94276e+06	3.53189e+06	4.40955e+06	4.4673e+06	3.73371e+06	3.94978e+06	4.56292e+06	4.42952e+06	4.27568e+06	4.17924e+06	6.96271e+06	8.44023e+06	6.98425e+06	9.47741e+06	1.01097e+07	7.06361e+06	6.03136e+06	6.63312e+06	3.17002e+06	3.57902e+06	4.48392e+06	3.47921e+06	3.79166e+06	4.90534e+06	3.59371e+06	3.43808e+06
N1P2D5_YEASC	Def1p OS=Saccharomyces cerevisiae (strain CEN.PK113-7D) GN=CENPK1137D_952 PE=4 SV=1	8	8	10.967	1.28265	329	363.1	0.746473	0.120401	0.134058	1.18245	0.324041	0.357001	6.91044e+06	5.29349e+06	4.71156e+06	5.35302e+06	4.31498e+06	4.50396e+06	6.95619e+06	3.05737e+06	6.24201e+06	4.44831e+06	3.81661e+06	3.4547e+06	7.10256e+06	4.49843e+06	2.73968e+06	4.99519e+06	2.7836e+06	4.49775e+06	5.32138e+06	4.75861e+06	6.52974e+06	5.13114e+06	4.3958e+06	5.27419e+06	5.48387e+06	4.46667e+06	6.15889e+06	3.28731e+06	5.49369e+06	4.44831e+06	4.34045e+06	3.40317e+06	6.1073e+06	4.93952e+06	2.63695e+06	4.34806e+06
N1P8C0_YEASC	Mrp8p OS=Saccharomyces cerevisiae (strain CEN.PK113-7D) GN=CENPK1137D_1165 PE=4 SV=1	11	11	13.861	1.30266	362.1	348A	0.0196084	0.0066582	0.800408	1.18195	0.0524742	0.147303	8.40084e+06	8.16848e+06	7.50917e+06	6.47516e+06	6.52042e+06	6.1535e+06	7.08564e+06	6.09054e+06	8.3875e+06	6.48225e+06	6.86097e+06	6.66499e+06	9.80927e+06	7.49241e+06	7.69493e+06	8.67736e+06	7.43235e+06	8.20433e+06	8.40085e+06	7.69451e+06	7.93804e+06	7.91796e+06	7.00592e+06	6.37981e+06	8.28674e+06	6.10256e+06	6.27351e+06	6.54861e+06	7.38196e+06	6.48225e+06	7.80266e+06	6.56557e+06	8.43472e+06	8.22707e+06	7.4064e+06	7.5532e+06
N1NWP4_YEASC	Ddp1p OS=Saccharomyces cerevisiae (strain CEN.PK113-7D) GN=CENPK1137D_2180 PE=4 SV=1	6	6	5.982	1.21685	329	363.1	0.000125387	0.000115593	0.999301	1.18096	0.0046204	0.0475545	1.0538e+06	1.06559e+06	1.03461e+06	996269	957473	809365	890821	856654	926886	878136	899795	827856	1.01509e+06	1.04431e+06	953403	1.00607e+06	790401	887594	894696	837988	995750	1.03291e+06	965269	981598	1.21684e+06	802664	788717	921082	815766	878136	1.02329e+06	815508	872853	1.14671e+06	917654	875736
N1P518_YEASC	Coatomer subunit beta OS=Saccharomyces cerevisiae (strain CEN.PK113-7D) GN=CENPK1137D_4062 PE=4 SV=1	36	35	42.229	1.20422	329	362.1	0.113452	0.0268224	0.513387	1.18095	0.154531	0.24777	3.0454e+06	3.1481e+06	3.45904e+06	3.20568e+06	3.4589e+06	2.49754e+06	2.06426e+06	2.86737e+06	3.10605e+06	2.81111e+06	3.41367e+06	2.93038e+06	2.56903e+06	2.86538e+06	2.64667e+06	2.59655e+06	2.76811e+06	2.62432e+06	2.97224e+06	2.75296e+06	2.87763e+06	3.05155e+06	3.22722e+06	3.15847e+06	4.39588e+06	2.47686e+06	1.82766e+06	3.08302e+06	2.73368e+06	2.81111e+06	3.8822e+06	2.88667e+06	2.20904e+06	3.14634e+06	2.54743e+06	2.26016e+06
N1NZ79_YEASC	Non-specific serine/threonine protein kinase OS=Saccharomyces cerevisiae (strain CEN.PK113-7D) GN=CENPK1137D_483 PE=4 SV=1	4	4	3.928	1.2716	329	363.1	0.0378011	0.0112429	0.707835	1.18048	0.0699534	0.166751	297266	231156	241813	290133	222229	220933	247917	207171	249636	239406	247283	224262	249432	214434	247874	227021	232953	171874	220306	208750	280889	224067	225607	285861	282429	219103	219501	222752	219708	239406	281224	220917	214480	235460	238579	197611
N1P1U8_YEASC	Vtc3p OS=Saccharomyces cerevisiae (strain CEN.PK113-7D) GN=CENPK1137D_1682 PE=4 SV=1	23	21	29.785	1.70485	329	363.1	2.66e-08	1.4e-07	1	1.18016	0.0324506	0.116927	1.98043e+06	2.05612e+06	2.23781e+06	2.49376e+06	1.78802e+06	1.95011e+06	1.94847e+06	1.74303e+06	1.44793e+06	1.28006e+06	1.27334e+06	1.24426e+06	1.72226e+06	1.72221e+06	1.64613e+06	1.58823e+06	1.2286e+06	1.25114e+06	1.3613e+06	1.302e+06	1.87133e+06	1.99307e+06	2.08784e+06	2.45704e+06	2.27237e+06	1.93396e+06	1.72514e+06	1.87412e+06	1.27435e+06	1.28006e+06	1.4481e+06	1.2257e+06	1.48092e+06	1.89108e+06	1.58441e+06	1.38248e+06
N1P9H9_YEASC	Aim17p OS=Saccharomyces cerevisiae (strain CEN.PK113-7D) GN=CENPK1137D_5330 PE=4 SV=1	17	17	23.903	1.28483	363.1	348A	1.27e-05	1.82e-05	0.999995	1.1785	0.000842885	0.0265542	6.55854e+06	6.81549e+06	6.09684e+06	6.46393e+06	5.51558e+06	5.66665e+06	5.31499e+06	5.50941e+06	6.60589e+06	6.65369e+06	6.53238e+06	6.95558e+06	6.64816e+06	6.73949e+06	7.45821e+06	7.42661e+06	7.64323e+06	7.19356e+06	6.87076e+06	6.56714e+06	6.19722e+06	6.60647e+06	5.68824e+06	6.36875e+06	7.0097e+06	5.61974e+06	4.7058e+06	5.92377e+06	5.81395e+06	6.65369e+06	7.42896e+06	6.85183e+06	5.71657e+06	7.40032e+06	7.17855e+06	6.46448e+06
N1NY62_YEASC	1,2-dihydroxy-3-keto-5-methylthiopentene dioxygenase OS=Saccharomyces cerevisiae (strain CEN.PK113-7D) GN=ADI1 PE=3 SV=1	5	4	4.978	1.22639	WT	362.1	0.216569	0.0447461	0.384811	1.17832	0.342008	0.366363	843645	647319	925237	616612	416423	713788	763854	679770	841652	699991	780089	800058	663041	578289	602789	701398	665417	652168	619257	610132	797169	627466	863229	607532	529229	707879	676303	730894	740750	699991	887158	788124	570131	634992	580187	610531
N1PA43_YEASC	Icl1p OS=Saccharomyces cerevisiae (strain CEN.PK113-7D) GN=CENPK1137D_3473 PE=3 SV=1	34	34	44.563	1.58224	WT	348A	0.141212	0.0318974	0.470531	1.17827	0.807913	0.562722	1.4455e+07	9.81551e+06	1.34164e+07	4.24374e+06	7.50331e+06	9.37644e+06	7.84871e+06	1.08581e+07	1.43745e+07	1.24698e+07	1.54517e+07	1.40106e+07	1.05833e+07	1.14819e+07	1.25848e+07	1.10954e+07	1.16925e+07	1.30184e+07	1.33122e+07	1.17403e+07	1.36587e+07	9.51448e+06	1.25173e+07	4.18125e+06	9.53588e+06	9.29881e+06	6.94911e+06	1.16748e+07	1.26512e+07	1.24698e+07	1.75725e+07	1.38016e+07	9.10033e+06	1.26077e+07	1.21129e+07	9.65802e+06
N1NVV7_YEASC	Rcn2p OS=Saccharomyces cerevisiae (strain CEN.PK113-7D) GN=CENPK1137D_2236 PE=4 SV=1	8	8	9.963	1.25908	363.1	WT	0.000976962	0.000588441	0.986152	1.17812	0.0408376	0.128488	2.33876e+06	2.25026e+06	2.06274e+06	1.97041e+06	1.72306e+06	1.85207e+06	2.08424e+06	1.65922e+06	1.93205e+06	1.78714e+06	1.64285e+06	1.70449e+06	2.41614e+06	1.99674e+06	2.09648e+06	2.24934e+06	2.13355e+06	2.28311e+06	2.279e+06	2.20163e+06	2.20992e+06	2.18125e+06	1.9245e+06	1.94139e+06	2.18982e+06	1.83674e+06	1.84535e+06	1.78401e+06	1.70042e+06	1.78714e+06	1.86834e+06	1.67906e+06	2.07757e+06	2.19253e+06	2.01787e+06	1.95794e+06
N1P604_YEASC	Pgm3p OS=Saccharomyces cerevisiae (strain CEN.PK113-7D) GN=CENPK1137D_320 PE=4 SV=1	4	3	3.794	1.32149	362.1	348A	0.401078	0.0731932	0.259971	1.17805	0.364364	0.378032	1.50709e+06	1.4693e+06	1.19923e+06	1.31013e+06	569487	1.35668e+06	1.49819e+06	1.2323e+06	1.70638e+06	1.20477e+06	1.12908e+06	1.42525e+06	1.75793e+06	1.09889e+06	1.49153e+06	1.80539e+06	1.63518e+06	1.29423e+06	1.49321e+06	1.49958e+06	1.42407e+06	1.42424e+06	1.11886e+06	1.29084e+06	723756	1.34544e+06	1.32647e+06	1.32498e+06	1.50181e+06	1.20477e+06	1.28404e+06	1.40399e+06	1.51159e+06	1.20664e+06	1.4356e+06	1.5715e+06
N1NXN7_YEASC	Glutamate decarboxylase OS=Saccharomyces cerevisiae (strain CEN.PK113-7D) GN=CENPK1137D_289 PE=3 SV=1	7	7	7.933	1.64154	362.1	348A	4.35e-07	1.25e-06	1	1.17737	0.048306	0.140945	517249	635458	571674	507301	441108	497606	442273	514490	469728	459942	504655	485271	753757	750095	862831	744809	706779	658331	679626	594288	488754	615970	533361	499831	560600	493487	391581	553184	413414	459942	573920	478032	648136	823645	830479	648318
N1P848_YEASC	Rxt2p OS=Saccharomyces cerevisiae (strain CEN.PK113-7D) GN=CENPK1137D_4641 PE=4 SV=1	3	3	2.991	1.61881	329	WT	0.00895776	0.00352919	0.883669	1.17682	0.280774	0.33218	350445	341113	238883	278064	236535	292908	306865	190615	235896	164728	147365	198551	269916	174220	209820	233709	202131	174667	197249	189145	331139	330651	222873	273970	300611	290483	271693	204951	207616	164728	167591	195590	232093	191303	201953	203432
N1P0A0_YEASC	Uncharacterized protein OS=Saccharomyces cerevisiae (strain CEN.PK113-7D) GN=CENPK1137D_117 PE=4 SV=1	2	2	1.994	1.64288	363.1	348A	0.000908781	0.000553753	0.987304	1.17676	0.162958	0.252763	83951.6	112111	100798	99025.3	98880.4	92875.8	67220.9	77443.6	103240	92934.9	140097	114790	108936	151077	137523	137547	146403	152955	126203	127138	79326.7	108672	94042.7	97567.1	125666	92106.9	59516.2	83268.1	90863.2	92934.9	159326	113078	93670.8	165891	132367	119728
N1P2Z3_YEASC	Cue5p OS=Saccharomyces cerevisiae (strain CEN.PK113-7D) GN=CENPK1137D_2062 PE=4 SV=1	13	13	16.845	1.17621	329	348A	0.740105	0.11955	0.135859	1.17621	0.144407	0.239819	3.96983e+06	3.28609e+06	3.16793e+06	2.92921e+06	3.19072e+06	2.7487e+06	3.10105e+06	2.31218e+06	3.79858e+06	2.92932e+06	3.11919e+06	2.44494e+06	4.13934e+06	3.21683e+06	2.32845e+06	3.34809e+06	2.42745e+06	3.28679e+06	3.93801e+06	3.47936e+06	3.75113e+06	3.18531e+06	2.95562e+06	2.88608e+06	4.05506e+06	2.72595e+06	2.74562e+06	2.48607e+06	3.34318e+06	2.92932e+06	3.5473e+06	2.40847e+06	3.5593e+06	3.53225e+06	2.24114e+06	2.91434e+06
N1NVS2_YEASC	Uncharacterized protein OS=Saccharomyces cerevisiae (strain CEN.PK113-7D) GN=CENPK1137D_2111 PE=4 SV=1	3	3	2.565	1.56995	362.1	348A	0.0322881	0.00995847	0.7319	1.17588	0.272619	0.328409	465075	446617	431081	641922	532009	413218	326036	416579	436702	485760	629937	713365	823175	620239	595553	610853	489556	680837	529651	643573	439454	432920	402190	632469	676125	409797	288667	447909	384348	485760	716397	702724	707826	681056	573222	531717
N1P3A3_YEASC	Rpl30p OS=Saccharomyces cerevisiae (strain CEN.PK113-7D) GN=CENPK1137D_2941 PE=4 SV=1	3	3	5.98	1.38694	329	363.1	0.00188615	0.00100206	0.971105	1.17576	0.0435982	0.133211	2.96779e+07	2.83788e+07	3.20686e+07	3.50961e+07	2.97683e+07	2.49234e+07	2.70168e+07	2.47943e+07	2.42061e+07	2.44669e+07	2.60118e+07	2.3408e+07	2.36589e+07	1.94645e+07	2.56821e+07	2.28622e+07	2.32789e+07	1.99057e+07	2.03267e+07	2.67745e+07	2.80429e+07	2.75085e+07	2.99194e+07	3.45793e+07	3.78322e+07	2.47171e+07	2.39202e+07	2.66591e+07	2.13041e+07	2.44669e+07	2.9582e+07	2.30588e+07	2.03436e+07	2.1373e+07	2.47191e+07	1.99004e+07
N1NYJ6_YEASC	Sso2p OS=Saccharomyces cerevisiae (strain CEN.PK113-7D) GN=CENPK1137D_218 PE=3 SV=1	6	5	10.967	1.17352	329	348A	0.103512	0.0250417	0.531043	1.17352	0.0305678	0.112048	3.02654e+06	2.93863e+06	2.92736e+06	2.46946e+06	2.34417e+06	2.45348e+06	2.26044e+06	2.62387e+06	3.07237e+06	2.54299e+06	2.48122e+06	2.30538e+06	2.77134e+06	2.53491e+06	2.70204e+06	2.92036e+06	2.48789e+06	2.43778e+06	2.69633e+06	2.54113e+06	2.85981e+06	2.8485e+06	2.73118e+06	2.43309e+06	2.97918e+06	2.43316e+06	2.00136e+06	2.8212e+06	2.70404e+06	2.54299e+06	2.82178e+06	2.27099e+06	2.383e+06	2.78347e+06	2.60073e+06	2.54203e+06
N1P354_YEASC	PAB-dependent poly(A)-specific ribonuclease subunit PAN2 OS=Saccharomyces cerevisiae (strain CEN.PK113-7D) GN=PAN2 PE=3 SV=1	7	7	6.747	1.20419	329	WT	0.390544	0.0716574	0.265343	1.17247	0.263549	0.323715	229634	229821	292769	260514	144483	248948	257549	212784	208848	217030	210439	204696	230854	274902	259289	210780	218563	208568	177956	273095	216983	222773	273148	256678	183622	246887	228029	228788	183810	217030	239323	201643	198505	301857	249567	183473
N1P2U1_YEASC	Dsd1p OS=Saccharomyces cerevisiae (strain CEN.PK113-7D) GN=CENPK1137D_3267 PE=4 SV=1	10	10	10.928	1.31495	329	363.1	0.0278455	0.0088112	0.753466	1.17198	0.17237	0.260961	1.10087e+06	1.09093e+06	1.09645e+06	841009	686433	920296	963685	952910	882636	788562	839823	872034	727455	771908	926349	812542	834894	798403	726921	780025	1.04022e+06	1.05747e+06	1.02297e+06	828625	872382	912677	853230	1.02458e+06	776821	788562	955091	859026	625519	847597	891615	707277
N1P6U1_YEASC	Cdc28p OS=Saccharomyces cerevisiae (strain CEN.PK113-7D) GN=CENPK1137D_4712 PE=3 SV=1	15	13	16.385	1.55614	363.1	348A	0.000265363	0.000210635	0.997625	1.17197	0.122732	0.221459	6.10899e+06	7.98449e+06	8.10797e+06	7.18707e+06	6.61232e+06	6.87902e+06	5.27356e+06	6.31127e+06	7.43597e+06	9.36825e+06	8.98983e+06	9.76579e+06	9.19925e+06	8.8347e+06	9.14353e+06	8.99851e+06	1.12575e+07	9.40751e+06	8.3326e+06	1.00244e+07	5.77244e+06	7.73961e+06	7.56458e+06	7.08123e+06	8.40354e+06	6.82207e+06	4.66912e+06	6.78593e+06	6.54451e+06	9.36825e+06	1.02237e+07	9.62013e+06	7.91019e+06	9.70098e+06	8.80069e+06	7.83274e+06
N1NZ13_YEASC	Ald4p OS=Saccharomyces cerevisiae (strain CEN.PK113-7D) GN=CENPK1137D_2389 PE=3 SV=1	35	33	57.625	1.54601	329	363.1	0.0118009	0.00442796	0.857754	1.17047	0.493116	0.436944	172760578	1.61866e+08	1.70743e+08	8.76432e+07	1.13782e+08	1.22924e+08	1.22195e+08	1.47745e+08	1.35277e+08	1.26834e+08	1.37683e+08	1.38965e+08	9.20264e+07	1.03866e+08	1.10846e+08	9.97133e+07	1.00553e+08	1.01711e+08	9.58812e+07	8.54305e+07	163243159	1.56902e+08	1.593e+08	8.63526e+07	144604549	1.21907e+08	1.08189e+08	158856278	1.19059e+08	1.26834e+08	1.5658e+08	1.36892e+08	7.9131e+07	1.1405e+08	1.0669e+08	8.67953e+07
N1P0Q9_YEASC	Oct1p OS=Saccharomyces cerevisiae (strain CEN.PK113-7D) GN=CENPK1137D_1173 PE=3 SV=1	3	3	2.449	1.63046	329	362.1	0.0160256	0.00564147	0.824705	1.17023	0.32928	0.358886	75914.1	44665.8	66701	57995.2	57220.6	48016.2	42973	61387	58647.8	46640	59349.4	44840.5	23880.5	43330.3	46578.2	36644.5	44060.5	40228.1	35293.2	41001.8	71731.9	43296	62230.8	57141.2	72721.1	47618.6	38047.6	66003.9	51616.8	46640	67495.3	44171.7	20534.2	47579	44831.7	31897.2
N1P5U8_YEASC	Smt3p OS=Saccharomyces cerevisiae (strain CEN.PK113-7D) GN=CENPK1137D_4337 PE=4 SV=1	6	6	7.782	1.36944	362.1	348A	0.0438334	0.0126893	0.684238	1.16961	0.127958	0.226506	6.43266e+06	5.41521e+06	5.8482e+06	5.44112e+06	4.90216e+06	4.50051e+06	6.18535e+06	4.19391e+06	6.73669e+06	5.16175e+06	5.12611e+06	5.26172e+06	8.31471e+06	6.13382e+06	5.65932e+06	6.98239e+06	5.6896e+06	5.9541e+06	6.01775e+06	6.087e+06	6.07829e+06	5.24913e+06	5.45626e+06	5.36099e+06	6.23011e+06	4.46325e+06	5.47641e+06	4.50933e+06	5.92906e+06	5.16175e+06	5.82968e+06	5.18324e+06	7.14959e+06	6.73526e+06	5.44712e+06	6.07782e+06
N1NXL4_YEASC	PRA1 family protein OS=Saccharomyces cerevisiae (strain CEN.PK113-7D) GN=CENPK1137D_2635 PE=3 SV=1	6	6	7.969	1.16943	329	348A	0.00329034	0.00155135	0.949889	1.16943	0.00548718	0.0513745	3.05732e+06	3.52049e+06	3.2659e+06	3.07623e+06	2.87071e+06	2.71175e+06	2.66689e+06	2.79875e+06	2.67112e+06	2.93983e+06	2.79423e+06	2.99159e+06	2.87764e+06	2.81356e+06	2.86518e+06	2.72587e+06	2.80038e+06	2.92594e+06	2.7022e+06	3.06946e+06	2.88889e+06	3.41252e+06	3.04702e+06	3.03093e+06	3.64836e+06	2.6893e+06	2.36122e+06	3.00924e+06	2.35089e+06	2.93983e+06	3.17774e+06	2.94696e+06	2.4744e+06	3.08944e+06	2.75775e+06	2.37274e+06
N1NWG5_YEASC	She4p OS=Saccharomyces cerevisiae (strain CEN.PK113-7D) GN=CENPK1137D_2055 PE=4 SV=1	4	2	3.881	1.16828	329	348A	0.241227	0.0487722	0.36297	1.16828	0.0860333	0.18554	231406	247485	273036	252134	246862	179571	202074	230929	223901	265152	271332	230593	227230	271824	219010	211082	216942	240401	241387	269856	218658	239895	254737	248421	313735	178085	178913	248296	197059	265152	308573	227154	195389	298477	210798	183736
N1P3G4_YEASC	Acb1p OS=Saccharomyces cerevisiae (strain CEN.PK113-7D) GN=CENPK1137D_3006 PE=4 SV=1	7	7	12.954	1.40021	329	363.1	0.00293894	0.00141941	0.954961	1.16665	0.165438	0.254488	3.22596e+07	3.63063e+07	3.4377e+07	2.58402e+07	3.14346e+07	2.41708e+07	2.92385e+07	2.55436e+07	2.57472e+07	2.36549e+07	2.43705e+07	2.35894e+07	2.74349e+07	2.59017e+07	2.21954e+07	2.40287e+07	2.3861e+07	2.3877e+07	2.34149e+07	2.08214e+07	3.04825e+07	3.51929e+07	3.20731e+07	2.54597e+07	3.99499e+07	2.39707e+07	2.58872e+07	2.74647e+07	2.26605e+07	2.36549e+07	2.77154e+07	2.32375e+07	2.35905e+07	2.84414e+07	2.13631e+07	2.09157e+07
N1P9N9_YEASC	Ctp1p OS=Saccharomyces cerevisiae (strain CEN.PK113-7D) GN=CENPK1137D_4850 PE=3 SV=1	2	2	2.991	2.37257	WT	348A	0.000336106	0.000252393	0.996621	1.16653	0.327699	0.358163	142472	136064	123792	122210	147284	118429	63976.7	119965	243876	249014	338853	235093	96056.9	151565	126940	146258	181912	126156	169577	164450	134623	131891	115495	120410	187181	117449	56643.9	128987	214639	249014	385361	231586	82596.7	166426	122181	127310
N1P1A6_YEASC	Oye2p OS=Saccharomyces cerevisiae (strain CEN.PK113-7D) GN=CENPK1137D_5329 PE=4 SV=1	24	23	37.75	1.20143	329	362.1	5.74e-06	9.94e-06	0.999999	1.1665	0.000439588	0.0195272	1.52576e+07	1.49109e+07	1.45195e+07	1.50783e+07	1.3139e+07	1.33326e+07	1.24245e+07	1.23395e+07	1.21604e+07	1.21989e+07	1.3054e+07	1.24538e+07	1.29807e+07	1.16002e+07	1.23153e+07	1.28497e+07	1.25826e+07	1.22215e+07	1.26221e+07	1.27289e+07	1.44171e+07	1.44536e+07	1.35464e+07	1.48563e+07	1.66982e+07	1.32222e+07	1.10005e+07	1.32675e+07	1.07026e+07	1.21989e+07	1.48457e+07	1.2268e+07	1.11617e+07	1.27376e+07	1.18535e+07	1.1185e+07
N1P5P6_YEASC	Nde2p OS=Saccharomyces cerevisiae (strain CEN.PK113-7D) GN=CENPK1137D_3741 PE=4 SV=1	4	3	4.861	2.4365	329	363.1	0.204095	0.0426901	0.396804	1.16592	0.948486	0.61033	189837	359971	268271	48964.7	165132	161581	135693	281251	44225.3	121099	128373	135869	90984.2	123073	142903	110372	94649.8	100806	56706	103693	179379	348931	250292	48243.6	209865	160243	120140	302403	38923.4	121099	145993	133842	78234.9	135140	137545	96073.3
N1P7B4_YEASC	Dld3p OS=Saccharomyces cerevisiae (strain CEN.PK113-7D) GN=CENPK1137D_3610 PE=4 SV=1	23	23	33.842	1.60063	329	362.1	0.0389158	0.0115267	0.703278	1.16565	0.397022	0.39236	3.29544e+06	3.83453e+06	3.53024e+06	5.25231e+06	4.84357e+06	3.12686e+06	2.19104e+06	3.48975e+06	2.94002e+06	3.17964e+06	3.74373e+06	3.19085e+06	2.36716e+06	2.75901e+06	2.56092e+06	2.25432e+06	3.54186e+06	3.29579e+06	3.49498e+06	3.51243e+06	3.11389e+06	3.71693e+06	3.29365e+06	5.17497e+06	6.15565e+06	3.10097e+06	1.93991e+06	3.75221e+06	2.58755e+06	3.17964e+06	4.25757e+06	3.14326e+06	2.03545e+06	3.02954e+06	2.46489e+06	1.96227e+06
N1NYG0_YEASC	Iah1p OS=Saccharomyces cerevisiae (strain CEN.PK113-7D) GN=CENPK1137D_2144 PE=4 SV=1	3	3	2.887	1.28795	WT	348A	0.0117081	0.00439887	0.858547	1.1641	0.103677	0.2026	187392	187677	188277	151307	164089	128238	162055	159532	222468	196829	188773	182617	183538	184068	170931	184101	177130	193334	172651	189330	177068	181921	175659	149079	208539	127176	143481	171530	195798	196829	214682	179893	157820	202117	164522	160251
N1P6U9_YEASC	Sap155p OS=Saccharomyces cerevisiae (strain CEN.PK113-7D) GN=CENPK1137D_3425 PE=4 SV=1	7	7	7.897	1.18836	363.1	348A	0.000935108	0.000567391	0.986859	1.16396	0.0110209	0.0721712	282147	287599	312427	322632	267906	247392	246650	273141	270543	266933	297640	292526	298226	319002	297744	304564	297029	302338	304433	326256	266604	278778	291489	317881	340480	245344	218380	293683	238109	266933	338492	288163	256437	350282	286580	265107
N1NYF8_YEASC	Sip5p OS=Saccharomyces cerevisiae (strain CEN.PK113-7D) GN=CENPK1137D_173 PE=4 SV=1	4	4	3.988	1.28937	WT	348A	0.0106181	0.00406366	0.868109	1.16333	0.0679991	0.164617	152520	185355	177475	159975	156248	131021	133542	159697	209744	177039	172669	189035	159065	206573	186666	163795	178613	192651	171953	187556	144118	179670	165581	157619	198574	129936	118236	171708	184599	177039	196368	186216	136776	226828	179667	142576
N1P5I1_YEASC	Rpb7p OS=Saccharomyces cerevisiae (strain CEN.PK113-7D) GN=CENPK1137D_4232 PE=4 SV=1	2	2	1.987	1.16217	329	348A	0.726231	0.117573	0.139818	1.16217	0.326882	0.357942	249302	241716	365484	359717	232878	241115	266269	306242	255402	263760	332847	327988	246866	321947	295289	269791	270590	261483	213090	336894	235568	234303	340990	354420	295963	239119	235750	329274	224784	263760	378531	323096	212273	353516	284217	234839
N1P9F3_YEASC	Rfc5p OS=Saccharomyces cerevisiae (strain CEN.PK113-7D) GN=CENPK1137D_4635 PE=4 SV=1	9	9	11.955	20.5145	329	363.1	4.01e-10	4.27e-09	1	1.16109	0.39982	0.393858	1.24822e+07	1.39212e+07	1.55835e+07	1.59865e+07	1.8187e+07	1.0334e+07	6.09433e+06	1.53147e+07	5.24036e+06	5.73433e+06	6.96586e+06	5.16697e+06	4.27963e+06	6.19153e+06	4.91025e+06	4.47766e+06	631666	632681	616529	945103	1.17946e+07	1.34943e+07	1.45391e+07	1.57511e+07	2.31137e+07	1.02485e+07	5.39582e+06	1.64665e+07	4.61212e+06	5.73433e+06	7.92194e+06	5.0899e+06	3.67994e+06	6.79863e+06	4.72614e+06	3.89758e+06
N1P2J5_YEASC	Utp9p OS=Saccharomyces cerevisiae (strain CEN.PK113-7D) GN=CENPK1137D_5348 PE=4 SV=1	14	13	17.751	1.43226	363.1	348A	2.18e-05	2.88e-05	0.99998	1.16099	0.0258494	0.104737	6.64895e+06	6.74804e+06	6.7721e+06	8.00867e+06	5.84406e+06	6.27284e+06	6.35921e+06	5.7943e+06	6.85856e+06	7.82812e+06	7.8225e+06	7.88658e+06	8.55207e+06	7.44031e+06	8.05134e+06	8.3297e+06	9.1562e+06	8.4557e+06	7.96752e+06	9.18216e+06	6.28266e+06	6.54108e+06	6.31825e+06	7.89073e+06	7.42717e+06	6.22091e+06	5.63033e+06	6.23008e+06	6.03632e+06	7.82812e+06	8.89615e+06	7.76894e+06	7.3537e+06	8.16986e+06	7.74944e+06	7.25058e+06
N1NXD6_YEASC	Mpd1p OS=Saccharomyces cerevisiae (strain CEN.PK113-7D) GN=CENPK1137D_2303 PE=4 SV=1	4	4	3.977	1.23823	362.1	WT	0.00707917	0.00291902	0.903008	1.16086	0.00204836	0.0362557	111369	103110	100708	103105	90645.5	93152.2	91122.7	85408.4	102846	88341.2	84177.1	77834.7	120787	94322.4	109921	112311	100196	92866.8	104816	91273.9	105233	99948.2	93958.8	101586	115201	92381	80678.4	91831.9	90516.3	88341.2	95730.6	76673.7	103862	103571	105800	97760.9
N1NY87_YEASC	V-type proton ATPase subunit a OS=Saccharomyces cerevisiae (strain CEN.PK113-7D) GN=CENPK1137D_83 PE=3 SV=1	5	5	5.949	1.24681	WT	362.1	0.277535	0.0544667	0.334527	1.15993	0.358173	0.374928	396595	653780	596438	618963	487658	445136	412914	607660	559000	469393	695664	546990	438039	447997	481674	453773	458376	520526	564028	573976	374747	633729	556466	609848	619760	441451	365587	653361	491985	469393	791146	538831	376658	491925	463613	394986
N1NYI1_YEASC	Uncharacterized protein OS=Saccharomyces cerevisiae (strain CEN.PK113-7D) GN=CENPK1137D_1 PE=4 SV=1	7	7	9.866	1.3568	329	362.1	0.00107775	0.000634999	0.98445	1.15965	0.0295943	0.110743	4.30907e+06	5.06258e+06	4.79853e+06	4.28085e+06	4.09352e+06	4.22608e+06	3.65466e+06	3.93661e+06	3.41685e+06	3.6882e+06	3.92479e+06	3.20307e+06	2.9927e+06	3.69892e+06	3.60098e+06	3.30628e+06	4.17567e+06	3.99385e+06	3.50221e+06	3.63883e+06	4.07168e+06	4.90732e+06	4.47694e+06	4.21781e+06	5.20242e+06	4.1911e+06	3.23577e+06	4.23268e+06	3.00722e+06	3.6882e+06	4.46347e+06	3.15529e+06	2.57334e+06	4.06162e+06	3.46595e+06	2.87795e+06
N1P7Q4_YEASC	Aspartate aminotransferase OS=Saccharomyces cerevisiae (strain CEN.PK113-7D) GN=CENPK1137D_895 PE=4 SV=1	2	2	1.953	1.72328	362.1	348A	0.000248989	0.000199751	0.997846	1.15798	0.254337	0.317722	60419.9	57167	50592.3	48524.6	33199.1	49212.2	46145.2	58582.2	53497.3	53118.1	50473.6	54055.7	76498.2	80386.3	85928	79680.1	61689.9	64134.7	71214.9	90171.2	57091.4	55413.7	47201.7	47810	42192.5	48804.8	40856.1	62988.1	47083.8	53118.1	57401.2	53249.4	65778.8	88268.4	82706.1	69357.5
N1P6K2_YEASC	Msh6p OS=Saccharomyces cerevisiae (strain CEN.PK113-7D) GN=CENPK1137D_3919 PE=3 SV=1	5	5	4.966	1.39032	363.1	348A	0.000649844	0.000422371	0.991648	1.15736	0.0999856	0.199739	1.55285e+07	1.80303e+07	1.84168e+07	2.1754e+07	1.61286e+07	1.54034e+07	1.6744e+07	1.54292e+07	2.05843e+07	2.16859e+07	2.23707e+07	2.06763e+07	2.12087e+07	2.0488e+07	1.83661e+07	2.39136e+07	2.31278e+07	2.13129e+07	2.00455e+07	2.40845e+07	1.4673e+07	1.74773e+07	1.71825e+07	2.14337e+07	2.04976e+07	1.52759e+07	1.48248e+07	1.65896e+07	1.81165e+07	2.16859e+07	2.54412e+07	2.03679e+07	1.82368e+07	2.24969e+07	1.76774e+07	2.08156e+07
N1P9M6_YEASC	Rib5p OS=Saccharomyces cerevisiae (strain CEN.PK113-7D) GN=CENPK1137D_4815 PE=4 SV=1	6	5	6.978	1.22427	329	WT	0.000564505	0.000376083	0.993051	1.15726	0.00994726	0.0685266	1.36269e+06	1.30716e+06	1.31719e+06	1.22277e+06	1.03525e+06	1.13892e+06	1.11611e+06	1.21157e+06	1.0021e+06	1.08775e+06	1.02239e+06	1.14319e+06	1.1592e+06	1.13388e+06	1.25667e+06	1.17477e+06	1.12415e+06	1.08763e+06	1.08864e+06	1.16134e+06	1.28762e+06	1.26707e+06	1.22891e+06	1.20477e+06	1.31568e+06	1.12949e+06	988184	1.30269e+06	881963	1.08775e+06	1.16271e+06	1.12614e+06	996769	1.24506e+06	1.20955e+06	1.02258e+06
N1P3L1_YEASC	Ybp2p OS=Saccharomyces cerevisiae (strain CEN.PK113-7D) GN=CENPK1137D_2914 PE=4 SV=1	4	4	3.516	1.63459	362.1	348A	0.000225026	0.000184385	0.998159	1.15687	0.100513	0.200278	560610	614699	601668	533170	407792	567059	528642	493399	790138	694097	669702	646955	936282	703860	829020	794941	619809	729109	850607	633919	529726	595847	561345	525319	518259	562364	468050	530506	695412	694097	761620	637305	805084	772876	797935	691956
N1P1A9_YEASC	Bna3p OS=Saccharomyces cerevisiae (strain CEN.PK113-7D) GN=CENPK1137D_1241 PE=4 SV=1	11	10	11.537	1.19877	329	363.1	0.407446	0.0741671	0.256792	1.15655	0.302765	0.346179	1.74784e+06	2.03472e+06	2.18262e+06	2.62091e+06	2.34087e+06	1.68104e+06	1.43734e+06	1.96459e+06	1.78172e+06	1.88027e+06	1.79463e+06	1.85596e+06	1.62603e+06	2.03042e+06	2.05505e+06	1.6091e+06	1.9494e+06	1.72394e+06	1.74989e+06	1.73914e+06	1.65155e+06	1.97232e+06	2.03634e+06	2.58231e+06	2.97499e+06	1.66712e+06	1.27259e+06	2.11235e+06	1.56811e+06	1.88027e+06	2.04095e+06	1.82827e+06	1.39818e+06	2.22952e+06	1.97799e+06	1.40064e+06
N1P179_YEASC	Superoxide dismutase [Cu-Zn] OS=Saccharomyces cerevisiae (strain CEN.PK113-7D) GN=CENPK1137D_1398 PE=3 SV=1	10	10	15.945	1.26287	329	WT	0.208941	0.0435118	0.392062	1.1564	0.157179	0.248859	5.57561e+07	5.10758e+07	4.69517e+07	5.12511e+07	4.89445e+07	4.14827e+07	5.19607e+07	3.49162e+07	4.86523e+07	3.85558e+07	3.84681e+07	3.66799e+07	5.80998e+07	4.46747e+07	3.60915e+07	4.73779e+07	3.71563e+07	4.30269e+07	4.60425e+07	4.29163e+07	5.26845e+07	4.95094e+07	4.38051e+07	5.04964e+07	6.22032e+07	4.11393e+07	4.60051e+07	3.75422e+07	4.28196e+07	3.85558e+07	4.37479e+07	3.61328e+07	4.99584e+07	4.90552e+07	3.47382e+07	4.12401e+07
N1NY18_YEASC	Cog6p OS=Saccharomyces cerevisiae (strain CEN.PK113-7D) GN=CENPK1137D_2638 PE=4 SV=1	2	2	1.994	1.15637	329	348A	0.305225	0.058523	0.315235	1.15637	0.0848935	0.184953	147372	137997	171488	174165	126089	141631	148898	129073	151238	124220	154720	133488	118045	152772	147290	160301	160643	144598	155456	146898	139254	133765	159995	171600	160245	140458	131832	138781	133107	124220	175956	131496	101504	167752	141767	139534
N1P1Y8_YEASC	Mig1p OS=Saccharomyces cerevisiae (strain CEN.PK113-7D) GN=CENPK1137D_2937 PE=4 SV=1	4	4	3.971	1.2877	WT	363.1	0.335323	0.0632608	0.296174	1.15572	0.361223	0.376617	210887	135756	159477	134614	117651	148606	173406	114738	204093	157595	134364	154188	192490	120626	128669	150752	141213	125583	125113	113054	199270	131592	148789	132631	149521	147376	153531	123367	179625	157595	152806	151888	165517	132454	123844	131222
N1P2G9_YEASC	Rho1p OS=Saccharomyces cerevisiae (strain CEN.PK113-7D) GN=CENPK1137D_1857 PE=3 SV=1	12	11	15.642	1.15513	329	348A	0.0031397	0.00149751	0.952045	1.15513	0.0106369	0.0712578	1.06009e+07	1.05869e+07	1.09281e+07	1.07343e+07	1.01936e+07	9.20725e+06	8.40672e+06	9.28798e+06	1.01513e+07	9.40495e+06	1.02279e+07	9.53109e+06	1.02803e+07	1.08698e+07	1.09851e+07	1.04347e+07	9.78327e+06	9.10069e+06	1.00399e+07	1.02315e+07	1.00169e+07	1.02622e+07	1.01957e+07	1.05762e+07	1.2955e+07	9.13103e+06	7.44316e+06	9.98652e+06	8.93428e+06	9.40495e+06	1.16318e+07	9.38892e+06	8.83977e+06	1.19356e+07	1.05732e+07	9.0829e+06
N1P6Z1_YEASC	Lcb5p OS=Saccharomyces cerevisiae (strain CEN.PK113-7D) GN=CENPK1137D_635 PE=4 SV=1	4	4	3.978	1.40884	362.1	348A	0.01685	0.00588485	0.818851	1.1547	0.295346	0.342386	56096.2	66946.3	65501.9	52307.8	35363.3	63386.2	53161	56672.9	65830	64239.1	66388.7	59403.7	67658.9	76671.6	77419.9	72109.2	67207.2	62279.6	71848.8	70972.4	53005.9	64893.1	61112	51537.5	44942.8	62861.5	47067.8	60935.2	57937.9	64239.1	75500.7	58517.7	58178	84189.5	74517	62767.4
N1P5U7_YEASC	Gcs1p OS=Saccharomyces cerevisiae (strain CEN.PK113-7D) GN=CENPK1137D_3776 PE=4 SV=1	17	17	20.375	1.41826	362.1	348A	0.000456659	0.000318781	0.994782	1.15468	0.121342	0.220277	1.65287e+07	1.4995e+07	1.4669e+07	1.7998e+07	1.29654e+07	1.32765e+07	1.68105e+07	1.25392e+07	1.8532e+07	1.70207e+07	1.72623e+07	1.77853e+07	2.20128e+07	1.80034e+07	1.76752e+07	2.11517e+07	1.88873e+07	1.86282e+07	1.8351e+07	1.93168e+07	1.56181e+07	1.45351e+07	1.36859e+07	1.7733e+07	1.64776e+07	1.31666e+07	1.48837e+07	1.34823e+07	1.63103e+07	1.70207e+07	1.96316e+07	1.752e+07	1.89282e+07	1.97687e+07	1.70124e+07	1.84115e+07
N1P896_YEASC	Zrt3p OS=Saccharomyces cerevisiae (strain CEN.PK113-7D) GN=CENPK1137D_1135 PE=4 SV=1	3	3	3.948	1.29891	363.1	348A	0.366225	0.0680189	0.278334	1.15457	0.363197	0.377495	228669	237777	218349	251400	294524	213852	112497	189985	266709	253614	266428	218931	265935	291756	174958	220430	213818	258411	295375	285629	216071	230484	203716	247698	374308	212081	99602.8	204273	234735	253614	302996	215665	228670	320364	168398	191873
N1P8E7_YEASC	Ymc2p OS=Saccharomyces cerevisiae (strain CEN.PK113-7D) GN=CENPK1137D_4649 PE=3 SV=1	2	2	1.994	1.3319	363.1	362.1	0.268469	0.053159	0.341266	1.15451	0.403922	0.395618	147064	191046	134431	189491	173334	155219	84685.2	160193	124829	169735	164371	151205	87212.1	137924	137257	137713	173974	176147	169937	146036	138962	185187	125422	186701	220288	153934	74978.9	172240	109864	169735	186932	148950	74991.3	151448	132111	119872
N1P2E2_YEASC	Om45p OS=Saccharomyces cerevisiae (strain CEN.PK113-7D) GN=CENPK1137D_5121 PE=4 SV=1	2	2	2.894	1.30387	329	WT	0.466539	0.0829294	0.229508	1.1535	0.64647	0.502706	2.83597e+06	2.56467e+06	2.63316e+06	1.23419e+06	1.86373e+06	1.81198e+06	2.16484e+06	2.19409e+06	1.921e+06	1.67251e+06	1.77402e+06	1.74052e+06	2.11682e+06	1.97958e+06	2.13385e+06	1.92121e+06	1.73587e+06	1.85567e+06	2.03921e+06	1.55703e+06	2.67974e+06	2.48602e+06	2.45669e+06	1.21601e+06	2.3686e+06	1.79698e+06	1.91671e+06	2.35911e+06	1.69071e+06	1.67251e+06	2.01751e+06	1.71456e+06	1.82019e+06	2.17369e+06	2.05384e+06	1.67231e+06
N1P9E3_YEASC	Oca5p OS=Saccharomyces cerevisiae (strain CEN.PK113-7D) GN=CENPK1137D_5230 PE=4 SV=1	5	5	4.953	1.17472	363.1	348A	0.275866	0.0542132	0.335751	1.15349	0.235563	0.305818	99030.6	98623.5	121756	106171	99920.9	76097.5	75449	117485	99857.4	115843	107913	109278	95408	117547	114479	102863	99868.8	97380	114289	121877	93575	95598.8	113597	104608	126989	75467.4	66801.2	126321	87886	115843	122724	107648	82038.8	129073	110187	89537.4
N1NX41_YEASC	Trm9p OS=Saccharomyces cerevisiae (strain CEN.PK113-7D) GN=CENPK1137D_14 PE=4 SV=1	4	4	3.663	1.3864	362.1	348A	0.00764955	0.00311403	0.896917	1.15341	0.277615	0.331217	358233	291339	370463	306540	210773	262098	369896	307366	419545	349026	384003	396061	419204	376859	406333	392145	386632	365316	372372	412199	338498	282404	345635	302026	267869	259929	327500	330482	369248	349026	436708	390154	360462	413811	391098	341343
N1P2L5_YEASC	Osh6p OS=Saccharomyces cerevisiae (strain CEN.PK113-7D) GN=CENPK1137D_1012 PE=3 SV=1	10	7	9.614	1.18566	329	WT	0.0241935	0.00788018	0.772994	1.15275	0.0674142	0.163572	725300	812747	757036	790845	774972	611517	595424	695102	639983	655713	664037	642984	630722	722971	700913	661841	674284	720654	740356	690679	685343	787821	706301	779199	984905	606454	527178	747379	563258	655713	755178	633393	542341	793861	674631	576099
N1P8V3_YEASC	Uncharacterized protein OS=Saccharomyces cerevisiae (strain CEN.PK113-7D) GN=CENPK1137D_1405 PE=4 SV=1	4	4	3.988	1.34456	329	WT	0.0170798	0.00595785	0.817249	1.1515	0.107595	0.206345	460886	515433	504436	539567	504782	467648	366009	416071	367165	380028	419137	336259	360835	480400	399137	335055	380958	411792	404857	460682	435496	499625	470630	531622	641523	463776	324058	447363	323148	380028	476664	331244	310272	527505	384171	291648
N1PAW7_YEASC	Prx1p OS=Saccharomyces cerevisiae (strain CEN.PK113-7D) GN=CENPK1137D_4843 PE=4 SV=1	14	14	18.922	1.43406	362.1	348A	0.000168342	0.000145093	0.998847	1.15115	0.0938128	0.193716	7.91693e+06	7.07658e+06	7.28039e+06	5.93856e+06	5.69281e+06	5.97815e+06	6.6645e+06	6.17272e+06	8.699e+06	7.02636e+06	7.3634e+06	6.97763e+06	9.22799e+06	8.18277e+06	8.68009e+06	9.05538e+06	8.26295e+06	8.27973e+06	8.46027e+06	7.78489e+06	7.48078e+06	6.85955e+06	6.79247e+06	5.85111e+06	7.23494e+06	5.92865e+06	5.90063e+06	6.63696e+06	7.65612e+06	7.02636e+06	8.37404e+06	6.87355e+06	7.9349e+06	8.98512e+06	8.35463e+06	7.88225e+06
N1P965_YEASC	Bar1p OS=Saccharomyces cerevisiae (strain CEN.PK113-7D) GN=CENPK1137D_5045 PE=3 SV=1	2	2	1.994	9.25504	329	363.1	1.65e-13	4.98e-12	1	1.15083	0.030749	0.112359	931277	859650	927618	933168	852409	732888	862491	725322	944596	595186	725179	769482	102012	121778	99850	89666.2	79796.5	130437	89485.5	94845.8	879973	833285	865450	919427	1.08332e+06	726820	763634	779872	831353	595186	824712	758004	87717.6	133719	96106.1	78049.9
N1NYY2_YEASC	Maintenance of mitochondrial morphology protein 1 OS=Saccharomyces cerevisiae (strain CEN.PK113-7D) GN=MMM1 PE=3 SV=1	3	3	2.984	1.51603	362.1	348A	0.00709384	0.00292088	0.902849	1.14937	0.404361	0.395618	59014.1	49185.5	72692.1	71704.9	35832.9	49345.8	73421.2	61169.5	89645.8	82026.6	71041.7	89196.9	75240.4	90082.4	90364.7	77490.2	92637.9	75677.9	85430.3	76553.5	55763	47677.1	67820.3	70649	45539.7	48937.3	65005.9	65770	78898.6	82026.6	80792.4	87866.5	64697.2	98915.4	86976.4	67451.3
N1NX06_YEASC	Protein URE2 OS=Saccharomyces cerevisiae (strain CEN.PK113-7D) GN=CENPK1137D_2811 PE=3 SV=1	4	4	5.975	1.15189	WT	348A	0.204587	0.0427775	0.396317	1.14903	0.0731699	0.17041	1.24815e+06	1.2855e+06	1.18568e+06	1.31672e+06	1.30136e+06	1.03671e+06	973904	1.07089e+06	1.13068e+06	1.20024e+06	1.45738e+06	1.26027e+06	1.04025e+06	1.32399e+06	1.18857e+06	1.18563e+06	1.24508e+06	1.16506e+06	1.15094e+06	1.26613e+06	1.17939e+06	1.24608e+06	1.10622e+06	1.29733e+06	1.65389e+06	1.02812e+06	862278	1.15143e+06	995125	1.20024e+06	1.65741e+06	1.24147e+06	894480	1.45382e+06	1.144e+06	1.03203e+06
N1NXF7_YEASC	Uncharacterized protein OS=Saccharomyces cerevisiae (strain CEN.PK113-7D) GN=CENPK1137D_2565 PE=4 SV=1	6	6	6.966	1.56843	362.1	348A	3.55e-08	1.76e-07	1	1.14817	0.0302572	0.111938	388105	456856	408411	373255	334478	365448	361977	354813	482576	462003	489989	503069	560918	552702	591864	516535	505391	502716	491557	528650	366724	442845	381040	367758	425085	362422	320488	381498	424723	462003	557241	495566	482318	606896	569672	449617
N1P1P4_YEASC	Rpb3p OS=Saccharomyces cerevisiae (strain CEN.PK113-7D) GN=CENPK1137D_5038 PE=4 SV=1	13	13	15.895	1.41078	329	362.1	0.0558384	0.015427	0.64371	1.14692	0.406606	0.396387	2.09784e+06	1.53634e+06	2.48721e+06	1.69636e+06	2.08476e+06	1.71724e+06	1.24405e+06	1.77024e+06	1.76474e+06	1.48483e+06	1.5614e+06	1.4585e+06	1.24993e+06	1.42214e+06	1.44463e+06	1.42476e+06	1.33197e+06	1.46351e+06	1.62556e+06	1.41204e+06	1.98227e+06	1.48922e+06	2.32052e+06	1.67138e+06	2.6495e+06	1.70302e+06	1.10146e+06	1.90338e+06	1.55318e+06	1.48483e+06	1.7757e+06	1.43674e+06	1.07478e+06	1.56159e+06	1.39046e+06	1.24018e+06
N1P8B2_YEASC	Phosphoglycerate mutase OS=Saccharomyces cerevisiae (strain CEN.PK113-7D) GN=CENPK1137D_1155 PE=3 SV=1	17	17	24.821	1.52104	363.1	348A	1.34e-06	3.06e-06	1	1.14634	0.0851998	0.184953	2.05913e+08	2.11976e+08	1.92308e+08	2.41605e+08	2.02276e+08	1.9255e+08	1.84892e+08	163344692	2.33939e+08	2.363e+08	2.43393e+08	2.19419e+08	2.75892e+08	2.61058e+08	2.61175e+08	2.97066e+08	2.72325e+08	283249257	287799430	2.86857e+08	1.94569e+08	2.05475e+08	1.7942e+08	2.38047e+08	2.57071e+08	1.90955e+08	1.637e+08	175629618	2.05893e+08	2.363e+08	2.768e+08	2.16146e+08	2.37232e+08	2.86656e+08	2.51382e+08	2.58581e+08
N1NVU0_YEASC	Med4p OS=Saccharomyces cerevisiae (strain CEN.PK113-7D) GN=CENPK1137D_2191 PE=4 SV=1	2	2	2.991	1.23826	329	363.1	0.0252139	0.00816629	0.767353	1.14616	0.0408639	0.128488	428943	412112	412015	383838	389556	312912	375898	349794	370579	327728	324033	330938	420655	326916	365966	339377	376554	299094	323808	322486	405312	399473	384402	378185	495084	310322	332814	376101	326152	327728	368507	326001	361710	358972	352243	295411
N1P3L8_YEASC	CTP synthase OS=Saccharomyces cerevisiae (strain CEN.PK113-7D) GN=CENPK1137D_1397 PE=3 SV=1	16	14	17.842	1.68674	363.1	348A	1.07e-06	2.59e-06	1	1.14591	0.136327	0.23369	702522	795758	795066	902534	771483	695022	582836	739600	947930	1.06128e+06	1.11064e+06	1.15238e+06	1.02374e+06	1.16735e+06	1.23444e+06	1.09642e+06	1.19017e+06	1.21107e+06	1.12073e+06	1.18226e+06	663820	771353	741782	889244	980471	689268	516033	795224	834287	1.06128e+06	1.26308e+06	1.13519e+06	880283	1.28181e+06	1.18816e+06	954374
N1NXR9_YEASC	Cpr8p OS=Saccharomyces cerevisiae (strain CEN.PK113-7D) GN=CENPK1137D_2705 PE=4 SV=1	2	2	1.871	1.94332	362.1	348A	9.93e-05	9.61e-05	0.999539	1.14585	0.196168	0.279123	221845	273329	306313	241621	204407	223195	268141	214594	298778	282652	284672	254441	516563	354066	450942	447508	453311	296508	299473	405273	209624	264947	285784	238063	259780	221347	237408	230734	262959	282652	323744	250646	444179	388784	434033	389533
N1NXR5_YEASC	Snf12p OS=Saccharomyces cerevisiae (strain CEN.PK113-7D) GN=CENPK1137D_2700 PE=4 SV=1	2	2	1.994	1.14574	329	348A	0.872211	0.136742	0.0995915	1.14574	0.359262	0.375412	139522	182014	110766	123713	110769	139874	104723	129922	111456	153160	120496	116685	134991	91511.2	142886	131632	136907	95244.4	129022	138269	131835	176432	103342	121891	140776	138716	92719.5	139693	98094.3	153160	137034	114945	116075	100484	137529	114579
N1PAT3_YEASC	Trehalose-6-phosphate synthase OS=Saccharomyces cerevisiae (strain CEN.PK113-7D) GN=CENPK1137D_4673 PE=3 SV=1	19	19	28.708	1.31323	362.1	WT	1.28e-07	4.88e-07	1	1.14521	0.00601945	0.0531558	6.05482e+06	6.25787e+06	6.21001e+06	6.68821e+06	5.88043e+06	5.35763e+06	5.532e+06	5.24419e+06	5.33707e+06	5.14021e+06	5.50387e+06	5.59636e+06	6.97389e+06	7.18138e+06	7.34617e+06	6.83472e+06	6.40041e+06	6.65293e+06	6.44119e+06	6.73511e+06	5.72126e+06	6.06595e+06	5.79382e+06	6.58973e+06	7.47338e+06	5.31328e+06	4.89794e+06	5.63859e+06	4.69724e+06	5.14021e+06	6.25928e+06	5.51288e+06	5.99666e+06	7.88555e+06	7.07071e+06	5.94928e+06
N1P0K1_YEASC	Pho86p OS=Saccharomyces cerevisiae (strain CEN.PK113-7D) GN=CENPK1137D_1514 PE=4 SV=1	11	10	10.945	1.14495	329	348A	0.0458192	0.013145	0.676997	1.14495	0.0257679	0.104737	2.3204e+06	2.46318e+06	2.374e+06	2.62417e+06	2.32139e+06	2.22002e+06	2.01824e+06	1.98371e+06	2.15579e+06	2.27405e+06	2.25429e+06	2.05485e+06	2.13982e+06	2.36726e+06	2.0188e+06	2.08851e+06	2.07484e+06	2.26515e+06	2.37034e+06	2.41044e+06	2.19257e+06	2.38764e+06	2.2149e+06	2.58553e+06	2.95023e+06	2.20164e+06	1.78691e+06	2.1329e+06	1.89735e+06	2.27405e+06	2.5637e+06	2.0242e+06	1.83997e+06	2.59938e+06	1.9431e+06	1.81794e+06
N1P9X1_YEASC	Nat2p OS=Saccharomyces cerevisiae (strain CEN.PK113-7D) GN=CENPK1137D_3113 PE=4 SV=1	2	2	1.994	1.30355	WT	348A	0.042605	0.0124149	0.688841	1.14492	0.210033	0.287522	411781	504921	486310	569614	407993	423673	519156	372112	595760	570066	541529	538568	496420	466601	406476	380010	383772	456322	443376	547518	389096	489436	453718	561226	518515	420166	459652	400098	524337	570066	615855	530535	426858	512353	391234	330780
N1P2U3_YEASC	Tlg2p OS=Saccharomyces cerevisiae (strain CEN.PK113-7D) GN=CENPK1137D_2002 PE=3 SV=1	4	4	3.985	1.28895	WT	363.1	0.0508321	0.0142979	0.659714	1.14403	0.0943602	0.19433	199867	227149	208141	171652	176074	182518	184993	161650	243083	204400	169439	191126	188813	189567	177021	207825	140169	150798	133504	202434	188856	220182	194192	169125	223771	181007	163790	173808	213941	204400	192695	188276	162356	208154	170384	180901
N1P9T4_YEASC	Cse1p OS=Saccharomyces cerevisiae (strain CEN.PK113-7D) GN=CENPK1137D_2968 PE=4 SV=1	18	18	20.37	1.3225	WT	348A	0.12559	0.0290357	0.4936	1.14364	0.354527	0.373392	1.49597e+06	1.51384e+06	2.42291e+06	1.85053e+06	1.59754e+06	1.6732e+06	1.52116e+06	1.5766e+06	2.71034e+06	1.90562e+06	1.6134e+06	2.19299e+06	2.03646e+06	1.6687e+06	1.91496e+06	1.752e+06	2.33091e+06	2.0248e+06	1.86031e+06	2.15848e+06	1.41356e+06	1.46741e+06	2.26053e+06	1.82328e+06	2.03029e+06	1.65934e+06	1.34681e+06	1.69517e+06	2.38541e+06	1.90562e+06	1.83484e+06	2.16028e+06	1.75109e+06	1.83232e+06	1.84316e+06	1.52503e+06
N1P8N5_YEASC	Rav1p OS=Saccharomyces cerevisiae (strain CEN.PK113-7D) GN=CENPK1137D_1325 PE=4 SV=1	3	2	3.891	1.28915	362.1	348A	0.0303455	0.00949165	0.741064	1.14363	0.198857	0.280626	68137.8	91286.6	87458.7	84409.2	87803.9	65363.7	68275.6	68243	80152.2	94426.1	90430.2	80134.8	96053.1	107834	84503	85059	84749.7	96610.3	89538.5	96625.4	64384.1	88486.9	81597.4	83166.2	111589	64822.6	60450	73375.4	70543.1	94426.1	102842	78939.5	82593.5	118408	81334.4	74039.5
N1PA91_YEASC	Trm3p OS=Saccharomyces cerevisiae (strain CEN.PK113-7D) GN=CENPK1137D_3713 PE=4 SV=1	15	15	15.412	9.87622	329	363.1	1.97e-12	4.36e-11	1	1.14345	0.25105	0.315534	1.55946e+07	1.29875e+07	1.4519e+07	1.6929e+07	1.21033e+07	1.34201e+07	1.65978e+07	1.03778e+07	5.93498e+06	6.32418e+06	5.88429e+06	6.01069e+06	8.26606e+06	7.82618e+06	5.37301e+06	7.08277e+06	1.61059e+06	1.58112e+06	1.41277e+06	1.47376e+06	1.47355e+07	1.25892e+07	1.35459e+07	1.66797e+07	1.5382e+07	1.3309e+07	14695420	1.11583e+07	5.22347e+06	6.32418e+06	6.69192e+06	5.92103e+06	7.10776e+06	8.59357e+06	5.17154e+06	6.16519e+06
N1P8I8_YEASC	Glo2p OS=Saccharomyces cerevisiae (strain CEN.PK113-7D) GN=CENPK1137D_4095 PE=4 SV=1	8	7	8.962	1.42301	362.1	348A	3.36e-05	4.06e-05	0.999947	1.14308	0.0708623	0.167676	1.07958e+06	1.15371e+06	1.16991e+06	1.25359e+06	1.08915e+06	908351	1.13495e+06	941463	1.471e+06	1.30884e+06	1.34714e+06	1.40619e+06	1.64822e+06	1.36736e+06	1.358e+06	1.42363e+06	1.32996e+06	1.30644e+06	1.441e+06	1.40113e+06	1.02011e+06	1.11833e+06	1.0915e+06	1.23513e+06	1.38419e+06	900831	1.00486e+06	1.01227e+06	1.29465e+06	1.30884e+06	1.53204e+06	1.38522e+06	1.41726e+06	1.50144e+06	1.30708e+06	1.2392e+06
N1P5D9_YEASC	Glc3p OS=Saccharomyces cerevisiae (strain CEN.PK113-7D) GN=CENPK1137D_3646 PE=4 SV=1	16	15	15.758	51.5219	WT	363.1	1.32e-13	4.37e-12	1	1.14219	0.512606	0.445246	35264	52542.9	43644.3	27994.1	49848.9	31401.8	24807.1	33538.2	1.56579e+06	1.63806e+06	1.70301e+06	1.79059e+06	25150	36046.3	31994.2	41345.3	35601	25907.9	38363	30120.4	33321.3	50931.5	40719.3	27581.9	63352.5	31141.8	21963.8	36060.6	1.37807e+06	1.63806e+06	1.93676e+06	1.76389e+06	21625.8	39580.8	30794.5	35989
N1P377_YEASC	Pyruvate carboxylase OS=Saccharomyces cerevisiae (strain CEN.PK113-7D) GN=CENPK1137D_2911 PE=4 SV=1	63	60	90.025	1.4439	329	362.1	0.0322239	0.00994932	0.732197	1.14202	0.375489	0.382427	2.59055e+07	2.84498e+07	3.19411e+07	3.58046e+07	3.59778e+07	2.11594e+07	1.90088e+07	3.07705e+07	2.90761e+07	2.93934e+07	2.85111e+07	3.18242e+07	1.75357e+07	2.37782e+07	2.45186e+07	1.87308e+07	2.56744e+07	2.20974e+07	2.24365e+07	2.10437e+07	2.44783e+07	2.75773e+07	2.98005e+07	3.52774e+07	4.57238e+07	2.09842e+07	1.68301e+07	3.30847e+07	2.55904e+07	2.93934e+07	3.24244e+07	3.13495e+07	1.50785e+07	2.61098e+07	2.35992e+07	1.63042e+07
N1NWL3_YEASC	Fas2p OS=Saccharomyces cerevisiae (strain CEN.PK113-7D) GN=CENPK1137D_1888 PE=3 SV=1	105	102	148.281	2.21673	329	363.1	4.79e-10	4.97e-09	1	1.14186	0.0745068	0.171321	2.74959e+07	3.03107e+07	3.03944e+07	3.21643e+07	3.06769e+07	2.41538e+07	2.57679e+07	2.48128e+07	1.77962e+07	1.7717e+07	1.77904e+07	1.71179e+07	2.11491e+07	1.91832e+07	1.82855e+07	1.99453e+07	1.46349e+07	1.30199e+07	1.26682e+07	1.39758e+07	2.59811e+07	2.93811e+07	2.83574e+07	3.16907e+07	3.8987e+07	2.39539e+07	2.28145e+07	2.66789e+07	1.56627e+07	1.7717e+07	2.02322e+07	1.68626e+07	1.81855e+07	2.10641e+07	1.75999e+07	1.73614e+07
N1P452_YEASC	NAD(P)H-hydrate epimerase OS=Saccharomyces cerevisiae (strain CEN.PK113-7D) GN=CENPK1137D_2482 PE=3 SV=1	5	5	5.98	1.67628	362.1	348A	5.07e-10	5.12e-09	1	1.14173	0.00777664	0.0596572	772211	802293	827304	866051	764545	696793	688162	712702	844654	802213	880614	784290	1.2269e+06	1.22224e+06	1.21215e+06	1.13657e+06	1.04048e+06	1.11273e+06	1.00777e+06	1.01798e+06	729670	777688	771859	853298	971653	691024	609287	766303	743393	802213	1.00148e+06	772591	1.05498e+06	1.34208e+06	1.1667e+06	989327
N1NZW1_YEASC	Glyceraldehyde-3-phosphate dehydrogenase OS=Saccharomyces cerevisiae (strain CEN.PK113-7D) GN=CENPK1137D_1249 PE=3 SV=1	33	14	50.23	1.29924	329	WT	0.0130492	0.00480542	0.847398	1.1417	0.230807	0.302769	2.37106e+07	2.69866e+07	2.38941e+07	3.28216e+07	2.77397e+07	2.33646e+07	2.13167e+07	2.1661e+07	1.76589e+07	2.17628e+07	2.10526e+07	2.21993e+07	2.58106e+07	2.55592e+07	27693246	2.60076e+07	2.60637e+07	2.71253e+07	2.47452e+07	2.5466e+07	2.24044e+07	2.6159e+07	2.22927e+07	3.23383e+07	3.52541e+07	2.31711e+07	1.88734e+07	2.32901e+07	1.55419e+07	2.17628e+07	2.39422e+07	2.18682e+07	2.21938e+07	2.80653e+07	2.66549e+07	2.26383e+07
N1P932_YEASC	Dep1p OS=Saccharomyces cerevisiae (strain CEN.PK113-7D) GN=CENPK1137D_4969 PE=4 SV=1	2	2	2.991	1.26742	362.1	348A	0.344867	0.0647005	0.290492	1.14131	0.34703	0.369251	168452	136286	127634	128514	132777	96011.7	167231	95421.4	165441	131594	134102	126285	183536	144060	127282	167987	128470	167243	141015	142129	159172	132106	119080	126622	168745	95216.9	148063	102598	145607	131594	152508	124402	157817	158185	122509	146224
N1NWR5_YEASC	Sil1p OS=Saccharomyces cerevisiae (strain CEN.PK113-7D) GN=CENPK1137D_1988 PE=4 SV=1	10	9	9.863	1.34632	329	363.1	0.00668581	0.00277873	0.907332	1.14053	0.146721	0.24071	1.64225e+06	1.35178e+06	1.40877e+06	1.35317e+06	1.03657e+06	1.3148e+06	1.40906e+06	1.2863e+06	1.27932e+06	1.15831e+06	1.10461e+06	1.25186e+06	1.27512e+06	978072	1.08707e+06	1.18384e+06	1.15132e+06	1.03248e+06	1.00515e+06	1.08637e+06	1.55177e+06	1.31032e+06	1.31435e+06	1.33324e+06	1.31737e+06	1.30391e+06	1.24756e+06	1.38304e+06	1.12595e+06	1.15831e+06	1.25622e+06	1.23319e+06	1.09644e+06	1073976	1.04631e+06	1.03047e+06
N1P672_YEASC	Dcc1p OS=Saccharomyces cerevisiae (strain CEN.PK113-7D) GN=CENPK1137D_4482 PE=4 SV=1	2	2	1.994	1.5946	362.1	348A	0.303698	0.0582693	0.316251	1.13997	0.660664	0.509326	73446.9	24528.6	53605.9	43541.6	14139	52840.4	58091.9	46093.1	44224	56588.5	53365.2	61788.2	63123.4	60669.6	78054.2	71092.5	42316.5	49857.5	40579	61391.2	69400.7	23776.3	50013.3	42900.4	17969.2	52403	51433.5	49559.7	38922.2	56588.5	60689.7	60866.6	54278.1	66618.5	75127.5	61882.4
N1P2W0_YEASC	Coy1p OS=Saccharomyces cerevisiae (strain CEN.PK113-7D) GN=CENPK1137D_1132 PE=4 SV=1	5	5	6.979	1.30268	329	363.1	0.0773785	0.0199414	0.585642	1.1399	0.231384	0.303119	2.77206e+06	2.26279e+06	3.37077e+06	2.71328e+06	2.63853e+06	2.16323e+06	2.57781e+06	2.37473e+06	2.37011e+06	2.48022e+06	2.44686e+06	2.43732e+06	2.30318e+06	2.43984e+06	2.25772e+06	2.25247e+06	2.26833e+06	1.8798e+06	1.74059e+06	2.64667e+06	2.61935e+06	2.19339e+06	3.14486e+06	2.67332e+06	3.35328e+06	2.14532e+06	2.28234e+06	2.55333e+06	2.08597e+06	2.48022e+06	2.7827e+06	2.40097e+06	1.98044e+06	2.67908e+06	2.17306e+06	1.96066e+06
N1P215_YEASC	Ser33p OS=Saccharomyces cerevisiae (strain CEN.PK113-7D) GN=CENPK1137D_5183 PE=3 SV=1	16	8	22.914	1.25541	329	362.1	0.000822793	0.000512764	0.988754	1.13933	0.0525069	0.147303	1.87013e+06	2.18409e+06	2.16624e+06	2.35778e+06	1.90027e+06	1.9563e+06	1.76935e+06	1.9033e+06	1.59232e+06	1.77389e+06	1.76852e+06	1.83766e+06	1.62708e+06	1.69464e+06	1.82628e+06	1.68503e+06	1.96089e+06	1.94885e+06	1.85561e+06	1.8453e+06	1.7671e+06	2.1171e+06	2.02106e+06	2.32306e+06	2.41504e+06	1.9401e+06	1.56655e+06	2.04645e+06	1.40142e+06	1.77389e+06	2.01125e+06	1.81025e+06	1.39908e+06	1.86081e+06	1.7578e+06	1.46674e+06
N1P008_YEASC	Pdr16p OS=Saccharomyces cerevisiae (strain CEN.PK113-7D) GN=CENPK1137D_2809 PE=4 SV=1	13	12	14.691	1.27296	329	WT	0.103526	0.0250417	0.531019	1.13928	0.120311	0.219482	1.55749e+06	1.40541e+06	1.33143e+06	1.3881e+06	1.22244e+06	1.30689e+06	1.42179e+06	1.03662e+06	1.31197e+06	1.03901e+06	1.09079e+06	1.02218e+06	1.38044e+06	1.2752e+06	1.08267e+06	1.36898e+06	1.03409e+06	1.33094e+06	1.39022e+06	1.24447e+06	1.47169e+06	1.3623e+06	1.2422e+06	1.36766e+06	1.55359e+06	1.29607e+06	1.25883e+06	1.11458e+06	1.15469e+06	1.03901e+06	1.2405e+06	1.00693e+06	1.187e+06	1.40024e+06	1.04208e+06	1.19163e+06
N1NY50_YEASC	Transcription elongation factor SPT5 OS=Saccharomyces cerevisiae (strain CEN.PK113-7D) GN=CENPK1137D_18 PE=3 SV=1	18	17	17.842	1.31407	329	363.1	0.810139	0.128852	0.116468	1.13831	0.95792	0.611995	1.53893e+06	4.16994e+06	1.39286e+06	1.51752e+06	1.98894e+06	1.88354e+06	1.80012e+06	1.89936e+06	2.09797e+06	1.4655e+06	1.48666e+06	1.61883e+06	1.66678e+06	1.66003e+06	1.85419e+06	1.5455e+06	1.76299e+06	1.63481e+06	1.6481e+06	1.51331e+06	1.45415e+06	4.04205e+06	1.29951e+06	1.49518e+06	2.52773e+06	1.86794e+06	1.5938e+06	2.04221e+06	1.84645e+06	1.4655e+06	1.69071e+06	1.59469e+06	1.43322e+06	1.8228e+06	1.78467e+06	1.34528e+06
N1P7Z3_YEASC	Etr1p OS=Saccharomyces cerevisiae (strain CEN.PK113-7D) GN=CENPK1137D_4571 PE=4 SV=1	4	4	5.982	1.22876	362.1	348A	0.213371	0.0442444	0.38782	1.13804	0.517871	0.447563	1.4036e+06	1.25748e+06	1.34536e+06	753100	998378	993749	1.00883e+06	1.18126e+06	1.05307e+06	1.01463e+06	1.11152e+06	1.02777e+06	1.24774e+06	1.24641e+06	1.38007e+06	1.26472e+06	1.09262e+06	1.03244e+06	1.1016e+06	1.00632e+06	1.32627e+06	1.21891e+06	1.25519e+06	742010	1.26883e+06	985521	893197	1.2701e+06	926821	1.01463e+06	1.26407e+06	1.01244e+06	1.0729e+06	1.36862e+06	1.32832e+06	1.10088e+06
N1PAM8_YEASC	Rdi1p OS=Saccharomyces cerevisiae (strain CEN.PK113-7D) GN=CENPK1137D_4398 PE=4 SV=1	8	8	10.953	1.14549	WT	348A	0.011989	0.00447808	0.856158	1.13784	0.0315741	0.114477	2.87075e+06	2.68199e+06	2.9235e+06	2.55239e+06	2.61465e+06	2.35511e+06	2.23247e+06	2.49033e+06	2.71529e+06	2.72734e+06	2.89444e+06	2.76562e+06	2.60765e+06	2.62828e+06	2.56418e+06	2.59169e+06	2.38924e+06	2.73211e+06	2.65162e+06	2.66028e+06	2.7126e+06	2.59974e+06	2.72757e+06	2.5148e+06	3.32293e+06	2.33561e+06	1.97659e+06	2.67762e+06	2.38977e+06	2.72734e+06	3.29171e+06	2.72437e+06	2.24224e+06	2.886e+06	2.46804e+06	2.25594e+06
N1P098_YEASC	Ero1p OS=Saccharomyces cerevisiae (strain CEN.PK113-7D) GN=CENPK1137D_112 PE=4 SV=1	13	13	13.854	1.13664	329	348A	0.0524136	0.0146711	0.654531	1.13664	0.0316482	0.114567	1.53978e+06	1.50722e+06	1.48546e+06	1.29726e+06	1.36105e+06	1.22138e+06	1.24915e+06	1.29731e+06	1.34908e+06	1.2621e+06	1.40927e+06	1.45993e+06	1.43536e+06	1.39321e+06	1.41131e+06	1.38207e+06	1.42909e+06	1.4075e+06	1.30165e+06	1.33309e+06	1.45495e+06	1.46099e+06	1.3859e+06	1.27816e+06	1.72975e+06	1.21127e+06	1.10598e+06	1.39487e+06	1.18735e+06	1.2621e+06	1.6027e+06	1.43816e+06	1.23423e+06	1.52981e+06	1.35839e+06	1.20303e+06
N1P3E7_YEASC	Arg5,6p OS=Saccharomyces cerevisiae (strain CEN.PK113-7D) GN=CENPK1137D_3477 PE=4 SV=1	9	9	10.966	1.71658	329	362.1	1.99e-07	6.83e-07	1	1.13587	0.168541	0.256642	1.15844e+06	1.10454e+06	1.0693e+06	944347	1.00749e+06	951840	758381	1.04737e+06	663164	644024	690043	664324	631460	594711	637177	628018	640778	698220	709972	667471	1.09462e+06	1.07066e+06	997637	930441	1.28041e+06	943960	671458	1.12614e+06	583660	644024	784753	654415	542975	653025	613285	546658
N1P0V0_YEASC	ATP-dependent DNA helicase PIF1 OS=Saccharomyces cerevisiae (strain CEN.PK113-7D) GN=PIF1 PE=3 SV=1	3	3	2.848	1.61596	362.1	WT	0.0200598	0.00677547	0.797543	1.13582	0.234419	0.305648	601751	656176	565196	536809	529869	479855	653182	414834	519821	469760	453979	513591	937617	504353	922300	798400	882032	635828	525929	777466	568600	636051	527317	528904	673405	475882	578316	446033	457503	469760	516289	505930	806231	553807	887718	694966
N1NXG7_YEASC	Ras2p OS=Saccharomyces cerevisiae (strain CEN.PK113-7D) GN=CENPK1137D_2580 PE=4 SV=1	9	8	11.964	1.21979	329	WT	4.85e-05	5.41e-05	0.999885	1.13472	0.0197063	0.0929851	2.44236e+06	2.51193e+06	2.39087e+06	2.32057e+06	2.22685e+06	2.03403e+06	1.96211e+06	2.29513e+06	1.96555e+06	1.92687e+06	2.01181e+06	2.01987e+06	2.20476e+06	2.45324e+06	2.47841e+06	2.392e+06	2.09569e+06	2.13849e+06	2.09955e+06	2.09072e+06	2.30781e+06	2.43489e+06	2.23063e+06	2.28639e+06	2.83008e+06	2.01719e+06	1.73722e+06	2.46774e+06	1.72991e+06	1.92687e+06	2.28793e+06	1.98974e+06	1.89581e+06	2.69379e+06	2.38548e+06	2.08211e+06
N1P3L7_YEASC	U3 small nucleolar RNA-associated protein 22 OS=Saccharomyces cerevisiae (strain CEN.PK113-7D) GN=CENPK1137D_3056 PE=3 SV=1	25	25	26.262	1.14956	362.1	348A	0.07191	0.0188273	0.599002	1.13362	0.0127392	0.0759563	6.42692e+06	6.34211e+06	6.37935e+06	5.97518e+06	6.06016e+06	5.36843e+06	5.49807e+06	5.23555e+06	6.14638e+06	5.73557e+06	5.94628e+06	5.46053e+06	5.91126e+06	6.91476e+06	5.86909e+06	6.78159e+06	4.87654e+06	6.40558e+06	5.7231e+06	5.79355e+06	6.07286e+06	6.14761e+06	5.95181e+06	5.88719e+06	7.70181e+06	5.32398e+06	4.8679e+06	5.62931e+06	5.40952e+06	5.73557e+06	6.76242e+06	5.37908e+06	5.08293e+06	7.59278e+06	5.64903e+06	5.90303e+06
N1NWS7_YEASC	tRNA-dihydrouridine synthase OS=Saccharomyces cerevisiae (strain CEN.PK113-7D) GN=CENPK1137D_2691 PE=3 SV=1	5	5	6.747	1.31905	WT	348A	0.701659	0.11427	0.14696	1.13213	0.76587	0.548194	479497	415506	1.01753e+06	525122	628662	494745	493465	536293	1.08518e+06	580733	485494	688735	727883	519371	685094	624113	652315	518237	484264	618928	453081	402763	949340	517389	798960	490649	436906	576626	955082	580733	552129	678462	625887	570298	659406	543259
N1P6E8_YEASC	Etr1p OS=Saccharomyces cerevisiae (strain CEN.PK113-7D) GN=CENPK1137D_4572 PE=4 SV=1	2	2	2.991	1.15895	362.1	363.1	0.509848	0.088924	0.211653	1.13203	0.552646	0.463197	2.99351e+06	2.70567e+06	2.70389e+06	1.55811e+06	2.09528e+06	2.02656e+06	2.39748e+06	2.28006e+06	2.38419e+06	2.09844e+06	2.25125e+06	1.99757e+06	2.58047e+06	2.52452e+06	2.29151e+06	2.61216e+06	2.0121e+06	2.28437e+06	2.25904e+06	2.08046e+06	2.8286e+06	2.62269e+06	2.52268e+06	1.53516e+06	2.66288e+06	2.00978e+06	2.12268e+06	2.45154e+06	2.09836e+06	2.09844e+06	2.56024e+06	1.96778e+06	2.21888e+06	2.77205e+06	2.20559e+06	2.27375e+06
N1P3V3_YEASC	Pyruvate kinase OS=Saccharomyces cerevisiae (strain CEN.PK113-7D) GN=CENPK1137D_2362 PE=3 SV=1	9	7	9.941	1.28116	363.1	WT	0.00159463	0.000876074	0.975833	1.13203	0.168233	0.256508	335569	366036	384058	442657	341492	360002	360530	288048	293853	357375	361335	332354	444063	410256	428170	417781	438812	404927	412090	467228	317082	354810	358319	436138	433999	357022	319207	309712	258625	357375	410930	327396	381838	450484	412115	363658
N1P7Q3_YEASC	Thioredoxin OS=Saccharomyces cerevisiae (strain CEN.PK113-7D) GN=CENPK1137D_4431 PE=3 SV=1	5	5	4.971	1.21899	362.1	348A	0.0061135	0.00259376	0.913816	1.13177	0.0858268	0.185453	1.38967e+06	1.2193e+06	1.39509e+06	1.10126e+06	1.11117e+06	1.10299e+06	1.15772e+06	1.13903e+06	1.32108e+06	1.23222e+06	1.26272e+06	1.31543e+06	1.37972e+06	1.34985e+06	1.38196e+06	1.38722e+06	1.23404e+06	1.39422e+06	1.24683e+06	1.22676e+06	1.31311e+06	1.18191e+06	1.30159e+06	1.08504e+06	1.41217e+06	1.09386e+06	1.02502e+06	1.22469e+06	1.1627e+06	1.23222e+06	1.43603e+06	1.29581e+06	1.18638e+06	1.48221e+06	1.33014e+06	1.20751e+06
N1NXP7_YEASC	Protein DOM34 homolog OS=Saccharomyces cerevisiae (strain CEN.PK113-7D) GN=CENPK1137D_2675 PE=3 SV=1	4	4	3.988	1.33676	329	363.1	0.000176934	0.000151048	0.998749	1.13169	0.0398408	0.127583	679596	702320	673136	646785	568239	598989	546860	673348	651946	635469	602281	594141	502601	554609	537996	558358	450057	497680	500823	572623	642157	680781	628023	637261	722170	594030	484180	723990	573788	635469	684945	585279	432173	608990	517824	486022
N1P3Q2_YEASC	Bmh1p OS=Saccharomyces cerevisiae (strain CEN.PK113-7D) GN=CENPK1137D_3592 PE=3 SV=1	26	7	38.56	1.13884	362.1	348A	0.000517379	0.000351777	0.993814	1.13086	0.00374216	0.0429757	5.31461e+07	5.08275e+07	5.26309e+07	4.94844e+07	4.55048e+07	4.34807e+07	4.81847e+07	4.5071e+07	5.10313e+07	4.69215e+07	4.86923e+07	5.02025e+07	5.3789e+07	5.0008e+07	5.09878e+07	5.27588e+07	4.87595e+07	5.13373e+07	5.0036e+07	4.99199e+07	5.02183e+07	4.92687e+07	4.91037e+07	4.87557e+07	5.78317e+07	4.31207e+07	4.26619e+07	4.84607e+07	4.49134e+07	4.69215e+07	5.53754e+07	4.94537e+07	4.62517e+07	5.49115e+07	4.90759e+07	4.59239e+07
N1P4P6_YEASC	Bmh2p OS=Saccharomyces cerevisiae (strain CEN.PK113-7D) GN=CENPK1137D_3922 PE=3 SV=1	24	4	33.683	1.13884	362.1	348A	0.000517379	0.000351777	0.993814	1.13086	0.00374216	0.0429757	2.89939e+07	2.7729e+07	2.87128e+07	2.69962e+07	2.48252e+07	2.37209e+07	2.62872e+07	2.45885e+07	2.78402e+07	2.5598e+07	2.65641e+07	2.7388e+07	2.93446e+07	2.72819e+07	2.78164e+07	2.87826e+07	2.66008e+07	2.80071e+07	2.72971e+07	2.72338e+07	2.73966e+07	2.68785e+07	2.67885e+07	2.65987e+07	3.15501e+07	2.35245e+07	2.32742e+07	2.64378e+07	2.45026e+07	2.5598e+07	3.02101e+07	2.69795e+07	2.52326e+07	2.9957e+07	2.67734e+07	2.50538e+07
N1NYT6_YEASC	tRNA dimethylallyltransferase OS=Saccharomyces cerevisiae (strain CEN.PK113-7D) GN=CENPK1137D_2289 PE=3 SV=1	3	3	2.682	1.66861	WT	362.1	0.0178293	0.00616694	0.81211	1.13076	0.368762	0.37968	150015	111267	97700.9	118183	103798	105866	128614	83708.5	171735	107786	119322	151460	82279.8	66318.3	80601.9	100597	104761	91475	52155.2	92085.3	141751	107854	91153.1	116443	131916	104989	113872	90004.1	151146	107786	135699	149200	70750.2	72821.1	77579.7	87564.8
N1PA84_YEASC	Gpa2p OS=Saccharomyces cerevisiae (strain CEN.PK113-7D) GN=CENPK1137D_3678 PE=4 SV=1	6	5	6.882	1.24882	362.1	348A	0.0158706	0.00560747	0.825825	1.13036	0.262344	0.323086	259845	279290	259218	187544	214351	221036	211321	225492	249541	263634	259996	289232	267805	256414	283328	281671	258362	270033	286925	264529	245530	270725	241845	184782	272417	219206	187100	242451	219625	263634	295682	284918	230278	281557	272705	245180
N1P0Q7_YEASC	Ram2p OS=Saccharomyces cerevisiae (strain CEN.PK113-7D) GN=CENPK1137D_986 PE=4 SV=1	2	2	1.987	1.19135	329	362.1	0.0115779	0.00436133	0.859665	1.12998	0.035073	0.122155	395528	401077	418148	350200	335394	330047	363446	356049	323837	334409	367252	394192	314055	322113	348017	329413	349938	336015	317272	335630	373739	388776	390124	345043	426249	327315	321789	382827	285014	334409	417658	388312	270047	353697	334968	286737
N1NYP4_YEASC	Arginine biosynthesis bifunctional protein ArgJ, mitochondrial OS=Saccharomyces cerevisiae (strain CEN.PK113-7D) GN=ARG7 PE=3 SV=1	11	11	10.755	1.46082	329	WT	1.72e-05	2.35e-05	0.999989	1.12981	0.0614101	0.158719	1.05855e+06	1.01759e+06	1.00115e+06	894497	783363	908376	936565	887146	747671	659368	610088	701742	831417	767939	803771	826521	752238	804950	821209	734882	1.00024e+06	986385	934051	881325	995569	900855	829219	953867	658037	659368	693824	691275	714913	843239	773633	719445
N1NVQ5_YEASC	Pex11p OS=Saccharomyces cerevisiae (strain CEN.PK113-7D) GN=CENPK1137D_2026 PE=4 SV=1	6	6	6.965	1.41327	WT	348A	0.00611449	0.00259376	0.913805	1.12919	0.497441	0.438626	1.68841e+06	1.52144e+06	1.80979e+06	1.01105e+06	1.15102e+06	1.28757e+06	1.40603e+06	1.49608e+06	1.8576e+06	1.8064e+06	1.99763e+06	1.88623e+06	1.81646e+06	1.83382e+06	1.98366e+06	1.90278e+06	1.65233e+06	1.56485e+06	1.66222e+06	1.65585e+06	1.59539e+06	1.47478e+06	1.6885e+06	996158	1.46283e+06	1.27691e+06	1.24488e+06	1.6086e+06	1.63491e+06	1.8064e+06	2.27181e+06	1.85809e+06	1.56193e+06	2.01363e+06	1.90928e+06	1.65627e+06
N1NZD3_YEASC	Uncharacterized protein OS=Saccharomyces cerevisiae (strain CEN.PK113-7D) GN=CENPK1137D_558 PE=4 SV=1	5	5	5.885	1.21966	363.1	348A	0.0486829	0.0137982	0.666958	1.12876	0.255723	0.318537	2.52231e+06	2.2382e+06	2.34794e+06	3.08598e+06	1.89732e+06	2.38042e+06	2.54856e+06	2.20522e+06	2.75039e+06	2.57516e+06	2.55641e+06	2.7292e+06	2.548e+06	2.24203e+06	2.41468e+06	2.40245e+06	2.87805e+06	2.83785e+06	2.66283e+06	2.63669e+06	2.38336e+06	2.16956e+06	2.19058e+06	3.04053e+06	2.41129e+06	2.36072e+06	2.25645e+06	2.37107e+06	2.42066e+06	2.57516e+06	2.90728e+06	2.68849e+06	2.19095e+06	2.46187e+06	2.32414e+06	2.09121e+06
N1P4A8_YEASC	Gts1p OS=Saccharomyces cerevisiae (strain CEN.PK113-7D) GN=CENPK1137D_3281 PE=4 SV=1	2	2	1.986	1.15812	329	WT	0.400927	0.073189	0.260046	1.12833	0.173355	0.261167	344611	339125	396138	381751	293265	333915	387497	280715	370489	314661	266403	310516	379535	280687	353032	345126	334727	332112	336895	329076	325626	328725	369589	376130	372708	331151	343083	301827	326073	314661	302968	305884	326352	308209	339794	300415
N1P7Z5_YEASC	Grx1p OS=Saccharomyces cerevisiae (strain CEN.PK113-7D) GN=CENPK1137D_4464 PE=4 SV=1	5	5	7.976	1.30928	363.1	348A	8.36e-05	8.42e-05	0.999664	1.128	0.0172188	0.0880322	9.64769e+06	9.37033e+06	9.53412e+06	8.4828e+06	8.74769e+06	7.94044e+06	7.99961e+06	8.14469e+06	9.79622e+06	8.51811e+06	8.98721e+06	9.52019e+06	1.18431e+07	1.0747e+07	9.54384e+06	1.02307e+07	1.07043e+07	1.03647e+07	1.12828e+07	1.06348e+07	9.1162e+06	9.08295e+06	8.89516e+06	8.35789e+06	1.11174e+07	7.8747e+06	7.08271e+06	8.75725e+06	8.6218e+06	8.51811e+06	1.02207e+07	9.37819e+06	1.01836e+07	1.18008e+07	9.18599e+06	8.9053e+06
N1P7A8_YEASC	Vac14p OS=Saccharomyces cerevisiae (strain CEN.PK113-7D) GN=CENPK1137D_755 PE=4 SV=1	6	6	6.808	1.21792	362.1	348A	0.00227499	0.00116042	0.964971	1.12756	0.0192141	0.0921639	375475	402137	383303	391528	315408	374879	340812	345721	397168	332115	381018	382748	431965	384427	457870	402596	430945	414796	397949	415210	354790	389804	357615	385763	400849	371776	301749	371722	349554	332115	433314	377039	371435	422122	440701	350440
N1P673_YEASC	Sol4p OS=Saccharomyces cerevisiae (strain CEN.PK113-7D) GN=CENPK1137D_3215 PE=4 SV=1	8	7	8.772	1.54461	362.1	348A	1.31e-08	7.6e-08	1	1.12745	0.0298757	0.111261	1.60269e+06	1.81909e+06	1.67739e+06	1.83142e+06	1.63818e+06	1.52113e+06	1.43674e+06	1.55108e+06	1.89543e+06	1.76804e+06	2.07796e+06	1.90035e+06	2.29501e+06	2.46365e+06	2.39878e+06	2.33749e+06	2.45417e+06	2.33315e+06	2.23783e+06	2.41711e+06	1.5144e+06	1.7633e+06	1.56498e+06	1.80445e+06	2.08195e+06	1.50854e+06	1.27207e+06	1.66773e+06	1.6682e+06	1.76804e+06	2.36317e+06	1.872e+06	1.97342e+06	2.70522e+06	2.30883e+06	2.03467e+06
N1P7M3_YEASC	Ade1p OS=Saccharomyces cerevisiae (strain CEN.PK113-7D) GN=CENPK1137D_4987 PE=3 SV=1	16	16	18.638	1.12672	329	348A	0.0383337	0.0113807	0.705645	1.12672	0.000263107	0.015504	8.7936e+06	8.50127e+06	8.62159e+06	8.92858e+06	7.59694e+06	7.57128e+06	7.83141e+06	7.92649e+06	9.18461e+06	8.49459e+06	7.74319e+06	9.07178e+06	8.32151e+06	7.3028e+06	8.38378e+06	8.42399e+06	8.9399e+06	8.52954e+06	7.98703e+06	8.21038e+06	8.30916e+06	8.24054e+06	8.04378e+06	8.7971e+06	9.65488e+06	7.50859e+06	6.9338e+06	8.52263e+06	8.08351e+06	8.49459e+06	8.80596e+06	8.93647e+06	7.15545e+06	8.01886e+06	8.06942e+06	7.33265e+06
N1P114_YEASC	Pho90p OS=Saccharomyces cerevisiae (strain CEN.PK113-7D) GN=CENPK1137D_1318 PE=4 SV=1	2	2	1.854	1.15068	363.1	348A	0.34444	0.0646837	0.290742	1.12653	0.173503	0.261167	315921	359529	410869	427883	356852	315924	334155	337200	343867	412917	350713	401905	434453	352304	364794	368783	390656	344503	370209	441292	298517	348503	383333	421582	453521	313308	295855	362560	302642	412917	398849	395910	373574	386849	351116	321007
N1P669_YEASC	Succinate--CoA ligase [ADP-forming] subunit beta, mitochondrial OS=Saccharomyces cerevisiae (strain CEN.PK113-7D) GN=CENPK1137D_3210 PE=3 SV=1	22	19	29.508	1.33458	329	362.1	0.00237249	0.00119604	0.963465	1.12587	0.18949	0.275582	1.15774e+07	1.18424e+07	1.25672e+07	9.05227e+06	9.66753e+06	9.63486e+06	1.05569e+07	1.01445e+07	1.05733e+07	9.73785e+06	1.02681e+07	9.64884e+06	8.46248e+06	8.93466e+06	8.00885e+06	8.34195e+06	8.08962e+06	9.61723e+06	9.69988e+06	8.92303e+06	1.09396e+07	1.14792e+07	1.17249e+07	8.91897e+06	1.22864e+07	9.5551e+06	9.34692e+06	1.09075e+07	9.30573e+06	9.73785e+06	1.16774e+07	9.50492e+06	7.27666e+06	9.81073e+06	7.70855e+06	7.26125e+06
N1NX07_YEASC	Pep4p OS=Saccharomyces cerevisiae (strain CEN.PK113-7D) GN=CENPK1137D_1544 PE=3 SV=1	16	15	24.828	1.69135	362.1	348A	1.1e-05	1.63e-05	0.999996	1.12583	0.0332905	0.119034	1.4994e+07	1.41234e+07	1.53167e+07	1.35361e+07	1.41002e+07	1.28522e+07	1.22265e+07	1.23121e+07	2.02091e+07	1.35536e+07	1.6804e+07	1.60622e+07	2.44587e+07	2.1202e+07	2.07354e+07	2.06935e+07	16510101	1.78285e+07	1.79156e+07	1.80539e+07	1.4168e+07	1.36903e+07	1.42902e+07	1.33368e+07	1.79199e+07	1.27458e+07	1.08251e+07	1.32381e+07	1.77863e+07	1.35536e+07	1.91104e+07	1.58226e+07	2.10314e+07	2.3281e+07	1.99579e+07	1.80126e+07
N1P217_YEASC	Prp18p OS=Saccharomyces cerevisiae (strain CEN.PK113-7D) GN=CENPK1137D_2977 PE=4 SV=1	2	2	1.994	1.18083	WT	348A	0.490701	0.0863173	0.219351	1.12509	0.426497	0.405006	84414.9	69018.1	76383.1	51230	54605.3	61620.5	74537	59035.1	86353.8	68571.3	61730.1	78314.8	67803.5	59273.5	77178.6	68645.1	77355	66194.5	72406.6	77305.7	79764.4	66901.4	71264	50475.6	69397.4	61110.4	65993.8	63475	76001.3	68571.3	70202.8	77146.6	58302.4	65085.5	74284.7	59752
N1P4T1_YEASC	Rub1p OS=Saccharomyces cerevisiae (strain CEN.PK113-7D) GN=CENPK1137D_3962 PE=4 SV=1	2	2	2.886	1.13907	363.1	348A	0.643081	0.106571	0.164812	1.12491	0.304447	0.346538	445817	528202	676442	617465	536073	480089	506784	493156	415734	555731	585712	504347	576032	491315	562965	407260	668776	488790	497460	641452	421256	512003	631108	608372	681290	476115	448698	530246	365894	555731	666102	496824	495315	539490	541856	354499
N1P0D4_YEASC	Gid8p OS=Saccharomyces cerevisiae (strain CEN.PK113-7D) GN=CENPK1137D_167 PE=4 SV=1	2	2	2.941	1.25184	362.1	348A	0.0421931	0.012326	0.690407	1.12477	0.124298	0.223721	127239	127962	131787	121962	131071	96473.6	105440	119508	102759	133702	131926	124090	140516	127204	148190	150538	124019	132985	123343	119088	120229	124038	122955	120166	166577	95674.9	93354.5	128496	90439.8	133702	150033	122239	120826	139677	142633	131035
N1P101_YEASC	Yrb2p OS=Saccharomyces cerevisiae (strain CEN.PK113-7D) GN=CENPK1137D_5194 PE=4 SV=1	4	4	3.988	1.25609	362.1	348A	0.0105806	0.00405469	0.868447	1.1246	0.0322072	0.11623	531758	525265	568219	507665	480025	459856	518376	438331	615119	522131	531983	480620	620481	577807	557875	626122	498476	528608	527643	601521	502463	509156	530138	500189	610060	456048	458961	471297	541375	522131	604998	473451	533535	634464	536957	545007
N1P359_YEASC	Gpa1p OS=Saccharomyces cerevisiae (strain CEN.PK113-7D) GN=CENPK1137D_5396 PE=4 SV=1	8	8	9.873	1.20779	362.1	WT	0.152531	0.0338314	0.455234	1.12442	0.358804	0.375102	463253	526717	596685	464021	318446	479013	481067	545238	425759	434133	486790	451745	529714	545931	566660	529814	509868	508416	484684	558091	437732	510563	556696	457188	404710	475048	425928	586245	374717	434133	553603	445007	455486	599461	545412	461176
N1P3A9_YEASC;N1P9M3_YEASC	Dog1p OS=Saccharomyces cerevisiae (strain CEN.PK113-7D) GN=CENPK1137D_5441 PE=4 SV=1 [N1P3A9_YEASC,N1P9M3_YEASC]	4	4	4.978	1.4289	329	362.1	0.000402249	0.000288665	0.995628	1.12382	0.251179	0.315534	1.48425e+06	1.47276e+06	1.49329e+06	1.07132e+06	1.25074e+06	1.16196e+06	1.19577e+06	1.30478e+06	1.07778e+06	1.11654e+06	1.22924e+06	1.10055e+06	936535	961294	1.00043e+06	965984	1.12772e+06	1.00472e+06	1.08964e+06	1.03774e+06	1.40248e+06	1.42759e+06	1.39321e+06	1.05554e+06	1.58955e+06	1.15234e+06	1.05871e+06	1.40291e+06	948566	1.11654e+06	1.39796e+06	1.08413e+06	805301	1.05555e+06	962921	840840
N1P6P6_YEASC	Hom2p OS=Saccharomyces cerevisiae (strain CEN.PK113-7D) GN=CENPK1137D_3979 PE=3 SV=1	19	19	24.83	1.38283	329	362.1	9e-06	1.39e-05	0.999998	1.12344	0.0781612	0.176567	1.30464e+07	1.37048e+07	1.31321e+07	1.54229e+07	1.37432e+07	1.19443e+07	1.15013e+07	1.20405e+07	9.40731e+06	1.05157e+07	1.02781e+07	1.06495e+07	9.56195e+06	9.93776e+06	1.07441e+07	9.75106e+06	1.14593e+07	1.09143e+07	1.054e+07	1.06899e+07	1.23277e+07	1.32845e+07	1.2252e+07	1.51958e+07	1.74661e+07	1.18454e+07	1.01831e+07	1.2946e+07	8.27951e+06	1.05157e+07	1.16888e+07	1.04907e+07	8.22206e+06	1.09122e+07	1.03413e+07	8.4878e+06
N1P2Q7_YEASC	Arg1p OS=Saccharomyces cerevisiae (strain CEN.PK113-7D) GN=CENPK1137D_1962 PE=3 SV=1	19	19	23.382	3.03662	329	362.1	7.83e-10	7.25e-09	1	1.12318	0.366632	0.379129	8.18265e+06	7.95853e+06	8.70948e+06	5.77439e+06	7.01796e+06	6.86837e+06	5.64453e+06	7.73556e+06	2.30537e+06	2.57551e+06	2.72536e+06	2.95096e+06	2.27961e+06	2.47017e+06	2.91467e+06	2.42079e+06	3.03398e+06	3.04899e+06	2.88539e+06	2.72638e+06	7.73187e+06	7.71445e+06	8.12579e+06	5.68936e+06	8.91906e+06	6.81151e+06	4.99757e+06	8.31734e+06	2.02899e+06	2.57551e+06	3.09942e+06	2.90694e+06	1.96017e+06	2.71238e+06	2.80538e+06	2.10718e+06
N1NY75_YEASC	Uncharacterized protein OS=Saccharomyces cerevisiae (strain CEN.PK113-7D) GN=CENPK1137D_2713 PE=4 SV=1	5	5	4.975	3.19734	329	WT	1.23e-10	1.77e-09	1	1.12301	0.314759	0.352764	5.53613e+06	5.69046e+06	5.5098e+06	7.75609e+06	6.42442e+06	5.21687e+06	5.17538e+06	4.993e+06	1.74338e+06	1.80697e+06	1.84757e+06	2.26235e+06	2.48089e+06	2.32941e+06	2.44742e+06	2.39493e+06	2.32901e+06	2.21934e+06	2.01776e+06	2.05448e+06	5.23114e+06	5.51594e+06	5.14054e+06	7.64188e+06	8.16473e+06	5.17368e+06	4.58219e+06	5.36852e+06	1.53437e+06	1.80697e+06	2.10116e+06	2.2286e+06	2.13325e+06	2.55782e+06	2.35565e+06	2.08467e+06
N1P7U3_YEASC	Yet1p OS=Saccharomyces cerevisiae (strain CEN.PK113-7D) GN=CENPK1137D_940 PE=4 SV=1	4	3	4.985	1.25654	WT	348A	0.00031383	0.000241336	0.996945	1.12288	0.0619291	0.159222	2.37801e+06	2.55253e+06	2.74822e+06	2.54636e+06	2.53827e+06	2.104e+06	2.30452e+06	2.15939e+06	2.78745e+06	2.88909e+06	2.92961e+06	2.83614e+06	2.84008e+06	2.61294e+06	2.79907e+06	2.79382e+06	2.93888e+06	2.64645e+06	2.6409e+06	3.03211e+06	2.24701e+06	2.47424e+06	2.56403e+06	2.50886e+06	3.22587e+06	2.08658e+06	2.04038e+06	2.3218e+06	2.45328e+06	2.88909e+06	3.33171e+06	2.79384e+06	2.4421e+06	2.86915e+06	2.69412e+06	2.43187e+06
N1NYQ6_YEASC	Uncharacterized protein OS=Saccharomyces cerevisiae (strain CEN.PK113-7D) GN=CENPK1137D_2254 PE=4 SV=1	2	2	1.99	1.26592	362.1	WT	0.173349	0.0375282	0.429675	1.12286	0.244072	0.311101	87698.8	75350.5	71476.4	84914.5	86746.8	60044.1	64063.7	73632.2	61888.4	69229.7	56467.5	67007.3	59764	84334.2	96717.2	81478.2	82878.2	69049.8	61476.5	57450.2	82867.5	73039.6	66686.1	83664.1	110246	59547	56720.9	79170	54468.9	69229.7	64217.8	66007.8	51389.4	92603.5	93090.7	70922.7
N1PAJ0_YEASC	Lys20p OS=Saccharomyces cerevisiae (strain CEN.PK113-7D) GN=CENPK1137D_4208 PE=3 SV=1	19	2	22.723	1.28266	329	362.1	1.66e-05	2.29e-05	0.99999	1.12281	0.0277458	0.108167	3.12045e+06	2.91445e+06	3.06948e+06	2.70347e+06	2.78798e+06	2.57073e+06	2.65702e+06	2.5006e+06	2.70903e+06	2.36592e+06	2.55837e+06	2.465e+06	2.28461e+06	2.29141e+06	2.28885e+06	2.34087e+06	2.33142e+06	2.45031e+06	2.44033e+06	2.32145e+06	2.94854e+06	2.82507e+06	2.86377e+06	2.66366e+06	3.54322e+06	2.54945e+06	2.35248e+06	2.68866e+06	2.38426e+06	2.36592e+06	2.90951e+06	2.42823e+06	1.96447e+06	2.5161e+06	2.20303e+06	2.0376e+06
N1P3Z8_YEASC	Lys21p OS=Saccharomyces cerevisiae (strain CEN.PK113-7D) GN=CENPK1137D_3692 PE=3 SV=1	21	4	26.711	1.28266	329	362.1	1.66e-05	2.29e-05	0.99999	1.12281	0.0277458	0.108167	5.77387e+06	5.39272e+06	5.67957e+06	5.00232e+06	5.1587e+06	4.75671e+06	4.91638e+06	4.62694e+06	5.01262e+06	4.37774e+06	4.73384e+06	4.56107e+06	4.22729e+06	4.23988e+06	4.23514e+06	4.33138e+06	4.3139e+06	4.53389e+06	4.51543e+06	4.29546e+06	5.45579e+06	5.22733e+06	5.29893e+06	4.92866e+06	6.55614e+06	4.71733e+06	4.35288e+06	4.97492e+06	4.41168e+06	4.37774e+06	5.38357e+06	4.49303e+06	3.63494e+06	4.65562e+06	4.07634e+06	3.77025e+06
N1NXG3_YEASC	Leu4p OS=Saccharomyces cerevisiae (strain CEN.PK113-7D) GN=CENPK1137D_2575 PE=3 SV=1	35	21	47.109	1.69465	329	362.1	1.25e-06	2.93e-06	1	1.12272	0.322214	0.356169	1.29091e+07	1.31811e+07	1.26328e+07	8.90917e+06	1.04867e+07	1.08139e+07	9.87113e+06	1.12541e+07	7.49272e+06	7.22875e+06	7.22342e+06	6.83577e+06	6.57931e+06	6.92166e+06	7.41094e+06	7.19547e+06	7.63904e+06	7.41443e+06	7.84177e+06	6.91292e+06	1.21979e+07	1.27768e+07	1.17861e+07	8.77797e+06	1.33274e+07	1.07244e+07	8.73973e+06	1.21005e+07	6.59445e+06	7.22875e+06	8.21485e+06	6.7338e+06	5.65737e+06	7.60035e+06	7.13306e+06	6.26329e+06
N1P7I7_YEASC	Utp6p OS=Saccharomyces cerevisiae (strain CEN.PK113-7D) GN=CENPK1137D_4274 PE=4 SV=1	11	11	10.702	1.23254	363.1	348A	0.205026	0.0428383	0.395884	1.12221	0.314908	0.352764	1.50788e+06	1.70658e+06	1.53843e+06	1.72675e+06	1.82327e+06	1.5006e+06	1.04007e+06	1.41006e+06	1.36972e+06	1.81265e+06	2.0215e+06	1.81829e+06	1.46327e+06	1.66506e+06	1.50769e+06	1.40823e+06	1.95227e+06	1.49609e+06	1.87683e+06	1.79146e+06	1.42481e+06	1.65425e+06	1.43532e+06	1.70132e+06	2.31718e+06	1.48817e+06	920857	1.51611e+06	1.20551e+06	1.81265e+06	2.29896e+06	1.79117e+06	1.25823e+06	1.82833e+06	1.45116e+06	1.22579e+06
N1P600_YEASC	Rpc53p OS=Saccharomyces cerevisiae (strain CEN.PK113-7D) GN=CENPK1137D_4382 PE=4 SV=1	5	4	4.579	1.43675	362.1	348A	0.0152088	0.00540352	0.830679	1.12196	0.357425	0.374668	545826	382380	395838	383001	385358	309093	418047	408980	467778	399304	448752	532198	596005	500926	526575	562479	465096	509002	388975	493195	515756	370653	369309	377361	489748	306534	370132	439739	411698	399304	510345	524259	512488	550044	506831	489610
N1NY08_YEASC	Por1p OS=Saccharomyces cerevisiae (strain CEN.PK113-7D) GN=CENPK1137D_2623 PE=4 SV=1	23	23	30.727	1.17258	362.1	348A	0.00604451	0.00257547	0.914614	1.1213	0.0379671	0.124928	8.43536e+07	8.69524e+07	8.72625e+07	7.42436e+07	7.48774e+07	7.57255e+07	7.00863e+07	7.61203e+07	7.78635e+07	7.67812e+07	7.9472e+07	7.9808e+07	7.96825e+07	9.01623e+07	9.20581e+07	8.61299e+07	8.08631e+07	7.75247e+07	8.25268e+07	7.66172e+07	7.97065e+07	8.42857e+07	8.14143e+07	7.31503e+07	9.5161e+07	7.50986e+07	6.20532e+07	8.18452e+07	68528866	7.67812e+07	9.03797e+07	7.86175e+07	6.85168e+07	9.90031e+07	8.86063e+07	7.49717e+07
N1P1M0_YEASC	Mmf1p OS=Saccharomyces cerevisiae (strain CEN.PK113-7D) GN=CENPK1137D_5008 PE=4 SV=1	9	9	11.964	1.14614	329	WT	0.0545185	0.0151277	0.647818	1.12124	0.0501253	0.14355	2.77112e+07	2.57145e+07	2.57601e+07	2.46999e+07	2.37078e+07	2.2661e+07	2.53963e+07	2.08878e+07	2.40963e+07	2.2433e+07	2.23769e+07	2.17332e+07	2.42601e+07	2.29994e+07	2.11023e+07	2.45352e+07	2.07781e+07	2.36871e+07	2.45086e+07	2.2862e+07	2.61846e+07	2.49259e+07	2.40337e+07	2.43362e+07	3.013e+07	2.24734e+07	2.24854e+07	2.24588e+07	2.12075e+07	2.2433e+07	2.54482e+07	2.1409e+07	2.08606e+07	2.52546e+07	2.0311e+07	2.13567e+07
N1P796_YEASC	Actin-related protein 2/3 complex subunit 3 OS=Saccharomyces cerevisiae (strain CEN.PK113-7D) GN=CENPK1137D_740 PE=3 SV=1	10	10	11.495	1.29905	363.1	348A	9.34e-07	2.33e-06	1	1.12118	0.00690196	0.0570585	3.29833e+06	3.38563e+06	3.44197e+06	3.31565e+06	3.14254e+06	3.11526e+06	2.80567e+06	2.92527e+06	3.63763e+06	3.50603e+06	3.90388e+06	3.5843e+06	3.63819e+06	3.78068e+06	3.6606e+06	3.93341e+06	3.70244e+06	3.95451e+06	3.89988e+06	4.01721e+06	3.11662e+06	3.2818e+06	3.21129e+06	3.26683e+06	3.99383e+06	3.08947e+06	2.48409e+06	3.14527e+06	3.20154e+06	3.50603e+06	4.4397e+06	3.53084e+06	3.12838e+06	4.15139e+06	3.52334e+06	3.42383e+06
N1P606_YEASC	Ptp1p OS=Saccharomyces cerevisiae (strain CEN.PK113-7D) GN=CENPK1137D_3754 PE=4 SV=1	2	2	1.994	2.30151	362.1	348A	0.318202	0.0605471	0.306793	1.12071	0.389725	0.389287	80610.3	67126.5	67770.4	33292.9	0	59813.3	71565.3	90623.1	135725	131448	118025	111887	142639	96434.6	153193	118672	142477	116672	103881	117398	76169.5	65067.8	63228.5	32802.6	0	59318.1	63362.7	97438.8	119454	131448	134224	110218	122652	105890	147449	103298
N1P3J1_YEASC	Cytosolic Fe-S cluster assembly factor NBP35 OS=Saccharomyces cerevisiae (strain CEN.PK113-7D) GN=NBP35 PE=3 SV=1	3	3	2.991	1.435	329	363.1	7.38e-08	3.1e-07	1	1.11985	0.00303307	0.0404696	302693	324687	307162	299480	276774	272678	266146	286350	248422	231278	225555	235559	263656	235169	258603	267231	217727	219364	223049	199804	286017	314729	286577	295070	351749	270420	235641	307887	218640	231278	256513	232045	226711	258228	248906	232611
N1P0D6_YEASC	Rim11p OS=Saccharomyces cerevisiae (strain CEN.PK113-7D) GN=CENPK1137D_172 PE=3 SV=1	4	3	3.664	1.38043	362.1	348A	2.68e-05	3.4e-05	0.999968	1.1194	0.126244	0.225354	264488	289984	274296	225488	230358	218084	249777	243588	272829	291992	275336	287733	308209	337544	352847	301502	316361	318663	336820	311530	249917	281090	255913	222168	292760	216278	221148	261908	240121	291992	313127	283441	265021	370642	339617	262442
N1P9V3_YEASC	Tan1p OS=Saccharomyces cerevisiae (strain CEN.PK113-7D) GN=CENPK1137D_3023 PE=4 SV=1	10	10	12.912	1.13438	362.1	348A	0.61694	0.103192	0.173232	1.11905	0.360091	0.376016	1.30225e+06	1.39495e+06	1.58086e+06	1.98129e+06	1.27474e+06	1.4868e+06	1.53654e+06	1.2954e+06	1.33624e+06	1.77119e+06	1.45117e+06	1.39128e+06	1.60539e+06	1.52607e+06	1.53361e+06	1.68007e+06	1.69775e+06	1.40284e+06	1.38387e+06	1.62146e+06	1.23051e+06	1.35217e+06	1.47491e+06	1.95211e+06	1.62005e+06	1.47449e+06	1.36043e+06	1.39282e+06	1.17604e+06	1.77119e+06	1.65035e+06	1.37052e+06	1.38043e+06	1.67571e+06	1.47611e+06	1.46242e+06
N1NYI0_YEASC	Ysh1p OS=Saccharomyces cerevisiae (strain CEN.PK113-7D) GN=CENPK1137D_654 PE=4 SV=1	4	4	4.408	1.2219	363.1	348A	0.0260942	0.00839001	0.762605	1.1184	0.176794	0.263821	408615	452735	421478	520042	448256	424125	371680	367950	414069	421313	465564	459746	506732	469486	432509	455531	476067	496573	483499	513585	386104	438850	393231	512384	569684	420614	329079	395623	364428	421313	529463	452888	435725	515521	416291	396517
N1NZ90_YEASC	Npr1p OS=Saccharomyces cerevisiae (strain CEN.PK113-7D) GN=CENPK1137D_2499 PE=4 SV=1	6	6	6.969	1.1365	362.1	348A	0.813366	0.129219	0.11559	1.1183	0.396515	0.392357	318861	232572	265781	216742	201364	262173	270627	190412	323627	230157	246607	208229	326564	250547	208176	265491	251244	257007	241521	270970	301295	225439	247969	213550	255912	260002	239609	204732	284829	230157	280454	205123	280803	275115	200370	231096
N1P035_YEASC	Taf11p OS=Saccharomyces cerevisiae (strain CEN.PK113-7D) GN=CENPK1137D_12 PE=4 SV=1	3	3	3.53	1.54122	WT	348A	0.170802	0.0370885	0.432642	1.11828	0.622193	0.491473	143101	164583	264506	141929	157625	205769	156602	118591	320016	230247	164046	269895	216405	150967	169618	232686	187162	180846	220020	185647	135218	159535	246779	139839	200324	204065	138653	127510	281651	230247	186561	265870	186080	165770	163258	202542
N1PA46_YEASC	Icp55p OS=Saccharomyces cerevisiae (strain CEN.PK113-7D) GN=CENPK1137D_3488 PE=3 SV=1	4	4	3.976	1.21	329	363.1	0.244742	0.0493613	0.360037	1.11736	0.202222	0.283316	357700	314587	293489	338792	297649	347281	257365	265255	307548	267348	279135	248692	297251	339669	274826	278340	240662	338144	279499	219848	337994	304939	273820	333803	378279	344406	227867	285204	270678	267348	317447	244983	255598	372975	264521	242281
N1P4T9_YEASC	Kgd2p OS=Saccharomyces cerevisiae (strain CEN.PK113-7D) GN=CENPK1137D_3972 PE=4 SV=1	16	16	20.622	1.25092	362.1	348A	0.366112	0.0680189	0.278396	1.11687	0.332867	0.361271	1.89722e+07	1.43116e+07	1.56813e+07	1.37963e+07	1.34477e+07	1.28696e+07	1.75675e+07	1.23091e+07	1.82039e+07	1.38131e+07	1.34878e+07	1.37927e+07	2.0919e+07	1.64308e+07	1.50658e+07	1.78789e+07	11970616	1.52593e+07	1.86797e+07	1.64835e+07	1.7927e+07	1.38726e+07	1.46304e+07	1.35931e+07	1.70906e+07	1.2763e+07	1.5554e+07	1.32349e+07	1.60215e+07	1.38131e+07	1.5339e+07	1.3587e+07	1.79876e+07	1.80419e+07	1.45009e+07	1.55627e+07
N1NWX2_YEASC	Rdl1p OS=Saccharomyces cerevisiae (strain CEN.PK113-7D) GN=CENPK1137D_2300 PE=4 SV=1	12	12	18.932	1.48403	362.1	348A	9.29e-05	9.12e-05	0.999591	1.11675	0.164978	0.254488	2.51321e+07	2.25416e+07	2.36082e+07	1.98081e+07	2.01658e+07	1.9466e+07	2.32851e+07	1.86502e+07	3.14308e+07	2.6536e+07	2.79935e+07	2.81378e+07	3.47319e+07	2.99599e+07	2.50343e+07	3.13216e+07	2.72582e+07	2.91695e+07	2.79457e+07	2.81904e+07	2.37476e+07	2.18503e+07	2.2026e+07	1.95164e+07	2.56285e+07	1.93048e+07	2.06162e+07	2.00528e+07	2.76628e+07	2.6536e+07	3.18357e+07	2.77181e+07	2.9865e+07	3.28975e+07	2.40956e+07	2.72639e+07
N1P258_YEASC	Ksp1p OS=Saccharomyces cerevisiae (strain CEN.PK113-7D) GN=CENPK1137D_5228 PE=4 SV=1	2	2	1.994	1.24734	363.1	362.1	0.0254535	0.00822538	0.76605	1.1167	0.206748	0.285245	87917.9	102990	112075	96868.2	87352.4	85834.2	79342.8	105535	89689.1	105651	93824.5	83925.4	75171.8	80235.5	85086.7	80155.4	99197.6	111213	98545.2	91002.9	83074.5	99831.1	104564	95441.8	111015	85123.6	70248.7	113473	78936.8	105651	106702	82673.6	64638.2	88102.9	81896.3	69771.2
N1P0G5_YEASC	Uncharacterized protein OS=Saccharomyces cerevisiae (strain CEN.PK113-7D) GN=CENPK1137D_1028 PE=4 SV=1	20	20	23.677	1.15357	WT	362.1	0.281408	0.0549828	0.331715	1.11655	0.27972	0.331694	1.64314e+06	1.72588e+06	2.22992e+06	1.89074e+06	1.77629e+06	1.53715e+06	1.46898e+06	1.92548e+06	1.70828e+06	1.82333e+06	2.26047e+06	1.89478e+06	1.57757e+06	1.8862e+06	1.64691e+06	1.55286e+06	1.67677e+06	1.7273e+06	1.64716e+06	1.86056e+06	1.55262e+06	1.67295e+06	2.08048e+06	1.86289e+06	2.25746e+06	1.52442e+06	1.30061e+06	2.0703e+06	1.50348e+06	1.82333e+06	2.57073e+06	1.86652e+06	1.35651e+06	2.07115e+06	1.58516e+06	1.35169e+06
N1P6G7_YEASC	Gaa1p OS=Saccharomyces cerevisiae (strain CEN.PK113-7D) GN=CENPK1137D_475 PE=4 SV=1	2	2	1.688	1.30371	362.1	348A	0.0394273	0.0116303	0.701218	1.11613	0.183945	0.270726	158948	186770	186010	151292	167185	133018	156589	155159	201803	192721	166327	189867	227817	171851	166518	231622	164131	165515	178019	153433	150192	181042	173543	149064	212474	131917	138642	166828	177610	192721	189155	187035	195894	188702	160274	201615
N1NW64_YEASC	Rrp12p OS=Saccharomyces cerevisiae (strain CEN.PK113-7D) GN=CENPK1137D_1688 PE=4 SV=1	29	29	33.604	1.29973	329	362.1	2.91e-05	3.61e-05	0.999962	1.11601	0.0400796	0.127885	3.62985e+06	3.99531e+06	4.00255e+06	3.54552e+06	3.61819e+06	3.38678e+06	3.16648e+06	3.42454e+06	3.05048e+06	3.26812e+06	3.35382e+06	3.43416e+06	2.77971e+06	3.14319e+06	2.93157e+06	2.81967e+06	2.91308e+06	3.09686e+06	3.05225e+06	3.03645e+06	3.42988e+06	3.87277e+06	3.73431e+06	3.49331e+06	4.59833e+06	3.35874e+06	2.80354e+06	3.68209e+06	2.68477e+06	3.26812e+06	3.81414e+06	3.38294e+06	2.3902e+06	3.45139e+06	2.82165e+06	2.45438e+06
N1P6M7_YEASC	Alg1p OS=Saccharomyces cerevisiae (strain CEN.PK113-7D) GN=CENPK1137D_4657 PE=4 SV=1	4	3	4.879	1.25795	WT	362.1	0.340703	0.0641123	0.292951	1.11553	0.420365	0.40274	388921	431200	446664	450616	525491	334834	241888	437321	359976	441869	503329	421892	290922	403271	355695	323036	389798	356445	362284	412164	367495	417976	416729	443980	667842	332062	214164	470211	316820	441869	572412	415599	250156	442813	342357	281187
N1P319_YEASC	Otu1p OS=Saccharomyces cerevisiae (strain CEN.PK113-7D) GN=CENPK1137D_3337 PE=4 SV=1	7	7	8.771	1.45278	329	362.1	0.00039948	0.000287592	0.99567	1.11537	0.212007	0.288025	857476	907915	1.03287e+06	860268	820308	902613	670226	886953	653626	789263	849336	822190	598249	662327	629043	628674	675764	704634	700012	637546	810237	880071	963651	847600	1.04252e+06	895140	593407	953660	575266	789263	965910	809926	514418	727271	605456	547229
N1NX22_YEASC	Odc1p OS=Saccharomyces cerevisiae (strain CEN.PK113-7D) GN=CENPK1137D_1564 PE=3 SV=1	8	8	11.957	1.26539	329	362.1	0.0674407	0.0178686	0.610554	1.11499	0.470689	0.425976	1.66743e+06	1.76463e+06	2.16289e+06	1.25408e+06	1.61096e+06	1.44741e+06	1.39122e+06	1.69308e+06	1.5373e+06	1.72352e+06	1.90456e+06	1.57423e+06	1.26352e+06	1.4748e+06	1.35134e+06	1.32291e+06	1.26053e+06	1.37495e+06	1.41437e+06	1.49561e+06	1.57557e+06	1.71051e+06	2.01794e+06	1.23561e+06	2.04735e+06	1.43542e+06	1.23176e+06	1820418	1.353e+06	1.72352e+06	2.16596e+06	1.55075e+06	1.08647e+06	1.61941e+06	1.30067e+06	1.15153e+06
N1P176_YEASC	Crp1p OS=Saccharomyces cerevisiae (strain CEN.PK113-7D) GN=CENPK1137D_5294 PE=4 SV=1	13	12	15.855	1.2795	362.1	348A	0.0088751	0.00350142	0.884479	1.11397	0.136637	0.233879	3.29586e+06	2.91284e+06	2.99759e+06	2.603e+06	2.39419e+06	2.64193e+06	2.89004e+06	2.6749e+06	3.98391e+06	3.02988e+06	3.2006e+06	3.06799e+06	3.6822e+06	3.04222e+06	3.39244e+06	3.44723e+06	3.22407e+06	3.10388e+06	3.18589e+06	3.02765e+06	3.11429e+06	2.82351e+06	2.79669e+06	2.56467e+06	3.04275e+06	2.62006e+06	2.55879e+06	2.87608e+06	3.5063e+06	3.02988e+06	3.63989e+06	3.02223e+06	3.16623e+06	3.34052e+06	3.26523e+06	3.00064e+06
N1P010_YEASC	Pex30p OS=Saccharomyces cerevisiae (strain CEN.PK113-7D) GN=CENPK1137D_696 PE=4 SV=1	6	6	5.972	1.58029	362.1	348A	0.00152864	0.00084629	0.976918	1.11374	0.436174	0.410071	340348	414235	453078	322602	410115	326623	246600	390643	449720	478723	567430	486895	478126	628715	554142	510308	489012	570871	488655	468588	321598	401531	422713	317851	521212	323919	218335	420023	395805	478723	645311	479632	411128	690363	533364	444197
N1NZP0_YEASC	Transaldolase OS=Saccharomyces cerevisiae (strain CEN.PK113-7D) GN=CENPK1137D_723 PE=3 SV=1	22	21	27.698	1.25191	363.1	348A	0.000190708	0.000161083	0.998586	1.11334	0.0755048	0.173403	2.05311e+07	2.02128e+07	2.07024e+07	2.4784e+07	1.95099e+07	1.96541e+07	1.91766e+07	1.91114e+07	2.10145e+07	2.10453e+07	2.01467e+07	2.21065e+07	2.494e+07	2.22965e+07	2.50817e+07	2.29076e+07	2.51262e+07	2.4143e+07	2.38334e+07	2.38601e+07	1.94001e+07	1.95929e+07	1.93149e+07	2.44191e+07	2.47949e+07	1.94914e+07	1.69786e+07	2.05487e+07	1.84951e+07	2.10453e+07	2.29119e+07	2.17767e+07	2.14452e+07	2.44827e+07	2.41412e+07	1.99399e+07
N1NZY1_YEASC	Rnr2p OS=Saccharomyces cerevisiae (strain CEN.PK113-7D) GN=CENPK1137D_1274 PE=4 SV=1	19	19	25.732	1.41776	362.1	348A	2.62e-09	2.04e-08	1	1.1128	0.00217261	0.0365075	12562886	1.19384e+07	1.2393e+07	1.18592e+07	1.0953e+07	1.05635e+07	1.13897e+07	1.09054e+07	1.3739e+07	1.35636e+07	1.5241e+07	1.51704e+07	1.58032e+07	1.50696e+07	1.57608e+07	1.54807e+07	1.51406e+07	1.59731e+07	1.4807e+07	1.56753e+07	1.18708e+07	1.15723e+07	1.15624e+07	1.16846e+07	1.39201e+07	1.04761e+07	1.00843e+07	1.17256e+07	1.20919e+07	1.35636e+07	1.73329e+07	1.49441e+07	1.35888e+07	1.65472e+07	1.51698e+07	1.34752e+07
N1NZR4_YEASC	Sba1p OS=Saccharomyces cerevisiae (strain CEN.PK113-7D) GN=CENPK1137D_1189 PE=4 SV=1	7	7	8.973	1.20009	362.1	348A	0.467915	0.083082	0.228916	1.1126	0.280995	0.33218	7.10033e+06	6.45627e+06	5.97769e+06	5.82014e+06	5.41575e+06	5.50601e+06	7.14374e+06	4.72292e+06	6.9904e+06	5.74365e+06	5.7666e+06	5.16359e+06	8.45837e+06	6.65431e+06	5.02952e+06	7.20589e+06	5.43979e+06	6.65833e+06	7.44102e+06	6.94873e+06	6.70917e+06	6.25826e+06	5.57707e+06	5.73443e+06	6.88283e+06	5.46042e+06	6.32495e+06	5.07813e+06	6.15236e+06	5.74365e+06	6.55808e+06	5.08657e+06	7.27312e+06	7.30679e+06	4.84093e+06	6.27236e+06
N1P0C5_YEASC	Ade17p OS=Saccharomyces cerevisiae (strain CEN.PK113-7D) GN=CENPK1137D_152 PE=3 SV=1	35	29	48.657	1.19174	363.1	348A	0.0733159	0.0191257	0.595489	1.11247	0.195054	0.278802	1.13277e+07	1.22065e+07	1.21831e+07	1.40112e+07	1.2481e+07	1.10629e+07	9.43313e+06	1.17239e+07	1.17703e+07	1.25152e+07	1.36521e+07	1.48357e+07	1.1334e+07	1.24362e+07	1.31273e+07	1.22786e+07	1.39832e+07	1.36744e+07	1.27593e+07	1.28549e+07	1.07036e+07	1.18322e+07	1.13666e+07	1.38049e+07	1.5862e+07	1.09714e+07	8.35193e+06	1.26056e+07	1.03592e+07	1.25152e+07	1.55258e+07	1.46145e+07	9.74579e+06	1.36556e+07	1.26351e+07	1.06879e+07
N1NX93_YEASC	Ald6p OS=Saccharomyces cerevisiae (strain CEN.PK113-7D) GN=CENPK1137D_1639 PE=3 SV=1	44	43	68.495	1.75643	329	362.1	3.16e-08	1.61e-07	1	1.11225	0.197539	0.279914	153578427	1.64038e+08	1.6307e+08	1.23622e+08	1.3212e+08	1.36903e+08	131026897	143270154	1.03074e+08	1.10326e+08	1.1179e+08	1.10225e+08	8.1449e+07	8.6985e+07	9.04687e+07	8.51533e+07	9.4988e+07	9.78192e+07	8.73599e+07	8.94679e+07	145117757	1.59007e+08	1.52141e+08	1.21802e+08	1.6791e+08	1.3577e+08	1.16009e+08	154045302	9.07166e+07	1.10326e+08	1.27134e+08	1.08581e+08	7.00358e+07	9.55142e+07	8.70765e+07	7.41216e+07
N1P408_YEASC	Vid30p OS=Saccharomyces cerevisiae (strain CEN.PK113-7D) GN=CENPK1137D_3079 PE=4 SV=1	2	2	1.994	1.17573	363.1	348A	0.0750487	0.0194982	0.591235	1.11211	0.180504	0.26752	204512	233116	219935	180142	201685	171378	179739	200455	188993	193729	194706	214368	195089	240961	218689	202417	229586	224094	213573	218373	193246	225967	205195	177489	256319	169959	159138	215531	166335	193729	221430	211171	167752	264588	210489	176194
N1P9S6_YEASC	Cytochrome c heme lyase OS=Saccharomyces cerevisiae (strain CEN.PK113-7D) GN=CENPK1137D_4940 PE=3 SV=1	5	5	6.862	1.44599	WT	348A	0.000176471	0.000151048	0.998754	1.11187	0.152526	0.246249	865125	720118	725362	725209	638238	657506	782537	652095	1.08692e+06	853814	989657	1.01769e+06	815589	834284	801850	897200	887693	959014	814745	856760	817465	698033	676749	714530	811131	652062	692845	701138	956618	853814	1.12549e+06	1.00251e+06	701303	916089	771784	780967
N1NX90_YEASC	Sam4p OS=Saccharomyces cerevisiae (strain CEN.PK113-7D) GN=CENPK1137D_1634 PE=4 SV=1	10	9	10.95	1.12413	WT	348A	0.281802	0.055014	0.331431	1.11116	0.130659	0.22914	1.97892e+06	1.66464e+06	1.78642e+06	1.62559e+06	1.55538e+06	1.48537e+06	1.78261e+06	1.52637e+06	1.98466e+06	1.62747e+06	1.69539e+06	1.8304e+06	1.88033e+06	1.46284e+06	1.73988e+06	1.78047e+06	1.7878e+06	1.79176e+06	1.80968e+06	1.72075e+06	1.8699e+06	1.61359e+06	1.6667e+06	1.60165e+06	1.97671e+06	1.47307e+06	1.57829e+06	1.64116e+06	1.74673e+06	1.62747e+06	1.92809e+06	1.80309e+06	1.61685e+06	1.60627e+06	1.67464e+06	1.54981e+06
N1P2Y0_YEASC	Prp8p OS=Saccharomyces cerevisiae (strain CEN.PK113-7D) GN=CENPK1137D_5316 PE=4 SV=1	4	4	3.776	1.39321	362.1	348A	0.00357827	0.00166392	0.945843	1.1109	0.254138	0.317678	91192.8	87825	119060	107233	88033.2	84156.6	95482.6	97176.4	113362	105369	121093	119983	138051	114055	126545	129659	121645	115049	95323.5	130844	86169	85131.5	111080	105654	111881	83459.9	84538.7	104485	99771.3	105369	137713	118194	118706	125239	121800	112862
N1NWZ8_YEASC	Lap3p OS=Saccharomyces cerevisiae (strain CEN.PK113-7D) GN=CENPK1137D_2801 PE=4 SV=1	19	19	25.737	1.24312	363.1	348A	0.000659256	0.000427041	0.991491	1.11004	0.112627	0.210558	5.28084e+06	5.63872e+06	5.52621e+06	4.78304e+06	4.20734e+06	5.11627e+06	4.85137e+06	4.94946e+06	5.4054e+06	5.69752e+06	5.73932e+06	5.79022e+06	5.33652e+06	4.99143e+06	5.28368e+06	5.18302e+06	6.2042e+06	5.93085e+06	5.72095e+06	5.91795e+06	4.98992e+06	5.46579e+06	5.15585e+06	4.7126e+06	5.34706e+06	5.07391e+06	4.29532e+06	5.3217e+06	4.75737e+06	5.69752e+06	6.52706e+06	5.70386e+06	4.58873e+06	5.48086e+06	5.08556e+06	4.51155e+06
N1P9B2_YEASC	Slm1p OS=Saccharomyces cerevisiae (strain CEN.PK113-7D) GN=CENPK1137D_5155 PE=4 SV=1	9	9	9.963	1.14405	WT	348A	0.0828785	0.0210569	0.572974	1.1099	0.142905	0.238478	829178	882551	816682	692121	780879	720264	671595	728899	784455	810915	932548	791701	763524	843939	791911	849354	799367	851190	834759	829539	783498	855484	761949	681929	992412	714301	594618	783719	690411	810915	1.06054e+06	779891	656534	926691	762218	739319
N1PAL7_YEASC	Phosphotransferase OS=Saccharomyces cerevisiae (strain CEN.PK113-7D) GN=CENPK1137D_4343 PE=3 SV=1	19	16	24.692	1.13812	329	WT	0.0348396	0.010553	0.720429	1.10986	0.134197	0.231892	2.80288e+06	2.8412e+06	2.69341e+06	3.42892e+06	2.73329e+06	2.74047e+06	2.49617e+06	2.63174e+06	2.43141e+06	2.5345e+06	2.73993e+06	2.63267e+06	2.56607e+06	2.58538e+06	2.70078e+06	2.72875e+06	2.81619e+06	3.01502e+06	2.7459e+06	2.98498e+06	2.64847e+06	2.75406e+06	2.5129e+06	3.37843e+06	3.47371e+06	2.71779e+06	2.21006e+06	2.82967e+06	2.13992e+06	2.5345e+06	3.11599e+06	2.5934e+06	2.20649e+06	2.83888e+06	2.59951e+06	2.37524e+06
N1P2J2_YEASC	Coatomer subunit epsilon OS=Saccharomyces cerevisiae (strain CEN.PK113-7D) GN=CENPK1137D_5181 PE=3 SV=1	10	10	15.855	1.17112	362.1	348A	0.00106055	0.000630211	0.98474	1.10977	0.0590546	0.154864	2.587e+06	2.46484e+06	2.92487e+06	2.47276e+06	2.26881e+06	2.30497e+06	2.46273e+06	2.37935e+06	2.63622e+06	2.5634e+06	2.66532e+06	2.65602e+06	2.83411e+06	2.66355e+06	2.79526e+06	2.7342e+06	2.80541e+06	2.68219e+06	2.64315e+06	2.74402e+06	2.44449e+06	2389246	2.72885e+06	2.43634e+06	2.88341e+06	2.28588e+06	2.18045e+06	2.5583e+06	2.32018e+06	2.5634e+06	3.03114e+06	2.61641e+06	2.43698e+06	2.92472e+06	2.69045e+06	2.37998e+06
N1P4A0_YEASC	Ych1p OS=Saccharomyces cerevisiae (strain CEN.PK113-7D) GN=CENPK1137D_3169 PE=4 SV=1	4	4	3.988	1.46565	WT	348A	0.000414768	0.000295638	0.995435	1.10954	0.145402	0.240315	180665	193502	189234	182807	192315	141324	171459	167436	278635	225574	236041	245451	222228	263457	243667	201522	159053	204515	185184	205666	170712	187567	176552	180115	244411	140154	151807	180029	245231	225574	268438	241789	191088	289290	234530	175415
N1P5G5_YEASC	Grx4p OS=Saccharomyces cerevisiae (strain CEN.PK113-7D) GN=CENPK1137D_3589 PE=4 SV=1	7	5	6.763	1.10923	329	348A	0.613584	0.102809	0.174336	1.10923	0.257749	0.319804	728861	607345	716233	596420	555531	541238	722188	569069	735143	664564	600421	637775	721962	527374	655866	663550	628115	657443	621006	591734	688708	588718	668232	587638	706019	536757	639413	611868	647011	664564	682831	628261	620795	579085	631274	577587
N1P7F3_YEASC	Ach1p OS=Saccharomyces cerevisiae (strain CEN.PK113-7D) GN=CENPK1137D_4912 PE=4 SV=1	36	36	55.193	1.4425	329	WT	0.00287789	0.00139932	0.955858	1.10898	0.319045	0.354354	3.71613e+07	3.96918e+07	3.86988e+07	2.78884e+07	3.31706e+07	3.23993e+07	2.95028e+07	3.42716e+07	2.84425e+07	2.42477e+07	2.67598e+07	1.99884e+07	2.67228e+07	2.86784e+07	2.65873e+07	2.79536e+07	2.32566e+07	2.85358e+07	2.95641e+07	2.53014e+07	3.51141e+07	38474502	3.61053e+07	2.74777e+07	4.21562e+07	3.2131e+07	2.61213e+07	3.68492e+07	2.50327e+07	2.42477e+07	3.04327e+07	1.96903e+07	2.29782e+07	3.14904e+07	2.55904e+07	2.43322e+07
N1P931_YEASC	Eug1p OS=Saccharomyces cerevisiae (strain CEN.PK113-7D) GN=CENPK1137D_4345 PE=4 SV=1	6	6	9.734	1.94706	362.1	348A	2.62e-07	8.44e-07	1	1.10895	0.269816	0.326934	322608	340307	291591	390851	304271	313583	338717	256608	471456	436470	470658	504100	657992	557821	508755	637559	499770	595394	568217	526258	304836	329870	272049	385096	386695	310987	299894	275907	414936	436470	535258	496581	565790	612517	489678	554962
N1P2G6_YEASC	Uncharacterized protein OS=Saccharomyces cerevisiae (strain CEN.PK113-7D) GN=CENPK1137D_5151 PE=4 SV=1	13	13	13.838	1.18817	363.1	348A	0.0684156	0.0180687	0.607983	1.10854	0.194049	0.278391	964431	1.1871e+06	1.08983e+06	1.03496e+06	1.0705e+06	1.02571e+06	828180	933217	965814	1.07329e+06	1.11209e+06	1.07987e+06	1.08909e+06	1.14366e+06	1090755	978435	1.12373e+06	1.16889e+06	1.11792e+06	1.17293e+06	911300	1.15069e+06	1.01679e+06	1.01972e+06	1.36049e+06	1.01722e+06	733257	1.0034e+06	850028	1.07329e+06	1.26472e+06	1.06377e+06	936477	1.2558e+06	1.04986e+06	851678
N1P4S3_YEASC	Mannosyltransferase OS=Saccharomyces cerevisiae (strain CEN.PK113-7D) GN=CENPK1137D_2707 PE=3 SV=1	7	7	7.725	1.18187	362.1	348A	0.342067	0.0643012	0.292142	1.108	0.2876	0.336418	406244	418270	539584	464917	482496	379959	372903	415372	370053	475294	528650	474231	465198	547264	462761	475731	484347	476816	416381	530648	383864	405442	503422	458071	613200	376814	330162	446612	325689	475294	601208	467157	400011	600926	445409	414100
N1P5C3_YEASC	Rab GDP dissociation inhibitor OS=Saccharomyces cerevisiae (strain CEN.PK113-7D) GN=CENPK1137D_3549 PE=3 SV=1	24	24	32.786	1.19392	329	362.1	0.085989	0.0216843	0.566119	1.10787	0.217188	0.29217	6.64382e+06	7.16513e+06	6.90729e+06	6.39545e+06	7.13778e+06	5.88576e+06	4.99175e+06	6.45656e+06	5.76504e+06	5.93399e+06	6.47136e+06	6.04481e+06	5.30579e+06	6.21774e+06	5.71383e+06	5.47084e+06	6.14508e+06	6.19081e+06	6.13299e+06	6.33431e+06	6.27781e+06	6.94538e+06	6.44437e+06	6.30128e+06	9.07133e+06	5.83703e+06	4.41961e+06	6.94214e+06	5.0739e+06	5.93399e+06	7.35958e+06	5.95464e+06	4.5623e+06	6.82742e+06	5.49958e+06	4.76209e+06
N1P623_YEASC	Tah1p OS=Saccharomyces cerevisiae (strain CEN.PK113-7D) GN=CENPK1137D_4412 PE=4 SV=1	2	2	2.966	1.5083	WT	348A	0.00025505	0.000203196	0.997764	1.10785	0.368925	0.37968	480562	320188	434238	401780	359141	327686	392309	398295	550475	578844	561159	537927	449921	494299	519279	465256	463545	492771	550740	457840	454088	310368	405136	395864	456430	324973	347343	428250	484482	578844	638179	529903	386875	542767	499808	404982
N1P657_YEASC	Phospho-2-dehydro-3-deoxyheptonate aldolase OS=Saccharomyces cerevisiae (strain CEN.PK113-7D) GN=CENPK1137D_3856 PE=3 SV=1	17	16	19.338	1.34777	329	362.1	9.49e-05	9.26e-05	0.999576	1.10776	0.164545	0.254488	4.00773e+06	4.12218e+06	4.35858e+06	4.0057e+06	4.29862e+06	3.57994e+06	3.15027e+06	3.86088e+06	3.17518e+06	3.07796e+06	3.31743e+06	3.23611e+06	2.88213e+06	3.08419e+06	3.26054e+06	3.01129e+06	3.33227e+06	3.06677e+06	3.3111e+06	3.1774e+06	3.78694e+06	3.99576e+06	4.06647e+06	3.94672e+06	5.46308e+06	3.5503e+06	2.78919e+06	4.15125e+06	2.79453e+06	3.07796e+06	3.77276e+06	3.18784e+06	2.47826e+06	3.3866e+06	3.13828e+06	2.62117e+06
N1NVL8_YEASC	Nce102p OS=Saccharomyces cerevisiae (strain CEN.PK113-7D) GN=CENPK1137D_1841 PE=4 SV=1	3	3	2.96	1.22556	329	363.1	0.0543149	0.0150858	0.648458	1.10772	0.302241	0.346077	1.71283e+06	2.20945e+06	1.68535e+06	1.67121e+06	1.3798e+06	1.7122e+06	1.69008e+06	1.78895e+06	1.59913e+06	1.81003e+06	1.63078e+06	1.90476e+06	1.64504e+06	1.84053e+06	1.9666e+06	1.77118e+06	1.55137e+06	1.42003e+06	1.52386e+06	1.44394e+06	1.61847e+06	2.14169e+06	1.5724e+06	1.6466e+06	1.75357e+06	1.69802e+06	1.49637e+06	1.9235e+06	1.40742e+06	1.81003e+06	1.85461e+06	1.87635e+06	1.41453e+06	2.021e+06	1.89286e+06	1.54172e+06
N1P1C9_YEASC	Snx4p OS=Saccharomyces cerevisiae (strain CEN.PK113-7D) GN=CENPK1137D_1266 PE=4 SV=1	8	7	7.965	1.20564	362.1	348A	0.00476215	0.00211362	0.930146	1.10729	0.0994865	0.199084	363392	382031	378721	318666	350562	318583	330339	303523	364122	364531	354584	345808	382173	373951	422521	392313	360539	355238	386240	378190	343373	370315	353340	313974	445526	315945	292476	326350	320470	364531	403251	340650	328620	410618	406679	341489
N1P5S4_YEASC	Yet3p OS=Saccharomyces cerevisiae (strain CEN.PK113-7D) GN=CENPK1137D_3756 PE=4 SV=1	5	5	4.985	1.28134	WT	348A	7.64e-05	7.81e-05	0.999717	1.1072	0.0452507	0.136398	1.78363e+06	1.89188e+06	2.10561e+06	1.83032e+06	1.66121e+06	1.73898e+06	1.68985e+06	1.78444e+06	2.19688e+06	2.13325e+06	2.25261e+06	2.22579e+06	1.81756e+06	2.12502e+06	2.03122e+06	1.95634e+06	2.01728e+06	1.91831e+06	2.0186e+06	1.94994e+06	1.68537e+06	1.83386e+06	1.9645e+06	1.80337e+06	2.11121e+06	1.72459e+06	1.49616e+06	1.91864e+06	1.93351e+06	2.13325e+06	2.56178e+06	2.19259e+06	1.56287e+06	2.33339e+06	1.95506e+06	1.7029e+06
N1P149_YEASC	ATP-dependent (S)-NAD(P)H-hydrate dehydratase OS=Saccharomyces cerevisiae (strain CEN.PK113-7D) GN=CENPK1137D_1156 PE=3 SV=1	7	7	6.76	1.88961	362.1	348A	1.14e-07	4.39e-07	1	1.10681	0.151762	0.245185	322743	317429	270768	327684	288534	292208	293014	245341	397829	358608	388549	355864	540463	585057	432268	556861	445936	508343	503881	520610	304963	307693	252621	322858	366695	289789	259429	263792	350136	358608	441879	350555	464730	642424	416060	484719
N1P4U3_YEASC	Peptidyl-prolyl cis-trans isomerase OS=Saccharomyces cerevisiae (strain CEN.PK113-7D) GN=CENPK1137D_3977 PE=3 SV=1	13	13	17.82	1.12471	329	363.1	0.0253907	0.00820969	0.766391	1.10654	0.0278178	0.108266	9.02182e+07	8.59755e+07	8.52978e+07	8.08356e+07	7.47881e+07	7.36794e+07	8.31792e+07	7.77213e+07	8.45396e+07	7.49728e+07	7.3681e+07	7.99743e+07	8.65895e+07	8.18559e+07	7.8815e+07	8.59941e+07	7.3884e+07	7.76508e+07	8.10198e+07	7.1815e+07	8.5248e+07	8.33387e+07	7.95813e+07	7.96452e+07	9.50475e+07	7.30694e+07	7.36454e+07	8.35666e+07	7.44046e+07	7.49728e+07	8.37939e+07	7.87814e+07	7.4456e+07	8.98822e+07	7.58598e+07	7.48535e+07
N1P6F2_YEASC	Mrh1p OS=Saccharomyces cerevisiae (strain CEN.PK113-7D) GN=CENPK1137D_3854 PE=4 SV=1	3	2	4.985	1.42499	362.1	348A	0.00782601	0.00315903	0.895073	1.10652	0.481639	0.431365	5.02874e+06	6.64121e+06	7.14168e+06	8.41373e+06	6.94671e+06	6.22254e+06	5.66235e+06	5.77283e+06	6.45529e+06	8.42674e+06	8.00112e+06	7.83972e+06	8.86459e+06	9.61139e+06	8.85183e+06	7.73319e+06	8.01881e+06	8.45032e+06	7.52874e+06	8.8177e+06	4.7517e+06	6.43753e+06	6.66306e+06	8.28983e+06	8.82851e+06	6.17102e+06	5.01335e+06	6.20699e+06	5.6814e+06	8.42674e+06	9.09929e+06	7.72278e+06	7.62242e+06	1.05538e+07	8.51993e+06	6.73135e+06
N1P2U6_YEASC	Cytochrome c oxidase subunit 6A, mitochondrial OS=Saccharomyces cerevisiae (strain CEN.PK113-7D) GN=CENPK1137D_3272 PE=3 SV=1	7	6	7.955	2.17271	329	WT	4.85e-09	3.4e-08	1	1.10643	0.337118	0.364143	1.03792e+07	9.25425e+06	1.03414e+07	7.25479e+06	7.90897e+06	8.16805e+06	8.6482e+06	8.92335e+06	4.47719e+06	4.41829e+06	3.82303e+06	4.41661e+06	5.54408e+06	4.83288e+06	5.55399e+06	5.11218e+06	4.38534e+06	4.36392e+06	4.68254e+06	4.63457e+06	9.80738e+06	8.97043e+06	9.64835e+06	7.14796e+06	1.00514e+07	8.10042e+06	7.65697e+06	9.59447e+06	3.94044e+06	4.41829e+06	4.34775e+06	4.35073e+06	4.76721e+06	5.30677e+06	5.34574e+06	4.4499e+06
N1NZK9_YEASC	Stt4p OS=Saccharomyces cerevisiae (strain CEN.PK113-7D) GN=CENPK1137D_678 PE=3 SV=1	8	8	8.709	1.46359	362.1	348A	0.00729735	0.00298544	0.900654	1.10642	0.388213	0.388497	511979	700080	732402	624059	609555	617557	627166	467200	510467	641183	651505	583148	998309	711709	877415	810249	936155	708219	644232	909544	483774	678610	683317	614869	774678	612444	555282	502337	449269	641183	740926	574449	858419	781494	844515	705281
N1P054_YEASC	Doa1p OS=Saccharomyces cerevisiae (strain CEN.PK113-7D) GN=CENPK1137D_903 PE=4 SV=1	13	12	14.844	1.11211	329	362.1	0.00670115	0.0027831	0.907161	1.10637	0.00364916	0.0425364	785875	754670	798150	825558	703528	731139	698565	726798	811452	703094	743448	807365	707862	714468	741806	681140	701163	724311	718320	737002	742581	731525	744659	813401	894107	725086	618498	781460	714172	703094	845488	795322	608671	784524	713991	592898
N1P787_YEASC	Phospholipid-transporting ATPase OS=Saccharomyces cerevisiae (strain CEN.PK113-7D) GN=CENPK1137D_3580 PE=3 SV=1	7	4	6.693	1.24548	362.1	348A	0.081477	0.0207558	0.576133	1.10622	0.370303	0.380252	252201	204127	261693	196637	184590	244523	220853	176863	236530	199538	202776	239359	265895	270902	247178	245826	207280	214946	211395	226318	238307	197867	244155	193741	234594	242498	195539	190165	208174	199538	230607	235789	228636	297465	237910	213979
N1P4T5_YEASC	Rgd2p OS=Saccharomyces cerevisiae (strain CEN.PK113-7D) GN=CENPK1137D_3334 PE=4 SV=1	9	9	9.865	1.17805	WT	348A	0.54179	0.0933906	0.199431	1.10616	0.420655	0.40274	211145	221040	253673	232431	283440	169228	148591	228903	238112	207129	281204	251529	192450	270547	201288	199003	211240	186252	227828	217618	199513	214261	236672	229008	360221	167827	131560	246119	209566	207129	319800	247777	165482	297075	193741	173222
N1P9X5_YEASC	Cog1p OS=Saccharomyces cerevisiae (strain CEN.PK113-7D) GN=CENPK1137D_3133 PE=4 SV=1	3	2	2.682	1.25327	329	WT	0.646534	0.107051	0.163722	1.10604	0.477212	0.42922	96427.2	94926.6	94441.9	103598	137668	88720.6	44414.6	81258.9	53592.8	83940.5	89471.5	83696.7	74880.6	82579	88313.9	80130.2	80913.6	80743.2	78286.8	76985.8	91115	92015.3	88112.5	102072	174962	87986.1	39323.9	87370.3	47167.9	83940.5	101752	82448.3	64387.8	90676.2	85002.4	69749.3
N1NVL0_YEASC	Rpn7p OS=Saccharomyces cerevisiae (strain CEN.PK113-7D) GN=CENPK1137D_1801 PE=4 SV=1	22	21	24.664	1.1192	329	WT	0.184429	0.0393785	0.417229	1.10535	0.19455	0.278767	3.56462e+06	3.62014e+06	3.82284e+06	3.97737e+06	2.74833e+06	3.55713e+06	3.58745e+06	3.66383e+06	3.24515e+06	3.56705e+06	3.15933e+06	3.41746e+06	3.31578e+06	3.37827e+06	3.44949e+06	3.34857e+06	3.5136e+06	3.40958e+06	3.34093e+06	3.41174e+06	3.36825e+06	3.50911e+06	3.56664e+06	3.9188e+06	3.49283e+06	3.52768e+06	3.17627e+06	3.93938e+06	2.85611e+06	3.56705e+06	3.59295e+06	3.36648e+06	2.85115e+06	3.70952e+06	3.32015e+06	2.91476e+06
N1PAZ8_YEASC	Flc2p OS=Saccharomyces cerevisiae (strain CEN.PK113-7D) GN=CENPK1137D_4998 PE=4 SV=1	5	5	4.985	1.37084	329	WT	0.000559484	0.000373777	0.993133	1.10455	0.101076	0.200627	350703	325717	334671	300092	318815	311829	289440	266985	246717	204037	258753	246975	230097	258309	282879	212580	252792	242083	221486	264456	331383	315727	312242	295673	405178	309247	256266	287065	217140	204037	294267	243291	197854	283637	272272	185040
N1P6Z6_YEASC	Svf1p OS=Saccharomyces cerevisiae (strain CEN.PK113-7D) GN=CENPK1137D_4171 PE=4 SV=1	9	9	12.961	1.38109	329	362.1	0.000830219	0.000516274	0.988629	1.10421	0.223975	0.297522	4.47033e+06	5.39959e+06	5.11563e+06	4.90682e+06	5.00868e+06	4.63568e+06	3.71717e+06	4.65354e+06	3.7349e+06	4.32647e+06	4.2693e+06	4.06521e+06	3.40618e+06	3.85212e+06	3.73162e+06	3.41346e+06	4.32761e+06	3.79688e+06	3.91881e+06	3.96393e+06	4.22406e+06	5.234e+06	4.77279e+06	4.83456e+06	6.36549e+06	4.5973e+06	3.29112e+06	5.00352e+06	3.28714e+06	4.32647e+06	4.85527e+06	4.00457e+06	2.92888e+06	4.22983e+06	3.5917e+06	2.97125e+06
N1P4N2_YEASC	tRNA pseudouridine synthase OS=Saccharomyces cerevisiae (strain CEN.PK113-7D) GN=CENPK1137D_3381 PE=3 SV=1	6	6	6.942	1.32109	329	363.1	0.278187	0.0545574	0.334051	1.10397	0.489496	0.435196	472409	340978	473948	401935	281379	366558	572365	309870	427627	350234	306605	397293	399322	317548	260360	320115	319124	324179	287041	348347	446384	330521	442185	396017	357602	363523	506763	333175	376361	350234	348687	391367	343366	348685	250597	278644
N1P8G1_YEASC	Iml2p OS=Saccharomyces cerevisiae (strain CEN.PK113-7D) GN=CENPK1137D_1220 PE=4 SV=1	6	6	5.793	1.30207	363.1	348A	0.0367555	0.0109887	0.712198	1.10388	0.337806	0.364308	241093	249563	243162	288137	179796	288120	237337	220527	270134	268173	275607	285371	283718	258111	296550	281200	335607	300005	253228	316592	227811	241909	226866	283894	228501	285735	210134	237112	237749	268173	313435	281115	243961	283420	285431	244770
N1NXL0_YEASC	Sfb2p OS=Saccharomyces cerevisiae (strain CEN.PK113-7D) GN=CENPK1137D_2630 PE=4 SV=1	4	2	4.791	1.20329	329	WT	0.424851	0.0767767	0.248357	1.10381	0.417814	0.40274	129224	160679	165091	173765	187316	136290	109989	136031	105254	137807	147927	131544	118939	146164	128548	133407	125195	126998	151552	152196	122105	155752	154027	171206	238058	135162	97382.2	146261	92635.8	137807	168231	129582	102272	160496	123728	116124
N1P817_YEASC	Mnn4p OS=Saccharomyces cerevisiae (strain CEN.PK113-7D) GN=CENPK1137D_1025 PE=4 SV=1	4	3	3.828	1.22432	329	362.1	0.435628	0.0784039	0.24331	1.10378	0.498421	0.439052	153607	130769	124480	93304.9	103547	102556	139765	109077	120858	101365	107240	90394.2	109324	95757.5	92197.6	112874	100283	119825	126969	91286.5	145145	126758	116137	91930.9	131598	101707	123745	117281	106369	101365	121959	89045.9	94005.1	105147	88740.5	98251.4
N1NXD0_YEASC	Nsg2p OS=Saccharomyces cerevisiae (strain CEN.PK113-7D) GN=CENPK1137D_2525 PE=4 SV=1	2	2	2.991	1.13935	329	WT	0.14918	0.0332243	0.459651	1.10377	0.161452	0.251936	647916	809098	793796	686930	656875	664766	630523	709377	627853	677656	594740	678188	664331	694763	693846	690956	703368	622774	677939	712004	612222	784284	740597	676814	834816	659262	558254	762728	552583	677656	676369	668072	571240	762888	667830	601442
N1P086_YEASC	Nucleoside diphosphate kinase OS=Saccharomyces cerevisiae (strain CEN.PK113-7D) GN=CENPK1137D_938 PE=3 SV=1	12	12	17.849	1.20678	362.1	348A	0.000128243	0.000117464	0.999273	1.10352	0.0430663	0.131829	1.83225e+07	1.71081e+07	1.7137e+07	1.56807e+07	1.58694e+07	1.52868e+07	1.6057e+07	1.46327e+07	1.8228e+07	1.64366e+07	1.72012e+07	1.61656e+07	1.85313e+07	1.88836e+07	1.84212e+07	1.87982e+07	1.79165e+07	1.83592e+07	1.87372e+07	1.83958e+07	1.73131e+07	1.65834e+07	1.59885e+07	1.54498e+07	2.01683e+07	1.51602e+07	1.42166e+07	1.57332e+07	1.60428e+07	1.64366e+07	1.95622e+07	1.59245e+07	1.59346e+07	2.07353e+07	1.77305e+07	1.63629e+07
N1P580_YEASC	Ino80p OS=Saccharomyces cerevisiae (strain CEN.PK113-7D) GN=CENPK1137D_2825 PE=4 SV=1	3	3	3.981	1.1832	329	363.1	0.0317705	0.00982516	0.734304	1.10294	0.13204	0.230235	164052	152141	171586	139067	149872	130028	144039	144403	136811	140589	140232	141161	140789	147355	136013	131203	122240	135437	125869	146240	155014	147475	160086	137019	190470	128951	127530	155263	120409	140589	159479	139055	121061	161803	130913	114206
N1P2R1_YEASC	Aim39p OS=Saccharomyces cerevisiae (strain CEN.PK113-7D) GN=CENPK1137D_1967 PE=4 SV=1	5	5	4.976	1.26902	363.1	348A	0.0351042	0.0105941	0.719273	1.10273	0.36043	0.376127	217005	198161	222570	195387	134305	199577	216049	205576	238671	213051	219713	236301	224506	217718	230190	224819	240859	248898	234853	234140	205050	192083	207654	192510	170687	197924	191286	221037	210058	213051	249869	232776	193046	239066	221559	195694
N1P1E2_YEASC	Uncharacterized protein OS=Saccharomyces cerevisiae (strain CEN.PK113-7D) GN=CENPK1137D_1463 PE=4 SV=1	3	3	3.988	1.28257	362.1	348A	0.00347135	0.00162471	0.947334	1.10193	0.210248	0.287549	2.81375e+06	2.67366e+06	2.33244e+06	2.97303e+06	2.43404e+06	2.50261e+06	2.68827e+06	2.16956e+06	3.35233e+06	2.96164e+06	2.88689e+06	2.87699e+06	3.3993e+06	2.70578e+06	3.20428e+06	3.25277e+06	3.0532e+06	3.21206e+06	3.32307e+06	2.90632e+06	2.65874e+06	2.59166e+06	2.17612e+06	2.92925e+06	3.09341e+06	2.4819e+06	2.38015e+06	2.33273e+06	2.95044e+06	2.96164e+06	3.28312e+06	2.83408e+06	2.92296e+06	2.97109e+06	3.08414e+06	2.83137e+06
N1NWF4_YEASC	Rts1p OS=Saccharomyces cerevisiae (strain CEN.PK113-7D) GN=CENPK1137D_2035 PE=4 SV=1	9	9	8.524	1.20224	362.1	348A	0.00131409	0.00074914	0.980479	1.10149	0.186433	0.272495	1.10154e+06	1.01446e+06	1.15537e+06	884138	900967	947625	990741	933286	975916	980718	962473	1.01623e+06	1.12474e+06	1.14712e+06	1.11132e+06	1.15243e+06	1.15053e+06	1.1612e+06	1.11521e+06	1.08272e+06	1.04085e+06	983348	1.07794e+06	871118	1.14503e+06	939780	877185	1.00348e+06	858918	980718	1.09457e+06	1.00107e+06	967130	1.2596e+06	1.06965e+06	1.00313e+06
N1P916_YEASC	Aim2p OS=Saccharomyces cerevisiae (strain CEN.PK113-7D) GN=CENPK1137D_4929 PE=4 SV=1	9	9	11.854	1.34107	363.1	348A	0.00166539	0.000908014	0.974675	1.10144	0.157967	0.249504	3.74801e+06	3.80598e+06	3.4025e+06	3.78426e+06	3.90095e+06	3.23619e+06	3.25979e+06	2.98623e+06	4.25301e+06	4.02174e+06	4.27913e+06	3.7745e+06	3.85111e+06	4.53583e+06	4.20683e+06	4.47238e+06	4.0567e+06	4.66587e+06	5.144e+06	4.08113e+06	3.54153e+06	3.68925e+06	3.17447e+06	3.72853e+06	4.95768e+06	3.20939e+06	2.88616e+06	3.21082e+06	3.74313e+06	4.02174e+06	4.86645e+06	3.7182e+06	3.31147e+06	4.98058e+06	4.04909e+06	3.89298e+06
N1NZK6_YEASC	Hsp104p OS=Saccharomyces cerevisiae (strain CEN.PK113-7D) GN=CENPK1137D_673 PE=3 SV=1	68	64	91.624	1.66134	363.1	348A	3.9e-08	1.89e-07	1	1.10103	0.071851	0.169027	2.3953e+07	2.58824e+07	2.33805e+07	2.54761e+07	2.45525e+07	2.22894e+07	2.23588e+07	2.04359e+07	3.30073e+07	3.04175e+07	3.40363e+07	3.0218e+07	3.46355e+07	3.48854e+07	2.97448e+07	3.56083e+07	3.47346e+07	3.76462e+07	3.93055e+07	3.72302e+07	2.26334e+07	2.50886e+07	2.18136e+07	2.5101e+07	3.12035e+07	2.21048e+07	1.97961e+07	2.19729e+07	2.90502e+07	3.04175e+07	3.87078e+07	2.97673e+07	2.97821e+07	3.8306e+07	2.86295e+07	3.09952e+07
N1P151_YEASC	Uncharacterized protein OS=Saccharomyces cerevisiae (strain CEN.PK113-7D) GN=CENPK1137D_5259 PE=3 SV=1	12	12	17.86	1.21631	363.1	348A	0.000301517	0.000233129	0.997121	1.10022	0.01668	0.0864134	1.72491e+06	1.76217e+06	1.65716e+06	1.60999e+06	1.49262e+06	1.48379e+06	1.5366e+06	1.62597e+06	1.81598e+06	1.73779e+06	1.83641e+06	1.66043e+06	1.8619e+06	1.66535e+06	1.78273e+06	1.71936e+06	1.74106e+06	1.898e+06	1.94319e+06	1.88464e+06	1.62989e+06	1.70812e+06	1.5461e+06	1.58628e+06	1.89696e+06	1.4715e+06	1.36048e+06	1.74826e+06	1.59827e+06	1.73779e+06	2.08846e+06	1.63567e+06	1.60099e+06	1.82864e+06	1.71588e+06	1.49662e+06
N1NWL7_YEASC	Profilin OS=Saccharomyces cerevisiae (strain CEN.PK113-7D) GN=CENPK1137D_2140 PE=3 SV=1	5	4	6.979	1.17996	329	362.1	0.108313	0.0259127	0.522337	1.10004	0.232486	0.303978	1.20108e+07	1.36663e+07	1.385e+07	1.2322e+07	1.36746e+07	1.20808e+07	9.94107e+06	1.14372e+07	1.10519e+07	1.22019e+07	1.34273e+07	1.08572e+07	1.09771e+07	1.2047e+07	9.65428e+06	1.1263e+07	1.29003e+07	1.21707e+07	1.3201e+07	1.30905e+07	1.13491e+07	1.32472e+07	1.29218e+07	1.21405e+07	1.73789e+07	1.19808e+07	8.80165e+06	1.22974e+07	9.72699e+06	1.22019e+07	1.52702e+07	1.06953e+07	9.43895e+06	1.32283e+07	9.29228e+06	9.80389e+06
N1P619_YEASC	Thr4p OS=Saccharomyces cerevisiae (strain CEN.PK113-7D) GN=CENPK1137D_4407 PE=4 SV=1	27	26	34.556	1.2297	363.1	348A	0.000595165	0.000392599	0.992549	1.09996	0.0457971	0.137192	1.14702e+07	1.03672e+07	1.03868e+07	1.09196e+07	1.03546e+07	9.39502e+06	1.02502e+07	9.22335e+06	1.23631e+07	1.0806e+07	1.25415e+07	1.15796e+07	1.18002e+07	1.09296e+07	1.12236e+07	1.22006e+07	1.12234e+07	1.25927e+07	1.23676e+07	1.20491e+07	1.08383e+07	1.00492e+07	9.69072e+06	1.07588e+07	1.31595e+07	9.31724e+06	9.07532e+06	9.91702e+06	1.08809e+07	1.0806e+07	1.42628e+07	1.14069e+07	1.01466e+07	1.20013e+07	1.08027e+07	1.062e+07
N1P8V5_YEASC	Pyruvate kinase OS=Saccharomyces cerevisiae (strain CEN.PK113-7D) GN=CENPK1137D_4941 PE=3 SV=1	49	47	82.069	1.44535	363.1	348A	2.3e-05	3.01e-05	0.999978	1.09979	0.276898	0.331217	1.55654e+08	1.87295e+08	167945220	2.13475e+08	1.74964e+08	1.70717e+08	1.55344e+08	1.5762e+08	1.90876e+08	2.22246e+08	2.19102e+08	2.25415e+08	2.26352e+08	2.31977e+08	2.43426e+08	2.28534e+08	2.49455e+08	2.44148e+08	2.21627e+08	2.36745e+08	1.47079e+08	1.81551e+08	1.5669e+08	2.10332e+08	2.2236e+08	1.69303e+08	1.37539e+08	1.69475e+08	1.67993e+08	2.22246e+08	2.49174e+08	222053057	1.94634e+08	2.54723e+08	2.34298e+08	1.98928e+08
N1NX04_YEASC	Succinate--CoA ligase [ADP-forming] subunit alpha, mitochondrial OS=Saccharomyces cerevisiae (strain CEN.PK113-7D) GN=CENPK1137D_2158 PE=3 SV=1	22	22	31.386	1.21791	329	363.1	0.0301031	0.00942093	0.742235	1.09899	0.356081	0.3741	1.49189e+07	1.3397e+07	1.5192e+07	1.11636e+07	1.32383e+07	1.14897e+07	1.09221e+07	1.40969e+07	1.31859e+07	1.24212e+07	1.38505e+07	1.2594e+07	1.08495e+07	1.19734e+07	1.12859e+07	1.11127e+07	1.09517e+07	1.10252e+07	1.17581e+07	1.11545e+07	1.4097e+07	1.29861e+07	1.41738e+07	1.09992e+07	1.68244e+07	1.13946e+07	9.67027e+06	1.51571e+07	1.16052e+07	1.24212e+07	1.57516e+07	1.24061e+07	9.32919e+06	1.31474e+07	1.08628e+07	9.67307e+06
N1P068_YEASC	Eis1p OS=Saccharomyces cerevisiae (strain CEN.PK113-7D) GN=CENPK1137D_62 PE=4 SV=1	32	31	38.817	1.54385	362.1	348A	0.000272137	0.000215023	0.997532	1.09885	0.410481	0.398897	3.68247e+07	3.87818e+07	3.46885e+07	4.86557e+07	3.08436e+07	3.37954e+07	4.4571e+07	3.54423e+07	4.703e+07	4.32473e+07	4.20357e+07	4.91989e+07	6.10314e+07	4.81933e+07	5.64042e+07	5.76923e+07	5.32317e+07	5.01437e+07	5.07042e+07	5.26085e+07	3.4796e+07	3.75924e+07	3.23637e+07	4.79392e+07	3.91988e+07	3.35157e+07	3.94624e+07	3.81079e+07	4.13918e+07	4.32473e+07	4.78052e+07	4.8465e+07	5.24792e+07	5.29188e+07	5.42893e+07	5.02182e+07
N1PAN9_YEASC	Uncharacterized protein OS=Saccharomyces cerevisiae (strain CEN.PK113-7D) GN=CENPK1137D_4453 PE=4 SV=1	2	2	1.994	1.48565	329	362.1	0.0791614	0.0202737	0.581455	1.09806	0.371266	0.380788	110121	112319	122379	106758	89998.2	105719	134804	80727.1	111376	108846	89496.8	83402.6	68424.6	85850.2	77376.2	72308	40633.3	97411.9	85018.4	94699.3	104054	108874	114178	105186	114378	104844	119353	86798.5	98023.9	108846	101780	82158.5	58836.5	94268.2	74474.9	62940.5
N1P3K0_YEASC	Uncharacterized protein OS=Saccharomyces cerevisiae (strain CEN.PK113-7D) GN=CENPK1137D_1377 PE=4 SV=1	3	3	4.985	1.28193	363.1	348A	0.0105099	0.00403837	0.869085	1.09801	0.0410602	0.128488	908918	1.03115e+06	914740	900688	860940	874683	816117	868524	803527	971066	1.09936e+06	1.01691e+06	1.03158e+06	1.03902e+06	1.16078e+06	1.08285e+06	1.21363e+06	1.14828e+06	903471	1.11917e+06	858846	999529	853435	887424	1.09416e+06	867441	722576	933844	707197	971066	1.25025e+06	1.00174e+06	887028	1.1409e+06	1.11726e+06	942564
N1P1X8_YEASC	His5p OS=Saccharomyces cerevisiae (strain CEN.PK113-7D) GN=CENPK1137D_5143 PE=3 SV=1	6	6	5.86	1.17466	329	362.1	0.0205596	0.00690781	0.794415	1.09792	0.0598824	0.155982	1.01872e+06	1.07472e+06	1.14986e+06	1.02314e+06	931145	954002	943966	1.05681e+06	840228	993030	978495	1.0279e+06	846568	882820	1.02776e+06	874906	1.14608e+06	1.03651e+06	1.02104e+06	1.04942e+06	962599	1.04176e+06	1.0728e+06	1.00808e+06	1.18338e+06	946104	835771	1.1363e+06	739497	993030	1.1128e+06	1.01257e+06	727941	969384	989221	761561
N1P316_YEASC	Pam16p OS=Saccharomyces cerevisiae (strain CEN.PK113-7D) GN=CENPK1137D_1197 PE=4 SV=1	3	3	3.92	1.16916	362.1	348A	0.678614	0.111242	0.153832	1.09757	0.298883	0.344261	656343	634457	583885	749070	558831	619410	698427	513838	890215	693221	665618	517581	779956	702984	519128	792819	544397	623408	719591	622077	620185	614999	544753	738040	710213	614282	618376	552483	783492	693221	756975	509861	670663	771914	499663	690109
N1NY52_YEASC	Autophagy-related protein 3 OS=Saccharomyces cerevisiae (strain CEN.PK113-7D) GN=CENPK1137D_2683 PE=3 SV=1	4	4	3.988	1.31268	363.1	348A	0.0568369	0.0156502	0.640653	1.09752	0.398908	0.393549	343765	377091	363461	348639	434884	301831	235933	332986	391139	424253	466294	372046	344846	485476	374370	396627	422422	434570	445507	411383	324827	365526	339102	343505	552691	299332	208891	358029	344248	424253	530294	366497	296524	533078	360333	345243
N1P0W9_YEASC	Cat2p OS=Saccharomyces cerevisiae (strain CEN.PK113-7D) GN=CENPK1137D_412 PE=3 SV=1	24	24	29.524	1.31892	363.1	348A	0.430339	0.077624	0.245771	1.09729	0.987225	0.618898	2.6204e+06	2.30839e+06	2.54614e+06	820525	1.66208e+06	1.78139e+06	1.83649e+06	2.27999e+06	2.42568e+06	2.01065e+06	2.50589e+06	2.42501e+06	2.21054e+06	2.31995e+06	2.54969e+06	2.35417e+06	2.39484e+06	2.65464e+06	2.69225e+06	2.22927e+06	2.47604e+06	2.2376e+06	2.37551e+06	808442	2.11233e+06	1.76664e+06	1.626e+06	2.45147e+06	2.13488e+06	2.01065e+06	2.84983e+06	2.38884e+06	1.90078e+06	2.54743e+06	2.45409e+06	2.04918e+06
N1P8H5_YEASC	Ggc1p OS=Saccharomyces cerevisiae (strain CEN.PK113-7D) GN=CENPK1137D_4075 PE=3 SV=1	15	14	16.713	1.41541	329	363.1	2.42e-06	4.89e-06	1	1.0972	0.012141	0.0748791	2.6923e+06	2.453e+06	2.57735e+06	2.46336e+06	2.24334e+06	2.39889e+06	2.34077e+06	2.30062e+06	2.04776e+06	1.82875e+06	1.67616e+06	1.99151e+06	2.28104e+06	2.00468e+06	2.37749e+06	2.27365e+06	1.83388e+06	1.83378e+06	1.83556e+06	1.69331e+06	2.54398e+06	2.37777e+06	2.40462e+06	2.42709e+06	2.85104e+06	2.37903e+06	2.07248e+06	2.47365e+06	1.80226e+06	1.82875e+06	1.90622e+06	1.9618e+06	1.9614e+06	2.20125e+06	2.28834e+06	1.97909e+06
N1P0J7_YEASC	Lsm1p OS=Saccharomyces cerevisiae (strain CEN.PK113-7D) GN=CENPK1137D_1509 PE=4 SV=1	5	5	5.878	1.26801	329	362.1	0.0408717	0.0119887	0.695505	1.09695	0.312036	0.351086	614733	704372	833228	798915	662064	601535	702924	723899	725296	651149	752635	654310	537089	717157	548128	525087	530537	592074	548903	696899	580867	682770	777386	787150	841411	596555	622357	778342	638344	651149	855937	644550	461829	787477	527575	457062
N1P832_YEASC	Phosphoglycerate kinase OS=Saccharomyces cerevisiae (strain CEN.PK113-7D) GN=CENPK1137D_4509 PE=3 SV=1	42	42	64.743	1.17172	362.1	348A	0.00260967	0.00129073	0.959854	1.09683	0.108512	0.206661	1.84424e+08	1.87998e+08	174070346	2.10869e+08	1.79599e+08	1.67042e+08	1.81279e+08	1.62579e+08	1.80455e+08	171647723	1.72684e+08	1.87788e+08	2.09397e+08	1.88239e+08	2.05727e+08	2.05708e+08	2.0649e+08	2.10174e+08	2.00656e+08	1.90155e+08	1.74264e+08	1.82232e+08	1.62404e+08	2.07764e+08	2.2825e+08	1.6566e+08	1.60501e+08	1.74806e+08	1.58821e+08	171647723	1.96385e+08	1.84987e+08	1.80055e+08	2.06697e+08	1.98013e+08	179058208
N1PA62_YEASC	Oxa1p OS=Saccharomyces cerevisiae (strain CEN.PK113-7D) GN=CENPK1137D_3568 PE=3 SV=1	4	4	4.985	1.09667	329	348A	0.594295	0.100421	0.180792	1.09667	0.272845	0.328409	949553	1.24065e+06	1.21051e+06	1.07464e+06	1.1315e+06	973680	937406	1.03829e+06	1.01294e+06	1.10845e+06	1.04629e+06	1.07283e+06	1.1019e+06	1.0449e+06	1.13715e+06	1.04113e+06	1.02811e+06	983419	1.01867e+06	1.17297e+06	897242	1.2026e+06	1.12939e+06	1.05881e+06	1.43802e+06	965619	829963	1.11637e+06	891507	1.10845e+06	1.1899e+06	1.05683e+06	947493	1.14735e+06	1.09451e+06	906248
N1P0I2_YEASC	Ykt6p OS=Saccharomyces cerevisiae (strain CEN.PK113-7D) GN=CENPK1137D_1058 PE=3 SV=1	13	11	16.883	1.25578	329	362.1	1.13e-05	1.67e-05	0.999996	1.09656	0.0338602	0.119919	5.38557e+06	5.97761e+06	5.28685e+06	5.23968e+06	5.00333e+06	5.14838e+06	4.98787e+06	4.8226e+06	4.39466e+06	4.68053e+06	4.72393e+06	4.58689e+06	4.27369e+06	4.46463e+06	4.21028e+06	4.48261e+06	4.47568e+06	4.81159e+06	4.91395e+06	4.71678e+06	5.08888e+06	5.79428e+06	4.93254e+06	5.16252e+06	6.35869e+06	5.10576e+06	4.41617e+06	5.1853e+06	3.86781e+06	4.68053e+06	5.3723e+06	4.51847e+06	3.67483e+06	4.90241e+06	4.05241e+06	3.90188e+06
N1NXZ6_YEASC	AP-3 complex subunit delta OS=Saccharomyces cerevisiae (strain CEN.PK113-7D) GN=CENPK1137D_1929 PE=3 SV=1	12	12	12.622	1.0956	329	348A	0.856981	0.134832	0.103752	1.0956	0.530242	0.452028	674927	690405	736269	702170	255818	789432	783543	730337	822271	694487	502948	753959	688867	715606	665702	650149	734658	662579	734657	654661	637745	669231	686925	691830	325116	782897	693736	785264	723693	694487	571979	742713	592338	785774	640741	565922
N1PA82_YEASC	Pre1p OS=Saccharomyces cerevisiae (strain CEN.PK113-7D) GN=CENPK1137D_3668 PE=4 SV=1	9	9	9.824	1.21099	329	WT	0.0477291	0.0135761	0.670251	1.09445	0.178879	0.265787	4.81396e+06	4.79307e+06	4.82203e+06	4.45616e+06	3.59855e+06	4.46647e+06	4.64148e+06	4549014	4.01925e+06	4.00936e+06	3.53437e+06	4.03185e+06	4.21323e+06	3.46525e+06	4.45477e+06	4.58294e+06	4.02291e+06	3.95361e+06	4.0792e+06	3.96304e+06	4.54876e+06	4.64607e+06	4.49886e+06	4.39054e+06	4.57336e+06	4.42949e+06	4.10949e+06	4.89114e+06	3.5374e+06	4.00936e+06	4.01947e+06	3.97171e+06	3.62284e+06	3.80503e+06	4.28773e+06	3.98922e+06
N1NWF1_YEASC	Uncharacterized protein OS=Saccharomyces cerevisiae (strain CEN.PK113-7D) GN=CENPK1137D_1793 PE=4 SV=1	2	2	1.986	1.41096	363.1	348A	0.000775811	0.00048718	0.989544	1.09442	0.370418	0.380252	223654	237860	270721	186777	201193	191430	224810	222294	232777	283993	312328	283548	271797	329226	278654	290036	319383	292153	275468	297817	211333	230565	252578	184027	255694	189846	199043	239012	204870	283993	355196	279319	233711	361508	268205	252461
N1P2I0_YEASC	Lys12p OS=Saccharomyces cerevisiae (strain CEN.PK113-7D) GN=CENPK1137D_5166 PE=4 SV=1	12	12	12.752	1.31134	WT	348A	1.69e-09	1.45e-08	1	1.09423	0.0072049	0.0585252	2.56526e+06	2.52126e+06	2.52583e+06	2.39893e+06	2.28829e+06	2.18109e+06	2.31107e+06	2.36871e+06	3.08512e+06	2.93697e+06	2.94905e+06	3.02652e+06	2.71468e+06	2.76053e+06	2.68722e+06	2.77123e+06	2.77584e+06	2.86213e+06	2.91386e+06	2.79078e+06	2.42394e+06	2.44394e+06	2.35655e+06	2.3636e+06	2.90817e+06	2.16304e+06	2.04618e+06	2.54685e+06	2.71526e+06	2.93697e+06	3.35381e+06	2.98137e+06	2.33428e+06	3.03122e+06	2.58646e+06	2.41222e+06
N1P9K1_YEASC	Osh7p OS=Saccharomyces cerevisiae (strain CEN.PK113-7D) GN=CENPK1137D_5390 PE=3 SV=1	17	14	18.766	1.10765	329	WT	0.549028	0.0942711	0.19676	1.09413	0.404562	0.395618	2.79035e+06	3.09096e+06	2.55872e+06	2.14816e+06	2.07445e+06	2.43189e+06	2.4279e+06	2.74307e+06	2.38651e+06	2.46024e+06	2.23099e+06	2.48144e+06	2.40292e+06	2.24767e+06	2.57485e+06	2.54065e+06	2.54045e+06	2.55529e+06	2.69e+06	2.48798e+06	2.63663e+06	2.99617e+06	2.38724e+06	2.11653e+06	2.6364e+06	2.41175e+06	2.14962e+06	2.94937e+06	2.10041e+06	2.46024e+06	2.5372e+06	2.44443e+06	2.06621e+06	2.46806e+06	2.47831e+06	2.2115e+06
N1P728_YEASC	Srp101p OS=Saccharomyces cerevisiae (strain CEN.PK113-7D) GN=CENPK1137D_4114 PE=4 SV=1	10	9	11.957	1.11968	329	362.1	0.10362	0.0250541	0.530844	1.09402	0.117043	0.216355	479687	555379	551013	565711	508856	452521	485921	519562	528297	542969	494629	506028	462024	500718	458268	500782	497206	534662	480720	539782	453261	538346	514085	557381	646700	448775	430226	558638	464962	542969	562518	498480	397282	549815	441084	435906
N1P1D3_YEASC	Oye3p OS=Saccharomyces cerevisiae (strain CEN.PK113-7D) GN=CENPK1137D_1527 PE=4 SV=1	7	6	8.813	2.93644	329	363.1	1.05e-09	9.11e-09	1	1.09401	0.339914	0.365855	387652	373880	371913	410846	419081	364701	265934	361872	123748	134481	156396	134854	146051	171770	181958	190810	150833	131080	122827	121166	366296	362414	346988	404796	532607	361681	235453	389088	108913	134481	177862	132843	125586	188612	175136	166090
N1NXX8_YEASC	Uncharacterized protein OS=Saccharomyces cerevisiae (strain CEN.PK113-7D) GN=CENPK1137D_1899 PE=4 SV=1	11	10	13.847	1.1777	363.1	348A	0.0452572	0.0130029	0.679022	1.09393	0.12879	0.22713	5.08088e+06	5.21375e+06	5.53476e+06	4.97743e+06	4.1208e+06	4.92993e+06	4.91768e+06	5.0519e+06	4.99814e+06	5.03822e+06	4.94981e+06	5.39065e+06	5.33032e+06	4.9175e+06	5.73307e+06	5.16957e+06	6.26254e+06	5.43297e+06	5.27137e+06	5.43337e+06	4.80097e+06	5.05385e+06	5.16383e+06	4.90413e+06	5.23709e+06	4.88911e+06	4.35403e+06	5.43185e+06	4.39894e+06	5.03822e+06	5.62919e+06	5.31025e+06	4.5834e+06	5.39968e+06	5.51811e+06	4.49985e+06
N1NZK0_YEASC	Nup133p OS=Saccharomyces cerevisiae (strain CEN.PK113-7D) GN=CENPK1137D_1094 PE=4 SV=1	12	12	11.86	1.16868	362.1	348A	0.25286	0.0506259	0.353418	1.09372	0.390329	0.389543	405411	464838	465463	441591	291117	416694	458072	459120	449904	433603	444271	451177	471796	489036	485089	453181	441255	457305	479902	444203	383076	450582	434269	435088	369978	413244	405569	493650	395967	433603	505248	444447	405685	536988	466900	394471
N1P8Y1_YEASC	Iml1p OS=Saccharomyces cerevisiae (strain CEN.PK113-7D) GN=CENPK1137D_1435 PE=4 SV=1	2	2	1.747	1.22835	329	363.1	0.220851	0.0453863	0.380849	1.09354	0.421597	0.403033	1.73439e+06	1.36802e+06	1.92764e+06	1.91824e+06	1.64903e+06	1.36268e+06	1.7871e+06	1.55514e+06	1.47644e+06	1.57191e+06	1.5735e+06	1.7442e+06	1.71784e+06	1.5261e+06	1.47225e+06	1.60312e+06	1.47193e+06	1.33993e+06	1.21088e+06	1.63388e+06	1.63884e+06	1.32606e+06	1.79845e+06	1.88999e+06	2.09573e+06	1.3514e+06	1.58227e+06	1.6721e+06	1.29944e+06	1.57191e+06	1.78947e+06	1.71818e+06	1.47712e+06	1.67574e+06	1.41705e+06	1.39544e+06
N1NYJ3_YEASC	Exg1p OS=Saccharomyces cerevisiae (strain CEN.PK113-7D) GN=CENPK1137D_674 PE=3 SV=1	11	10	12.961	1.09339	329	348A	0.133003	0.0303833	0.482345	1.09339	0.0901928	0.190074	3.61538e+06	3.77817e+06	3.62495e+06	3.95107e+06	3.81324e+06	3.43938e+06	3.21241e+06	3.22595e+06	3.70151e+06	3.61028e+06	3.81504e+06	3.80786e+06	3.92925e+06	3.56854e+06	3.35102e+06	3.49619e+06	3.19826e+06	3.34822e+06	3.75754e+06	3.47367e+06	3.41621e+06	3.66229e+06	3.38201e+06	3.89289e+06	4.84622e+06	3.41091e+06	2.84421e+06	3.46857e+06	3.25776e+06	3.61028e+06	4.33867e+06	3.75106e+06	3.37866e+06	3.91845e+06	3.22537e+06	3.04325e+06
N1NY81_YEASC	Ara2p OS=Saccharomyces cerevisiae (strain CEN.PK113-7D) GN=CENPK1137D_73 PE=4 SV=1	4	4	3.988	1.1934	362.1	348A	0.292884	0.0566098	0.323606	1.09267	0.32103	0.355711	320636	406535	367847	342343	336262	325139	273933	380122	297429	380929	385545	399387	376090	347618	430749	415413	383110	369533	330544	378289	302972	394067	343195	337302	427352	322447	242535	408710	261772	380929	438462	393430	323389	381703	414598	361596
N1P439_YEASC	Eno1p OS=Saccharomyces cerevisiae (strain CEN.PK113-7D) GN=CENPK1137D_3221 PE=3 SV=1	32	31	56.6	1.34016	362.1	348A	7.15e-05	7.41e-05	0.999751	1.0925	0.150022	0.244029	2.59459e+08	2.68595e+08	250406160	3.00597e+08	2.42323e+08	2.43266e+08	2.72371e+08	2.29733e+08	2.92297e+08	2.74184e+08	2.73923e+08	292799530	3.57391e+08	2.94575e+08	320289731	3.5141e+08	3.19118e+08	3.28172e+08	3.12849e+08	3.14314e+08	2.45165e+08	2.60357e+08	2.33624e+08	296170944	3.07965e+08	2.41252e+08	2.41152e+08	2.47011e+08	2.57255e+08	2.74184e+08	3.11519e+08	2.88432e+08	307310695	3.23459e+08	3.0828e+08	3.05885e+08
N1P6G4_YEASC	Triosephosphate isomerase OS=Saccharomyces cerevisiae (strain CEN.PK113-7D) GN=CENPK1137D_3869 PE=3 SV=1	16	16	27.804	1.34772	362.1	348A	2.86e-06	5.59e-06	1	1.0923	0.116404	0.215374	1.10663e+08	1.13588e+08	1.06487e+08	1.27883e+08	110737127	1.06948e+08	1.04402e+08	9.77815e+07	1.25351e+08	125173576	1.26555e+08	1.27243e+08	1.45796e+08	1.3868e+08	1.34333e+08	1.47058e+08	1.27794e+08	1.4147e+08	1.40823e+08	1.34712e+08	1.04566e+08	110104568	9.93505e+07	1.26e+08	1.40735e+08	1.06063e+08	9.2436e+07	1.05135e+08	1.10323e+08	125173576	1.43925e+08	1.25345e+08	1.25366e+08	152278168	1.29296e+08	1.28007e+08
N1P135_YEASC	Osm1p OS=Saccharomyces cerevisiae (strain CEN.PK113-7D) GN=CENPK1137D_1343 PE=4 SV=1	10	9	12.654	1.28468	WT	348A	0.0038136	0.0017549	0.942606	1.09221	0.304864	0.346538	705610	727703	791977	741769	560309	837202	682416	636627	888307	930202	881267	790128	839329	840537	858289	851057	783591	802432	838396	800054	666738	705385	738899	730846	712091	830271	604199	684506	781812	930202	1.00222e+06	778342	721716	922955	826106	740802
N1P1E6_YEASC	Otu2p OS=Saccharomyces cerevisiae (strain CEN.PK113-7D) GN=CENPK1137D_5374 PE=4 SV=1	5	4	5.982	1.14092	WT	362.1	0.71126	0.115507	0.144148	1.09139	0.390678	0.389725	430098	349805	362430	356551	404566	295279	391337	282187	461291	359313	384585	300112	351678	417250	256353	294091	312809	332333	424208	367158	406404	339077	338140	351301	514160	292835	346483	303410	405989	359313	437370	295635	302398	458164	246741	255991
N1P1R1_YEASC	Elongation of fatty acids protein OS=Saccharomyces cerevisiae (strain CEN.PK113-7D) GN=CENPK1137D_742 PE=3 SV=1	4	4	6.979	1.10815	329	362.1	0.654772	0.108228	0.161144	1.0913	0.377949	0.384005	3.28745e+06	3.64509e+06	4.36712e+06	4.47896e+06	4.04576e+06	3.33712e+06	3.38016e+06	3.69549e+06	3.34731e+06	3.73899e+06	4.31711e+06	4.12679e+06	3.34519e+06	4.00701e+06	3.28066e+06	3.60581e+06	3.97622e+06	3.75828e+06	3.33216e+06	4.11629e+06	3.10634e+06	3.5333e+06	4.07444e+06	4.413e+06	5.14172e+06	3.30949e+06	2.99273e+06	3.97343e+06	2.94601e+06	3.73899e+06	4.90964e+06	4.06523e+06	2.87644e+06	4.39991e+06	3.15765e+06	3.13867e+06
N1P900_YEASC	Ecm21p OS=Saccharomyces cerevisiae (strain CEN.PK113-7D) GN=CENPK1137D_4894 PE=4 SV=1	5	5	4.888	1.16665	363.1	362.1	0.0522623	0.0146358	0.655022	1.09122	0.0494596	0.142918	254396	296841	284335	275513	257678	259579	245141	255810	218423	262918	293732	256266	222400	253629	258033	261607	270391	294354	288025	308826	240381	287737	265279	271456	327480	257430	217043	275049	192237	262918	334048	252444	191236	278499	248358	227716
N1PAT0_YEASC	Ysa1p OS=Saccharomyces cerevisiae (strain CEN.PK113-7D) GN=CENPK1137D_4658 PE=4 SV=1	9	9	10.632	1.18446	362.1	348A	0.0150805	0.00536787	0.831634	1.09083	0.148482	0.242066	6.88045e+06	6.34514e+06	6.19336e+06	6.07031e+06	6.49405e+06	5.51301e+06	5.29619e+06	6.06364e+06	6.19516e+06	5.7276e+06	6.30589e+06	5.64381e+06	6.13309e+06	7.3783e+06	7.12273e+06	7.04295e+06	6.47763e+06	6.37879e+06	6.69649e+06	6.57747e+06	6.5014e+06	6.15054e+06	5.77829e+06	5.98092e+06	8.25323e+06	5.46737e+06	4.68916e+06	6.51967e+06	5.45245e+06	5.7276e+06	7.17138e+06	5.55962e+06	5.27368e+06	8.10177e+06	6.85565e+06	6.13053e+06
N1P917_YEASC	Glycine cleavage system H protein OS=Saccharomyces cerevisiae (strain CEN.PK113-7D) GN=CENPK1137D_4934 PE=3 SV=1	4	4	7.969	1.34373	362.1	348A	0.000600371	0.00039558	0.992464	1.09042	0.211047	0.287727	5.54661e+06	4.80439e+06	5.28481e+06	4.36296e+06	4.47252e+06	4.33855e+06	4.92224e+06	4.60706e+06	6.47552e+06	5.35966e+06	5.97824e+06	6.03844e+06	6.87936e+06	5.65996e+06	5.59651e+06	6.5087e+06	5.55584e+06	6.03995e+06	5.41787e+06	5.46542e+06	5.24105e+06	4.65704e+06	4.93063e+06	4.29871e+06	5.68408e+06	4.30263e+06	4.35807e+06	4.95355e+06	5.69921e+06	5.35966e+06	6.79877e+06	5.94837e+06	5.91538e+06	6.21495e+06	5.38666e+06	5.66549e+06
N1P7Q6_YEASC	Abp1p OS=Saccharomyces cerevisiae (strain CEN.PK113-7D) GN=CENPK1137D_4436 PE=4 SV=1	27	27	36.677	1.45599	362.1	348A	0.0218377	0.00726405	0.786627	1.09026	0.39012	0.389501	9.50474e+06	7.81965e+06	7.51159e+06	8.25137e+06	7.06123e+06	7.89564e+06	9.26127e+06	6.13012e+06	1.18562e+07	9.07135e+06	8.76234e+06	8.41177e+06	1.38475e+07	1.02567e+07	8.55467e+06	1.15279e+07	8.4812e+06	1.09931e+07	1.25166e+07	1.12991e+07	8.98112e+06	7.57983e+06	7.00818e+06	8.12986e+06	8.97405e+06	7.83027e+06	8.19977e+06	6.59116e+06	1.04348e+07	9.07135e+06	9.965e+06	8.2863e+06	1.19071e+07	1.12624e+07	8.2339e+06	1.00344e+07
N1P2B4_YEASC	Uncharacterized protein OS=Saccharomyces cerevisiae (strain CEN.PK113-7D) GN=CENPK1137D_1807 PE=4 SV=1	2	2	1.994	1.2906	WT	363.1	0.102693	0.0249089	0.532564	1.09004	0.430076	0.406748	449822	485409	548949	444105	570700	406987	339922	451395	533874	455812	630112	510159	538612	461016	474930	477299	381429	419497	402615	446823	425041	470522	512159	437566	725297	403618	300961	485344	469871	455812	716596	502550	463138	506220	457122	415464
N1P814_YEASC	Ycp4p OS=Saccharomyces cerevisiae (strain CEN.PK113-7D) GN=CENPK1137D_4499 PE=3 SV=1	13	12	16.748	1.19788	363.1	348A	9.97e-05	9.62e-05	0.999535	1.08993	0.0492771	0.142918	1.08683e+07	1.19016e+07	1.20392e+07	10668012	1.04598e+07	1.08115e+07	1.04357e+07	1.00181e+07	1.17201e+07	1.27719e+07	1.27271e+07	1.23356e+07	1.21365e+07	1.2709e+07	1.19725e+07	1.21662e+07	1.18543e+07	1.29997e+07	1.2156e+07	1.29714e+07	1.02696e+07	1.15366e+07	1.12323e+07	1.05109e+07	1.32932e+07	1.0722e+07	9.23956e+06	1.07715e+07	1.0315e+07	1.27719e+07	1.4474e+07	1.21516e+07	1.04359e+07	1.39552e+07	1.15236e+07	1.059e+07
N1P2T3_YEASC	Mdm38p OS=Saccharomyces cerevisiae (strain CEN.PK113-7D) GN=CENPK1137D_1992 PE=4 SV=1	17	17	23.201	1.1697	WT	348A	0.290068	0.0562409	0.325565	1.08954	0.174462	0.261704	2.77486e+06	2.64017e+06	2.47986e+06	2.69504e+06	2.33873e+06	2.50888e+06	2.73706e+06	2.135e+06	3.46046e+06	2.64116e+06	2.68909e+06	2.5784e+06	3.04919e+06	2.51946e+06	2.4471e+06	2.95865e+06	2.51779e+06	2.74346e+06	2.98054e+06	2.65242e+06	2.62199e+06	2.5592e+06	2.31367e+06	2.65535e+06	2.97227e+06	2.48811e+06	2.42334e+06	2.29557e+06	3.0456e+06	2.64116e+06	3.05817e+06	2.53994e+06	2.62192e+06	2.7665e+06	2.35534e+06	2.57536e+06
N1NZE2_YEASC	Pba1p OS=Saccharomyces cerevisiae (strain CEN.PK113-7D) GN=CENPK1137D_578 PE=4 SV=1	3	3	2.991	1.44127	329	363.1	0.0275872	0.00875745	0.754789	1.08946	0.444619	0.413602	275558	278958	299439	286492	368682	225857	190794	261465	208789	194479	250742	233344	217673	235572	255228	195647	198393	192111	206708	194068	260378	270403	279371	282274	468554	223987	168926	281130	183758	194479	285157	229864	187171	258670	245658	170301
N1NWH3_YEASC	Uncharacterized protein OS=Saccharomyces cerevisiae (strain CEN.PK113-7D) GN=CENPK1137D_2526 PE=4 SV=1	5	5	4.964	1.18324	329	362.1	0.312186	0.0596193	0.310662	1.08942	0.345461	0.368371	652692	712068	680022	823971	721388	689474	691800	530631	653421	685794	612374	586517	650612	660998	504180	608701	563536	677752	807038	804158	616735	690229	634448	811838	916805	683766	612507	570539	575086	685794	696424	577768	559444	725811	485275	529843
N1NWK7_YEASC	Leu9p OS=Saccharomyces cerevisiae (strain CEN.PK113-7D) GN=CENPK1137D_2125 PE=3 SV=1	24	9	28.711	1.54818	329	362.1	7.89e-12	1.51e-10	1	1.08938	0.00228263	0.036698	2.17516e+06	2.10249e+06	2.07888e+06	2.05361e+06	1.92984e+06	1.9117e+06	1.8871e+06	1.99151e+06	1.57375e+06	1.58374e+06	1.48013e+06	1.57393e+06	1.39124e+06	1.2869e+06	1.38396e+06	1.37018e+06	1.57309e+06	1.47289e+06	1.47449e+06	1.46746e+06	2.05533e+06	2.03801e+06	1.93955e+06	2.02337e+06	2.45262e+06	1.89587e+06	1.6708e+06	2.14128e+06	1.38508e+06	1.58374e+06	1.68328e+06	1.55045e+06	1.19629e+06	1.41308e+06	1.33207e+06	1.19267e+06
N1P1R5_YEASC	Sec61p OS=Saccharomyces cerevisiae (strain CEN.PK113-7D) GN=CENPK1137D_747 PE=3 SV=1	4	4	5.982	1.26137	329	362.1	0.400643	0.0731624	0.260189	1.08919	0.530568	0.452028	3.65677e+06	4.87372e+06	5.21345e+06	5.05011e+06	5.24474e+06	4.31141e+06	3.01944e+06	4.67945e+06	3.56603e+06	4.58267e+06	4.75259e+06	4.09989e+06	3.29419e+06	4.24504e+06	3.77301e+06	3.5875e+06	4.76406e+06	4.08066e+06	3.78941e+06	4.20142e+06	3.45532e+06	4.72425e+06	4.86405e+06	4.97575e+06	6.66549e+06	4.27571e+06	2.67336e+06	5.03138e+06	3.13852e+06	4.58267e+06	5.4049e+06	4.03874e+06	2.83258e+06	4.66128e+06	3.63154e+06	3.12274e+06
N1P924_YEASC	Bdh1p OS=Saccharomyces cerevisiae (strain CEN.PK113-7D) GN=CENPK1137D_4949 PE=3 SV=1	8	8	10.869	1.38833	329	362.1	0.000544648	0.000365991	0.993374	1.08915	0.281191	0.33218	1.86602e+06	2.11963e+06	2.14835e+06	2.36965e+06	2.07439e+06	2.07488e+06	1.65877e+06	1.99956e+06	1.27267e+06	1.60264e+06	1.65691e+06	1.64673e+06	1.43135e+06	1.56293e+06	1.58368e+06	1.54712e+06	1.9357e+06	1.74593e+06	1.62703e+06	1.77252e+06	1.76322e+06	2.05462e+06	2.00437e+06	2.33475e+06	2.63632e+06	2.05771e+06	1.46865e+06	2.14994e+06	1.1201e+06	1.60264e+06	1.88432e+06	1.62216e+06	1.23078e+06	1.71618e+06	1.5243e+06	1.34669e+06
N1P2M1_YEASC	ATP-dependent 6-phosphofructokinase OS=Saccharomyces cerevisiae (strain CEN.PK113-7D) GN=CENPK1137D_3207 PE=3 SV=1	62	60	86.21	1.26678	363.1	348A	2.72e-06	5.39e-06	1	1.08883	0.0372366	0.124928	2.20891e+07	2.31429e+07	2.22319e+07	2.49157e+07	2.17417e+07	2.1553e+07	2.12508e+07	2.02974e+07	2.29636e+07	2.46586e+07	2.52249e+07	2.38575e+07	2.411e+07	2.48623e+07	2.50549e+07	2.43601e+07	2.62699e+07	2.67525e+07	2.67615e+07	2.76935e+07	2.08722e+07	2.24332e+07	2.0742e+07	2.45488e+07	2.76313e+07	2.13745e+07	1.88151e+07	2.1824e+07	2.02106e+07	2.46586e+07	2.86871e+07	2.35016e+07	2.07315e+07	2.73001e+07	2.41154e+07	2.12043e+07
N1P1N1_YEASC	Uncharacterized protein OS=Saccharomyces cerevisiae (strain CEN.PK113-7D) GN=CENPK1137D_1376 PE=4 SV=1	2	2	1.994	1.35676	363.1	348A	0.132966	0.0303833	0.482399	1.0888	0.625955	0.492885	84092.7	123371	136674	142452	129822	103328	90157.8	123598	104687	118235	132475	145585	106153	153759	124947	142386	150892	148659	156062	150730	79460.1	119587	127514	140354	164989	102473	79824.2	132893	92137	118235	150658	143414	91277.7	168836	120262	123939
N1P1V0_YEASC	Mms2p OS=Saccharomyces cerevisiae (strain CEN.PK113-7D) GN=CENPK1137D_2887 PE=3 SV=1	6	6	6.882	1.23201	363.1	348A	0.00125519	0.000722725	0.981465	1.0887	0.0379704	0.124928	1.54393e+06	1.54315e+06	1.48954e+06	1.54719e+06	1.39111e+06	1.44314e+06	1.4973e+06	1.29331e+06	1.75398e+06	1.58957e+06	1.57685e+06	1.61825e+06	1.90345e+06	1.60166e+06	1.50464e+06	1.66599e+06	1.78282e+06	1.70334e+06	1.75091e+06	1.69282e+06	1.45887e+06	1.49583e+06	1.38972e+06	1.5244e+06	1.76795e+06	1.4312e+06	1.32568e+06	1.39058e+06	1.54371e+06	1.58957e+06	1.79328e+06	1.59411e+06	1.63672e+06	1.75871e+06	1.44822e+06	1.45016e+06
N1P9Z3_YEASC	Ubiquinone biosynthesis monooxygenase COQ6, mitochondrial OS=Saccharomyces cerevisiae (strain CEN.PK113-7D) GN=COQ6 PE=3 SV=1	4	4	3.846	1.15405	363.1	WT	0.659371	0.108894	0.159716	1.0877	0.134624	0.231892	194461	199547	205261	188276	197080	179707	188536	158719	124761	191393	244233	156413	226443	247588	164965	176478	156544	226341	236587	207750	183748	193427	191505	185504	250467	178219	166927	170657	109804	191393	277754	154080	194712	271865	158780	153615
N1P6W0_YEASC	Adenylate kinase OS=Saccharomyces cerevisiae (strain CEN.PK113-7D) GN=ADK1 PE=3 SV=1	20	19	25.818	1.10299	329	363.1	0.0877875	0.0220413	0.56225	1.08743	0.0336105	0.119368	3.24942e+07	3.02216e+07	3.0946e+07	3.17767e+07	3.02004e+07	2.67022e+07	2.92227e+07	2.92283e+07	3.28219e+07	2.79198e+07	2.94675e+07	2.99117e+07	3.12726e+07	2.78625e+07	2.80016e+07	2.83194e+07	2.74635e+07	2.86086e+07	3.00003e+07	2.76538e+07	3.07041e+07	2.92948e+07	2.88721e+07	3.13087e+07	3.83814e+07	2.64811e+07	2.58733e+07	3.14265e+07	2.88871e+07	2.79198e+07	3.3512e+07	2.94655e+07	2.68905e+07	3.05945e+07	2.69516e+07	2.46506e+07
N1PA19_YEASC	Agx1p OS=Saccharomyces cerevisiae (strain CEN.PK113-7D) GN=CENPK1137D_3353 PE=4 SV=1	20	19	25.662	1.49268	329	363.1	0.00923332	0.00361865	0.880996	1.08719	0.717432	0.530294	7.03724e+06	7.13732e+06	7.33391e+06	4.0014e+06	6.17653e+06	5.47294e+06	5.25349e+06	6.56097e+06	4.38763e+06	4.39654e+06	4.99603e+06	4.30019e+06	4.51391e+06	5.03456e+06	4.93264e+06	4.58829e+06	4.02612e+06	4.31157e+06	4.65665e+06	4.09562e+06	6.64956e+06	6.91843e+06	6.84241e+06	3.94247e+06	7.8497e+06	5.42763e+06	4.65135e+06	7.05441e+06	3.86162e+06	4.39654e+06	5.68175e+06	4.23605e+06	3.88139e+06	5.52822e+06	4.74769e+06	3.99387e+06
N1P5U1_YEASC	Ypd1p OS=Saccharomyces cerevisiae (strain CEN.PK113-7D) GN=CENPK1137D_3699 PE=4 SV=1	3	3	3.988	1.21858	WT	348A	0.000979302	0.000588617	0.986112	1.08717	0.0662637	0.163189	968267	983613	1.03579e+06	953673	949037	893717	827628	954948	1.08931e+06	1.02258e+06	1.1946e+06	1.11128e+06	959046	1.1069e+06	1.06347e+06	998978	1.07686e+06	1.05222e+06	1.06612e+06	1.05244e+06	914925	953447	966369	939630	1.20612e+06	886318	732768	1.02677e+06	958716	1.02258e+06	1.35856e+06	1.0947e+06	824658	1.21544e+06	1.0236e+06	869559
N1P3I6_YEASC	Mog1p OS=Saccharomyces cerevisiae (strain CEN.PK113-7D) GN=CENPK1137D_1367 PE=4 SV=1	3	3	2.991	1.11689	362.1	348A	0.533693	0.0923269	0.20246	1.08716	0.405624	0.396158	194632	174252	158116	196435	211421	139253	154042	160721	176565	185991	185174	187808	157638	193557	191632	200390	197856	170938	178244	185091	183910	168908	147520	193542	268692	138100	136386	172808	155397	185991	210590	185006	135549	212536	184446	174429
N1P9Y3_YEASC	Cir1p OS=Saccharomyces cerevisiae (strain CEN.PK113-7D) GN=CENPK1137D_3173 PE=4 SV=1	11	11	13.836	1.09874	362.1	348A	0.931939	0.144453	0.0825407	1.08714	0.480656	0.431301	2.73969e+06	2.56334e+06	2.43337e+06	1.83901e+06	1.96762e+06	2.16245e+06	2.52995e+06	2.1479e+06	2.93723e+06	1.9985e+06	2.04936e+06	2.16036e+06	2.4408e+06	2.10682e+06	2.11442e+06	3.0156e+06	2.27741e+06	1.90397e+06	2.37315e+06	2.70561e+06	2.58876e+06	2.48473e+06	2.27029e+06	1.81193e+06	2.50063e+06	2.14455e+06	2.23997e+06	2.30944e+06	2.5851e+06	1.9985e+06	2.33064e+06	2.12814e+06	2.09877e+06	2.3134e+06	2.03514e+06	2.62492e+06
N1P689_YEASC	Cwh43p OS=Saccharomyces cerevisiae (strain CEN.PK113-7D) GN=CENPK1137D_4502 PE=4 SV=1	2	2	1.994	1.37178	363.1	348A	0.00626116	0.00264233	0.91212	1.08713	0.445705	0.413968	402712	531767	526296	497940	346729	499533	455618	499848	496480	591144	582518	575707	594588	575349	595194	559567	680809	560921	567221	662623	380527	515458	491024	490607	440655	495398	403397	537441	436959	591144	662470	567120	511270	631764	572876	487075
N1PAI9_YEASC	NADPH:adrenodoxin oxidoreductase, mitochondrial OS=Saccharomyces cerevisiae (strain CEN.PK113-7D) GN=CENPK1137D_4203 PE=3 SV=1	7	7	6.758	1.26257	362.1	WT	0.00774864	0.00313661	0.895879	1.08686	0.239631	0.308137	331087	275598	296655	317771	282211	288092	310001	243222	226660	272491	288095	270908	335886	328192	357344	314573	284820	285694	293128	274978	312848	267146	276774	313091	358659	285707	274470	261514	199487	272491	327637	266867	288819	360373	343945	273820
N1P0X0_YEASC	Spc34p OS=Saccharomyces cerevisiae (strain CEN.PK113-7D) GN=CENPK1137D_1046 PE=4 SV=1	2	2	1.933	1.64028	362.1	348A	0.0153492	0.00544331	0.829639	1.08638	0.599302	0.483228	91132.8	62899.7	73215.6	59278.1	39482	70349.4	83507.3	70405.4	94407.1	79185.9	60649.6	73178.7	118357	89706.2	121685	102866	88250.8	89827.6	90694.6	93676.4	86112.3	60970.6	68308.8	58405.2	50177.3	69767	73936	75700.5	83089.1	79185.9	68973.9	72087.2	101772	98502.2	117122	89540
N1P5F0_YEASC	Vps45p OS=Saccharomyces cerevisiae (strain CEN.PK113-7D) GN=CENPK1137D_2880 PE=3 SV=1	5	5	4.959	1.21578	362.1	348A	0.0440469	0.0127191	0.683448	1.08623	0.305133	0.346538	268969	296855	248315	266943	228983	302187	222017	242072	248659	241845	260407	292300	311327	272698	303266	322721	295385	282681	275462	282523	254151	287750	231673	263012	291013	299686	196570	260278	218849	241845	296149	287940	267702	299437	291894	280913
N1P1I3_YEASC	3-hydroxyanthranilate 3,4-dioxygenase OS=Saccharomyces cerevisiae (strain CEN.PK113-7D) GN=BNA1 PE=3 SV=1	10	10	11.689	1.31999	363.1	WT	8.47e-06	1.32e-05	0.999998	1.08558	0.156997	0.248859	2.03297e+06	1.94207e+06	1.84515e+06	1.66905e+06	1.8548e+06	1.72456e+06	1.66094e+06	1.65851e+06	1.66355e+06	1.55216e+06	1.6069e+06	1.71964e+06	2.19226e+06	1.99965e+06	2.16428e+06	2.07458e+06	2.28945e+06	2.10601e+06	2.12588e+06	2.11433e+06	1.92097e+06	1.88251e+06	1.72149e+06	1.64447e+06	2.35725e+06	1.71028e+06	1.47057e+06	1.78324e+06	1.46411e+06	1.55216e+06	1.82746e+06	1.69399e+06	1.88507e+06	2.19572e+06	2.08313e+06	1.80582e+06
N1P4I8_YEASC	Pst2p OS=Saccharomyces cerevisiae (strain CEN.PK113-7D) GN=CENPK1137D_3852 PE=4 SV=1	12	11	17.761	1.27762	362.1	348A	8.52e-05	8.52e-05	0.999652	1.08549	0.195498	0.278926	3.53984e+07	3.77891e+07	3.72084e+07	3.03064e+07	3.18504e+07	3.43735e+07	3.16198e+07	3.17775e+07	3.14215e+07	3.33914e+07	3.42054e+07	3.23233e+07	3.98572e+07	4.24041e+07	4.22928e+07	4.10521e+07	3.48759e+07	3.58494e+07	3.69218e+07	3.67348e+07	3.34483e+07	3.66302e+07	3.47147e+07	2.98601e+07	4.04784e+07	3.40889e+07	2.79956e+07	3.41674e+07	2.76545e+07	3.33914e+07	38900233	3.18412e+07	3.42721e+07	4.6562e+07	4.0707e+07	3.57338e+07
N1P0S6_YEASC	Gtt1p OS=Saccharomyces cerevisiae (strain CEN.PK113-7D) GN=CENPK1137D_5104 PE=3 SV=1	5	5	5.975	1.1821	WT	348A	0.123306	0.0286344	0.497187	1.08509	0.311448	0.350762	1.59039e+06	1.55339e+06	1.69281e+06	1.66526e+06	1.74632e+06	1.30879e+06	1.28144e+06	1.65544e+06	1.80565e+06	1.70251e+06	1.717e+06	1.85799e+06	1.49712e+06	1.98639e+06	1.88621e+06	1.63293e+06	1.69758e+06	1.72121e+06	1.68922e+06	1.66583e+06	1.50278e+06	1.50575e+06	1.57936e+06	1.64073e+06	2.21938e+06	1.29796e+06	1.13457e+06	1.77994e+06	1.58918e+06	1.70251e+06	1.95267e+06	1.83028e+06	1.28734e+06	2.18116e+06	1.81548e+06	1.42138e+06
AtBE3_o	A. thaliana branching enzyme 3_USER cloning construct_At2g36390	18	11	18.7	50.3636	329	362.1	2.89e-15	1.11e-13	1	1.08485	0.434408	0.408973	1.95302e+06	1.85271e+06	2.08834e+06	1.4505e+06	1.79887e+06	1.65869e+06	1.79803e+06	1.51453e+06	34949.1	25116.8	46413.6	54138.6	34295.1	35814.1	47560	28161.8	32175.6	37406.3	38627.4	43082.5	1.84543e+06	1.79589e+06	1.94838e+06	1.42914e+06	2.28616e+06	1.64496e+06	1.59195e+06	1.62844e+06	30759.3	25116.8	52784	53331	29489.4	39325.8	45776.7	24513.4
N1P161_YEASC	Ste18p OS=Saccharomyces cerevisiae (strain CEN.PK113-7D) GN=CENPK1137D_1378 PE=4 SV=1	3	2	3.891	1.21445	362.1	WT	0.182662	0.0391232	0.419166	1.08466	0.411657	0.399848	529145	413956	448110	482085	368992	484387	504631	369064	435541	404431	431339	421505	568156	520632	446309	520740	392643	475285	547093	504320	499994	401261	418078	474986	468949	480377	446791	396820	383326	404431	490541	415218	488542	571681	429574	453278
N1PAR2_YEASC	Chs3p OS=Saccharomyces cerevisiae (strain CEN.PK113-7D) GN=CENPK1137D_4568 PE=4 SV=1	6	6	6.93	1.57999	329	362.1	3.53e-05	4.2e-05	0.999941	1.08431	0.16706	0.255793	156665	176033	161370	139514	149022	142490	143785	149020	122436	137312	126894	142053	99722.6	92660	121177	87445.3	115316	118518	112930	136482	148034	170634	150555	137460	189390	141311	127305	160227	107758	137312	144311	139934	85748.7	101746	116633	76116.7
N1NVI8_YEASC	Ret3p OS=Saccharomyces cerevisiae (strain CEN.PK113-7D) GN=CENPK1137D_1691 PE=4 SV=1	6	6	9.97	1.25426	362.1	348A	0.000877637	0.000539346	0.987829	1.08415	0.111123	0.209203	1.4223e+06	1.61068e+06	1.6262e+06	1.62231e+06	1.49577e+06	1.411e+06	1.53348e+06	1.35367e+06	1.5479e+06	1.64303e+06	1.63992e+06	1.56094e+06	1.85903e+06	1.70694e+06	1.92066e+06	1.78044e+06	1.68381e+06	1.67903e+06	1.58685e+06	1.92518e+06	1.34394e+06	1.56128e+06	1.51722e+06	1.59842e+06	1.90097e+06	1.39932e+06	1.35772e+06	1.45548e+06	1.36233e+06	1.64303e+06	1.865e+06	1.53766e+06	1.59853e+06	1.87431e+06	1.84865e+06	1.54979e+06
N1P7U8_YEASC	Fba1p OS=Saccharomyces cerevisiae (strain CEN.PK113-7D) GN=CENPK1137D_945 PE=4 SV=1	33	33	56.604	1.36899	363.1	348A	1.42e-07	5.18e-07	1	1.08401	0.056611	0.151883	3.07453e+08	2.99901e+08	2.91892e+08	3.20039e+08	2.702e+08	293065648	2.96615e+08	2.64906e+08	357747043	3.53213e+08	361578922	3.83294e+08	3.91276e+08	3.50989e+08	3.60439e+08	394220034	3.8558e+08	3.99533e+08	3.86177e+08	3.68537e+08	2.90516e+08	2.90703e+08	2.7233e+08	3.15326e+08	3.43395e+08	2.90639e+08	2.62618e+08	2.8483e+08	3.14859e+08	3.53213e+08	4.11207e+08	3.77577e+08	3.36448e+08	3.85405e+08	3.46924e+08	3.43149e+08
N1NZ33_YEASC	Uncharacterized protein OS=Saccharomyces cerevisiae (strain CEN.PK113-7D) GN=CENPK1137D_2419 PE=4 SV=1	21	21	22.414	1.15982	329	363.1	0.0330982	0.0101323	0.728191	1.08401	0.143199	0.238538	3.25682e+06	3.06411e+06	3.60456e+06	3.5869e+06	3.29144e+06	2.90572e+06	3.11652e+06	3.15151e+06	2.95126e+06	2.92225e+06	3.04268e+06	2.99622e+06	3.26348e+06	3.06984e+06	3.03053e+06	2.9641e+06	2.86395e+06	2.829e+06	2.67764e+06	3.27987e+06	3.0774e+06	2.97013e+06	3.36298e+06	3.53409e+06	4.18306e+06	2.88166e+06	2.75931e+06	3.38853e+06	2.59745e+06	2.92225e+06	3.4603e+06	2.95152e+06	2.80618e+06	3.37085e+06	2.9169e+06	2.5801e+06
N1P6Z0_YEASC	Mrps28p OS=Saccharomyces cerevisiae (strain CEN.PK113-7D) GN=CENPK1137D_4166 PE=3 SV=1	9	9	10.773	1.19029	329	363.1	0.0696926	0.0183051	0.604658	1.08373	0.270826	0.327817	2.7002e+06	2.47361e+06	3.0181e+06	3.10829e+06	2.42667e+06	2.48118e+06	2.87113e+06	2.64814e+06	2.72149e+06	2.58335e+06	2.58368e+06	2.6172e+06	2.59187e+06	2.33487e+06	2.64942e+06	2.43082e+06	2.5567e+06	2.23784e+06	2.11897e+06	2.58016e+06	2.55144e+06	2.39774e+06	2.81584e+06	3062520	3.08403e+06	2.46064e+06	2.54205e+06	2.8473e+06	2.39523e+06	2.58335e+06	2.9383e+06	2.57816e+06	2.22868e+06	2.56381e+06	2.55007e+06	2.11591e+06
N1P9Q7_YEASC	Rib1p OS=Saccharomyces cerevisiae (strain CEN.PK113-7D) GN=CENPK1137D_4890 PE=4 SV=1	8	8	8.963	1.41903	329	363.1	0.00071885	0.000459436	0.990499	1.08279	0.224342	0.297611	947176	809386	904094	942991	826139	790342	947615	764023	805718	724381	634464	606934	764605	660359	589270	729273	580114	634225	637037	688142	894996	784563	843503	929105	1.04993e+06	783799	839002	821484	709125	724381	721546	597881	657463	725110	567174	634795
N1P936_YEASC	Pbs2p OS=Saccharomyces cerevisiae (strain CEN.PK113-7D) GN=CENPK1137D_1505 PE=4 SV=1	9	8	9.902	1.21471	329	363.1	0.316158	0.0602379	0.308099	1.08268	0.423878	0.403876	1.45601e+06	1.55444e+06	1.61195e+06	1.53435e+06	1.90251e+06	1.30729e+06	1.10977e+06	1.36702e+06	1.36458e+06	1.44235e+06	1.42456e+06	1.28257e+06	1.15576e+06	1.59643e+06	1.20397e+06	1.32947e+06	1.09619e+06	1.28392e+06	1.31199e+06	1.37641e+06	1.3758e+06	1.50677e+06	1.50392e+06	1.51176e+06	2.41788e+06	1.29647e+06	982571	1.46984e+06	1.20099e+06	1.44235e+06	1.62009e+06	1.26344e+06	993806	1.75297e+06	1.15882e+06	1.15723e+06
N1NZB8_YEASC	Peptidylprolyl isomerase OS=Saccharomyces cerevisiae (strain CEN.PK113-7D) GN=CENPK1137D_2544 PE=4 SV=1	8	8	11.858	1.0984	329	362.1	0.200806	0.0422018	0.400083	1.08258	0.140688	0.236642	2.7578e+07	2.75294e+07	2.94042e+07	2.41481e+07	2.43432e+07	2.49578e+07	2.6514e+07	2.45562e+07	2.81166e+07	2.56253e+07	2.59977e+07	2.64639e+07	2.74148e+07	2.35555e+07	2.31984e+07	2.4757e+07	2.73356e+07	2.5355e+07	2.51169e+07	2.47536e+07	2.60587e+07	2.66851e+07	2.74336e+07	2.37925e+07	3.09376e+07	2.47512e+07	2.34751e+07	2.64031e+07	2.47458e+07	2.56253e+07	2.9566e+07	2.60692e+07	2.35732e+07	2.58652e+07	2.23286e+07	2.15497e+07
N1P218_YEASC	Sfi1p OS=Saccharomyces cerevisiae (strain CEN.PK113-7D) GN=CENPK1137D_842 PE=4 SV=1	2	2	1.632	1.15481	362.1	WT	0.157346	0.0347304	0.449044	1.08232	0.279315	0.331382	2.32391e+06	2.62629e+06	2.54438e+06	2.06816e+06	2.43383e+06	2.05124e+06	2.20312e+06	2.14719e+06	2.38886e+06	2.12622e+06	2.43598e+06	1.87012e+06	2.78411e+06	2.45613e+06	2.50033e+06	2.44623e+06	2.05885e+06	2.23558e+06	2.39959e+06	2.36141e+06	2.19588e+06	2.54575e+06	2.37386e+06	2.03771e+06	3.09313e+06	2.03426e+06	1.9506e+06	2.30868e+06	2.10247e+06	2.12622e+06	2.77032e+06	1.84223e+06	2.39398e+06	2.69697e+06	2.40658e+06	2.12932e+06
N1P5Q9_YEASC	Ufd1p OS=Saccharomyces cerevisiae (strain CEN.PK113-7D) GN=CENPK1137D_3015 PE=4 SV=1	11	10	12.853	1.20289	329	363.1	0.00150016	0.000834535	0.977388	1.08217	0.0580325	0.153647	1.03345e+06	989538	1.00942e+06	965267	850768	929429	924224	989713	929014	841244	855469	879650	876105	761251	884279	916057	846750	817982	810906	847765	976521	959190	941767	951053	1.08123e+06	921735	818292	1.06415e+06	817639	841244	972885	866529	753339	835894	851122	797381
N1PAE8_YEASC	Hmo1p OS=Saccharomyces cerevisiae (strain CEN.PK113-7D) GN=CENPK1137D_3998 PE=4 SV=1	4	4	4.984	1.20081	362.1	348A	0.036079	0.010833	0.715069	1.0816	0.26016	0.321755	5.31285e+06	4.66585e+06	4.38919e+06	4.50235e+06	3.90197e+06	4.27815e+06	4.91408e+06	4.35231e+06	4.79811e+06	4.23888e+06	4.19731e+06	4.62412e+06	5.68023e+06	4.56147e+06	5.27875e+06	5.42943e+06	4.5744e+06	4.37399e+06	4.68935e+06	4.30903e+06	5.02016e+06	4.52275e+06	4.09503e+06	4.43605e+06	4.95898e+06	4.24274e+06	4.35084e+06	4.67964e+06	4.22289e+06	4.23888e+06	4.7734e+06	4.55515e+06	4.88427e+06	5.00874e+06	5.08082e+06	4.72604e+06
N1NXB8_YEASC	Ypk2p OS=Saccharomyces cerevisiae (strain CEN.PK113-7D) GN=CENPK1137D_134 PE=4 SV=1	8	3	7.713	1.21285	329	362.1	0.164617	0.0359908	0.440024	1.0812	0.304097	0.346538	109204	133809	128650	139857	112480	128260	107751	124612	104188	103720	125523	128955	103255	97887.5	113270	107338	134599	109498	106048	130054	103188	129705	120028	137798	142949	127199	95400.9	133984	91697.1	103720	142751	127032	88785.8	107486	109023	93432.2
N1P844_YEASC	Rim1p OS=Saccharomyces cerevisiae (strain CEN.PK113-7D) GN=CENPK1137D_4524 PE=4 SV=1	4	4	5.982	1.09079	329	363.1	0.418003	0.0756818	0.251633	1.08105	0.235837	0.305818	8.87271e+06	8.73061e+06	8.22672e+06	7.09253e+06	7.16775e+06	8.07705e+06	7.74399e+06	7.46547e+06	8.39862e+06	7.99274e+06	7.65925e+06	7.50993e+06	7.49322e+06	7.50866e+06	7.08998e+06	8.45394e+06	7.44327e+06	7.36413e+06	8.0867e+06	7.28828e+06	8.38391e+06	8.46285e+06	7.67537e+06	6.98809e+06	9.10943e+06	8.01018e+06	6.8564e+06	8.02694e+06	7.39175e+06	7.99274e+06	8.7105e+06	7.39792e+06	6.44322e+06	8.24491e+06	6.82413e+06	7.35873e+06
N1NYV4_YEASC	Tsr2p OS=Saccharomyces cerevisiae (strain CEN.PK113-7D) GN=CENPK1137D_804 PE=4 SV=1	2	2	1.994	1.21987	WT	348A	0.184714	0.0394103	0.416918	1.08096	0.427365	0.405665	408303	333950	380455	370984	375894	257254	380718	367954	476814	363202	406240	439379	354167	376516	336375	368002	410738	365024	338690	342215	385809	323708	354957	365521	477720	255124	337081	395628	419651	363202	461997	432825	304539	413435	323762	320327
N1P0R6_YEASC	Cce1p OS=Saccharomyces cerevisiae (strain CEN.PK113-7D) GN=CENPK1137D_996 PE=4 SV=1	2	2	1.992	1.32714	363.1	348A	0.00811901	0.00325447	0.892052	1.08081	0.490607	0.435334	196366	210523	181165	158232	180827	164050	131178	214430	227743	226363	196753	249753	227490	231856	231675	213180	210569	234750	244480	226574	185548	204067	169023	155901	229812	162692	116142	230557	200440	226363	223757	246028	195612	254590	222988	185562
N1NZU9_YEASC	Mpm1p OS=Saccharomyces cerevisiae (strain CEN.PK113-7D) GN=CENPK1137D_1234 PE=4 SV=1	13	13	16.949	1.207	362.1	348A	0.140393	0.0317561	0.471681	1.07917	0.466861	0.424324	4.447e+06	4.06864e+06	4.11156e+06	3.16447e+06	4.27578e+06	3.38191e+06	3.27232e+06	3.70318e+06	4.83485e+06	4.00996e+06	4.83382e+06	3.90552e+06	4.53499e+06	4.34241e+06	4.06396e+06	4.7209e+06	3.79971e+06	4.53413e+06	4.60884e+06	3.85682e+06	4.20201e+06	3.94386e+06	3.83601e+06	3.11787e+06	5.43405e+06	3.35391e+06	2.89726e+06	3.98169e+06	4.25522e+06	4.00996e+06	5.49728e+06	3.84727e+06	3.89951e+06	4.7682e+06	3.91158e+06	4.10931e+06
N1NYN0_YEASC	Mre11p OS=Saccharomyces cerevisiae (strain CEN.PK113-7D) GN=CENPK1137D_263 PE=3 SV=1	2	2	2.918	1.33099	329	362.1	0.253623	0.0507087	0.352807	1.07892	0.518222	0.447563	70330.3	77836.1	80579.8	81837.1	109065	56593.4	49546.3	72659.1	77307.8	60730.2	71097.8	59845.9	56099.2	71094.9	53014.1	53139.5	42194.7	57405	73866.4	60434.9	66455.8	75448.9	75179.5	80632	138610	56124.9	43867.5	78123.7	68039.7	60730.2	80856.1	58953.3	48238.2	78066	51026.3	46255.3
N1PAU8_YEASC	Glucose-6-phosphate isomerase OS=Saccharomyces cerevisiae (strain CEN.PK113-7D) GN=CENPK1137D_4748 PE=3 SV=1	33	33	49.542	1.3648	362.1	348A	2.33e-07	7.69e-07	1	1.07782	0.145651	0.240321	7.86358e+07	8.45435e+07	7.83184e+07	9.12135e+07	8.02437e+07	7.87242e+07	7.82354e+07	7.14859e+07	8.7304e+07	9.12693e+07	9.36397e+07	9.80603e+07	1.05494e+08	102358946	1.07562e+08	1.05885e+08	1.05923e+08	1.08382e+08	1.01345e+08	1.04555e+08	7.43038e+07	8.19507e+07	7.30696e+07	8.98703e+07	1.01981e+08	7.80725e+07	6.92683e+07	7.68622e+07	7.68375e+07	9.12693e+07	1.06492e+08	9.65976e+07	9.07111e+07	112395642	1.03529e+08	9.21679e+07
N1NXR3_YEASC	Aim38p OS=Saccharomyces cerevisiae (strain CEN.PK113-7D) GN=CENPK1137D_2695 PE=4 SV=1	5	5	7.965	1.2862	WT	348A	0.000100136	9.64e-05	0.999532	1.07778	0.172635	0.261	990498	1.14102e+06	1.17484e+06	1.05264e+06	1.06201e+06	957378	968210	1.05683e+06	1.27886e+06	1.31234e+06	1.31503e+06	1.2957e+06	1.0874e+06	1.20026e+06	1.07455e+06	1.08264e+06	1.1447e+06	1.07737e+06	1.10705e+06	1.16816e+06	935931	1.10603e+06	1.0961e+06	1.03714e+06	1.34969e+06	949452	857237	1.13631e+06	1.12554e+06	1.31234e+06	1.49552e+06	1.27637e+06	935028	1.31795e+06	1.03426e+06	942381
N1NVH1_YEASC	Sec62p OS=Saccharomyces cerevisiae (strain CEN.PK113-7D) GN=CENPK1137D_1606 PE=4 SV=1	4	4	4.975	1.10579	WT	348A	0.144463	0.0323957	0.466025	1.07718	0.0740121	0.170954	707412	749268	783753	747520	723925	672412	650517	727009	716234	713440	814579	823055	767125	777435	776234	720047	757062	767527	674472	741058	668440	726289	731227	736513	920030	666846	575956	781686	630369	713440	926382	810779	659630	853666	747129	626765
N1P622_YEASC	Aminomethyltransferase OS=Saccharomyces cerevisiae (strain CEN.PK113-7D) GN=CENPK1137D_3841 PE=3 SV=1	13	13	15.807	1.15481	362.1	348A	0.0194578	0.00662663	0.801373	1.07667	0.0889275	0.188641	1.82608e+06	1.72546e+06	1.66428e+06	1.61783e+06	1.51289e+06	1.68646e+06	1.61813e+06	1.52953e+06	1.61722e+06	1.84308e+06	1.79064e+06	1.89331e+06	1.75611e+06	1.72373e+06	1.87804e+06	1.97172e+06	1.86133e+06	1.91113e+06	1.81862e+06	1.6774e+06	1.72548e+06	1.67254e+06	1.55274e+06	1.594e+06	1.92272e+06	1.6725e+06	1.43267e+06	1.64456e+06	1.42334e+06	1.84308e+06	2.03642e+06	1.86507e+06	1.51003e+06	1.89275e+06	1.80762e+06	1.71628e+06
N1P0J6_YEASC	Sis2p OS=Saccharomyces cerevisiae (strain CEN.PK113-7D) GN=CENPK1137D_1083 PE=4 SV=1	10	10	12.952	1.1326	362.1	348A	0.254205	0.0508068	0.352342	1.0766	0.289751	0.337423	456475	432920	451745	421442	337270	409090	453935	436878	454872	420200	432868	474057	439054	431913	487511	495786	516783	461630	430409	427053	431328	419643	421470	415236	428634	405703	401906	469735	400340	420200	492280	466986	377531	474263	469232	431557
N1P363_YEASC	Uncharacterized protein OS=Saccharomyces cerevisiae (strain CEN.PK113-7D) GN=CENPK1137D_5401 PE=4 SV=1	13	13	14.718	1.24663	362.1	348A	9.94e-05	9.61e-05	0.999538	1.0766	0.156721	0.248754	1.62947e+06	1.58253e+06	1.42809e+06	1.37677e+06	1.34161e+06	1.45483e+06	1.42609e+06	1.36626e+06	1.59567e+06	1.54767e+06	1.49515e+06	1.65454e+06	1.80928e+06	1.66002e+06	1.73812e+06	1.75974e+06	1.68142e+06	1.85116e+06	1.79051e+06	1.63734e+06	1.5397e+06	1.53399e+06	1.33238e+06	1.3565e+06	1.70504e+06	1.44279e+06	1.26263e+06	1.46901e+06	1.40437e+06	1.54767e+06	1.70036e+06	1.62986e+06	1.55575e+06	1.8228e+06	1.67294e+06	1.53177e+06
N1P732_YEASC	Rga2p OS=Saccharomyces cerevisiae (strain CEN.PK113-7D) GN=CENPK1137D_4206 PE=4 SV=1	2	2	1.994	1.23574	329	WT	0.5113	0.0890422	0.211081	1.0764	0.651167	0.505011	60070.6	91870	61550.1	84188.5	83529	49781.3	67316.2	75925.1	50035.6	68875.1	66144	55836.9	79113.2	68128.9	60975.5	76696.9	61968.1	73341	68296	63110.1	56761.3	89052.4	57425.1	82948.7	106156	49369.1	59600.6	81635.3	44037.1	68875.1	75222.5	55004	68027.3	74809.2	58689.2	66760.7
N1NW71_YEASC	Rpo26p OS=Saccharomyces cerevisiae (strain CEN.PK113-7D) GN=CENPK1137D_1880 PE=3 SV=1	4	4	4.881	1.19321	329	363.1	0.206473	0.0430624	0.394463	1.07619	0.335142	0.362727	3.03678e+06	2.47914e+06	2.71079e+06	2.6206e+06	2.23101e+06	2.7898e+06	2.75209e+06	2.30644e+06	2.85808e+06	2.34877e+06	2.15904e+06	2.32285e+06	2.62055e+06	2.17551e+06	2.15876e+06	2.43395e+06	2.08052e+06	2.51821e+06	2.46118e+06	2.03096e+06	2.86948e+06	2.40311e+06	2.52912e+06	2.58201e+06	2.83537e+06	2.7667e+06	2.43665e+06	2.4799e+06	2.51544e+06	2.34877e+06	2.45537e+06	2.2882e+06	2.25334e+06	2.38882e+06	2.07782e+06	2.11863e+06
N1NYJ9_YEASC	Cox14p OS=Saccharomyces cerevisiae (strain CEN.PK113-7D) GN=CENPK1137D_223 PE=4 SV=1	3	3	3.975	1.38296	362.1	348A	0.109831	0.0261441	0.519654	1.07597	0.609308	0.487132	431534	313073	288017	314650	212744	407237	400418	231749	440880	361785	346524	419778	458348	369736	412881	490706	419791	403644	346139	417977	407761	303471	268714	310016	270374	403865	354523	249179	388025	361785	394085	413517	394121	405990	397399	427135
N1P5B7_YEASC	Hxt2p OS=Saccharomyces cerevisiae (strain CEN.PK113-7D) GN=CENPK1137D_40 PE=3 SV=1	7	5	8.869	2.57134	329	362.1	5.61e-06	9.8e-06	0.999999	1.07596	0.664424	0.511211	8.01685e+06	8.22117e+06	9.29829e+06	5.4954e+06	7.49495e+06	7.67393e+06	5.2052e+06	8.46691e+06	4.40151e+06	5.75832e+06	7.17865e+06	6.42781e+06	2.67566e+06	2.9227e+06	3.33445e+06	3.1355e+06	4.03117e+06	3.88555e+06	3.03995e+06	3.5206e+06	7.5752e+06	7.96904e+06	8.67513e+06	5.41448e+06	9.52526e+06	7.6104e+06	4.6086e+06	9.1037e+06	3.87384e+06	5.75832e+06	8.16393e+06	6.33193e+06	2.30073e+06	3.20928e+06	3.20943e+06	2.72929e+06
N1P627_YEASC	Sed4p OS=Saccharomyces cerevisiae (strain CEN.PK113-7D) GN=CENPK1137D_4417 PE=4 SV=1	4	4	3.956	1.17864	362.1	348A	0.291345	0.056407	0.324675	1.07589	0.460049	0.421036	263457	296638	277003	285062	184630	279005	284030	295342	289582	280199	260796	267127	313511	315004	299650	301165	288781	270917	253861	310518	248943	287540	258439	280865	234645	276695	251475	317554	254866	280199	296591	263142	269580	345892	288414	262149
N1NVL1_YEASC	CDP-diacylglycerol--inositol 3-phosphatidyltransferase OS=Saccharomyces cerevisiae (strain CEN.PK113-7D) GN=CENPK1137D_1806 PE=3 SV=1	4	4	3.988	1.50287	363.1	348A	0.00367936	0.00170541	0.944445	1.07589	0.572111	0.471294	372806	459175	543898	574495	476141	463978	454331	418355	508277	631375	769975	705555	656644	580020	629310	586027	767455	635090	546151	775712	352268	445092	507447	566035	605123	460137	402257	449819	447342	631375	875656	695031	564630	636894	605713	510106
N1P2Y2_YEASC	NADH-cytochrome b5 reductase OS=Saccharomyces cerevisiae (strain CEN.PK113-7D) GN=CENPK1137D_1157 PE=3 SV=1	15	15	25.797	1.09537	362.1	WT	0.0277377	0.0087862	0.754017	1.0758	0.112894	0.21072	1.84524e+07	1.77496e+07	1.84263e+07	1.59225e+07	1.67724e+07	1.59323e+07	1.6975e+07	1.58999e+07	1.67182e+07	1.55298e+07	1.68225e+07	1.56846e+07	1.79838e+07	1.79373e+07	1.71141e+07	1.78954e+07	1.58775e+07	1.70977e+07	1.71303e+07	1.65109e+07	1.74358e+07	1.72052e+07	1.71914e+07	1.56881e+07	2.13159e+07	1.58004e+07	1.50293e+07	1.70957e+07	1.47139e+07	1.55298e+07	1.91314e+07	1.54507e+07	1.54638e+07	1.96961e+07	1.64724e+07	1.5577e+07
N1P7S8_YEASC	Serine/threonine-protein phosphatase OS=Saccharomyces cerevisiae (strain CEN.PK113-7D) GN=CENPK1137D_3780 PE=3 SV=1	7	7	6.882	1.109	362.1	348A	0.497946	0.0873051	0.216403	1.07568	0.327596	0.358163	592291	546000	548753	633240	449363	596082	576073	535521	567936	512998	515490	599801	669209	535110	628256	559589	564852	523025	601809	539655	559661	529254	511976	623915	571091	591147	510045	575797	499849	512998	586242	590854	575435	587580	604699	487093
N1P1D5_YEASC	Mad2p OS=Saccharomyces cerevisiae (strain CEN.PK113-7D) GN=CENPK1137D_1271 PE=4 SV=1	2	2	1.961	1.28995	WT	362.1	0.176388	0.0380288	0.426187	1.07567	0.528713	0.451699	103930	88921.4	98143.9	114505	66699.4	85212.7	120175	104887	118062	99590.6	120062	115106	85686.2	86618.6	99208.8	79523.4	105759	97488.1	88527.2	116316	98204.4	86194.3	91566.4	112819	84767.6	84507.2	106401	112775	103908	99590.6	136540	113389	73679.2	95111.9	95488.9	69221.1
N1P091_YEASC	Abf2p OS=Saccharomyces cerevisiae (strain CEN.PK113-7D) GN=CENPK1137D_102 PE=4 SV=1	12	11	15.931	1.15909	362.1	348A	0.420776	0.0761255	0.2503	1.07533	0.507821	0.442768	7.51073e+06	6.27827e+06	6.50369e+06	5.10556e+06	5.3641e+06	5.5096e+06	6.82714e+06	5.91814e+06	6.86689e+06	6.19724e+06	6.07175e+06	5.88589e+06	7.56238e+06	6.13467e+06	6.36914e+06	7.31029e+06	6.21829e+06	6.45385e+06	6.38278e+06	5.76081e+06	7.09696e+06	6.08572e+06	6.06782e+06	5.03038e+06	6.81719e+06	5.46398e+06	6.04463e+06	6.36323e+06	6.04365e+06	6.19724e+06	6.90512e+06	5.79809e+06	6.50268e+06	6.7362e+06	6.13032e+06	6.36324e+06
N1P9P0_YEASC	Nab2p OS=Saccharomyces cerevisiae (strain CEN.PK113-7D) GN=CENPK1137D_2853 PE=4 SV=1	6	6	7.976	1.32043	362.1	WT	0.000914509	0.000556654	0.987207	1.07527	0.27165	0.328409	2.39722e+06	2.02477e+06	2.33093e+06	2.05973e+06	2.09284e+06	1.83427e+06	2243686	2.02494e+06	2.18263e+06	1.85025e+06	2.12234e+06	1.98994e+06	3.01016e+06	2.75497e+06	2.34568e+06	2.64429e+06	2.23276e+06	2.54893e+06	2.57997e+06	2.58752e+06	2.26516e+06	1.96267e+06	2.17471e+06	2.0294e+06	2.65977e+06	1.81908e+06	1.98652e+06	2.17724e+06	1.92097e+06	1.85025e+06	2.41364e+06	1.96026e+06	2.58836e+06	3.02511e+06	2.25772e+06	2.30172e+06
N1P094_YEASC	Transcription initiation factor IIA subunit 2 OS=Saccharomyces cerevisiae (strain CEN.PK113-7D) GN=CENPK1137D_948 PE=3 SV=1	3	3	4.985	1.17256	WT	348A	0.267248	0.0529903	0.34219	1.07433	0.431696	0.407454	631154	587408	650996	587990	754938	504016	495034	533539	736457	592383	741121	612310	645815	671373	584170	650345	590145	561189	628244	561336	596384	569393	607367	579331	959444	499843	438294	573665	648167	592383	842842	603177	555319	737204	562266	566092
N1P7H5_YEASC	Protoporphyrinogen oxidase OS=Saccharomyces cerevisiae (strain CEN.PK113-7D) GN=CENPK1137D_3670 PE=3 SV=1	7	7	6.962	1.53122	362.1	348A	0.00144194	0.000808776	0.978351	1.07428	0.517019	0.447529	340094	408527	348643	324112	232256	353982	391815	345046	341281	346800	321501	412339	532965	408733	575661	508591	556007	455295	439294	507294	321358	395998	325278	319339	295172	351051	346906	370996	300367	346800	365628	406189	458283	448811	554076	442703
N1NZW8_YEASC	Ypt6p OS=Saccharomyces cerevisiae (strain CEN.PK113-7D) GN=CENPK1137D_636 PE=4 SV=1	4	3	3.94	1.20917	362.1	348A	0.0214994	0.00716911	0.78866	1.0741	0.249351	0.315055	620796	572442	598848	529512	472413	545272	580728	563021	595963	570801	536497	603525	614216	622186	695518	681619	628916	565340	577337	536829	586596	554886	558714	521714	600386	540758	514167	605365	524516	570801	610133	594523	528148	683194	669439	593315
N1P665_YEASC	Bap3p OS=Saccharomyces cerevisiae (strain CEN.PK113-7D) GN=CENPK1137D_3866 PE=4 SV=1	2	2	1.994	1.09235	363.1	348A	0.757985	0.121959	0.130825	1.07384	0.502435	0.441011	2.47359e+06	2.13577e+06	2.50144e+06	2.4919e+06	1.64953e+06	1.98898e+06	2.92604e+06	2.37784e+06	2.17312e+06	2.25817e+06	2.36683e+06	2.19189e+06	2437155	2.31942e+06	2.08649e+06	2.71659e+06	2.54888e+06	2.32205e+06	2.16095e+06	2.73632e+06	2.33732e+06	2.07026e+06	2.33379e+06	2.4552e+06	2.09637e+06	1.97252e+06	2.59067e+06	2.55667e+06	1.91259e+06	2.25817e+06	2.69168e+06	2.15919e+06	2.09564e+06	2.54685e+06	2.00826e+06	2.36465e+06
N1NZR7_YEASC	Arp2/3 complex 34 kDa subunit OS=Saccharomyces cerevisiae (strain CEN.PK113-7D) GN=CENPK1137D_2714 PE=3 SV=1	11	11	16.919	1.13737	363.1	348A	0.0425579	0.0124074	0.689019	1.07372	0.0757909	0.173738	2.73461e+06	2.92574e+06	3.03534e+06	3.11463e+06	2.71232e+06	2.88466e+06	2.67194e+06	2.73049e+06	2.74913e+06	3.09524e+06	3.26211e+06	3.01179e+06	3.06313e+06	3.15086e+06	3.05824e+06	2.82651e+06	3.03011e+06	3.18682e+06	2.96423e+06	3.32923e+06	2.58396e+06	2.83601e+06	2.83192e+06	3.06876e+06	3.44706e+06	2.86078e+06	2.36569e+06	2.93584e+06	2.41955e+06	3.09524e+06	3.70984e+06	2.96687e+06	2.6339e+06	3.45981e+06	2.94357e+06	2.46034e+06
N1P3D4_YEASC	Pic2p OS=Saccharomyces cerevisiae (strain CEN.PK113-7D) GN=CENPK1137D_3457 PE=3 SV=1	5	5	4.971	1.59312	329	WT	5.9e-05	6.33e-05	0.999829	1.0733	0.392692	0.390095	1.00851e+06	1.18966e+06	1.23421e+06	1.32678e+06	1.2347e+06	1.15515e+06	1.00064e+06	1.04365e+06	628915	819043	732419	806946	1.06314e+06	1.0249e+06	1.13769e+06	986941	982881	814245	828096	951895	952954	1.15318e+06	1.1515e+06	1.30724e+06	1.56917e+06	1.14559e+06	885947	1.12214e+06	553518	819043	832945	794910	914162	1.12539e+06	1.09503e+06	859082
N1NZI3_YEASC	Mia40p OS=Saccharomyces cerevisiae (strain CEN.PK113-7D) GN=CENPK1137D_1069 PE=4 SV=1	14	14	18.546	1.09387	362.1	348A	0.444474	0.0797217	0.239261	1.07229	0.19877	0.280626	6.93076e+06	5.96913e+06	6.33776e+06	6.07074e+06	5.87223e+06	5.81321e+06	6.46357e+06	5.4532e+06	7.33106e+06	5.64232e+06	6.02014e+06	5.85808e+06	7.00372e+06	6.02683e+06	6.21102e+06	6.57608e+06	5.58796e+06	5.92032e+06	6.20496e+06	6.11795e+06	6.54894e+06	5.78607e+06	5.91301e+06	5.98134e+06	7.46296e+06	5.76508e+06	5.72273e+06	5.86333e+06	6.45218e+06	5.64232e+06	6.84642e+06	5.7707e+06	6.02231e+06	6.61779e+06	5.97813e+06	5.72414e+06
N1NVS9_YEASC	Ade2p OS=Saccharomyces cerevisiae (strain CEN.PK113-7D) GN=CENPK1137D_2146 PE=3 SV=1	24	23	29.785	1.07204	329	348A	0.870411	0.136534	0.100085	1.07204	0.418624	0.40274	3.10318e+06	3.53237e+06	3.73328e+06	3.82902e+06	3.86013e+06	3.45456e+06	2.75724e+06	3.17178e+06	2.97074e+06	3.24505e+06	3.77477e+06	3.84331e+06	3.20398e+06	3.64649e+06	3.51541e+06	3.33543e+06	3.71449e+06	3.56282e+06	3.13711e+06	3.62773e+06	2.93223e+06	3.42404e+06	3.48308e+06	3.77263e+06	4.9058e+06	3.42596e+06	2.44121e+06	3.41033e+06	2.61459e+06	3.24505e+06	4.29287e+06	3.78598e+06	2.75502e+06	4.00405e+06	3.38359e+06	2.90332e+06
N1NXU9_YEASC	Atp15p OS=Saccharomyces cerevisiae (strain CEN.PK113-7D) GN=CENPK1137D_1854 PE=4 SV=1	5	5	5.977	1.20298	362.1	348A	0.0631784	0.0170056	0.622164	1.0718	0.373013	0.381667	6.41736e+06	5.66378e+06	6.98547e+06	5.75209e+06	5.21779e+06	5.40599e+06	6.63368e+06	5.89872e+06	6.5078e+06	5.81612e+06	6.18182e+06	6.13984e+06	7.4917e+06	6.08563e+06	6.56041e+06	7.71877e+06	5.7409e+06	5.82884e+06	5.92697e+06	6.04537e+06	6.06383e+06	5.49008e+06	6.51731e+06	5.66739e+06	6.63124e+06	5.36124e+06	5.87335e+06	6.34235e+06	5.72761e+06	5.81612e+06	7.03029e+06	6.04826e+06	6.44191e+06	6.68235e+06	6.31442e+06	6.7188e+06
N1P2S5_YEASC	Erv29p OS=Saccharomyces cerevisiae (strain CEN.PK113-7D) GN=CENPK1137D_3252 PE=4 SV=1	5	5	4.985	1.1694	363.1	348A	0.189503	0.0402259	0.411765	1.07153	0.454225	0.417889	1.6365e+06	2.13568e+06	2.31391e+06	1.96864e+06	1.79795e+06	1.91858e+06	1.83024e+06	1.97029e+06	1.74667e+06	2.1445e+06	2.13707e+06	2.23513e+06	2.11382e+06	2.20615e+06	2.25882e+06	2.14123e+06	2.4096e+06	1.9818e+06	2.0464e+06	2.35265e+06	1.54634e+06	2.07018e+06	2.15883e+06	1.93965e+06	2.285e+06	1.9027e+06	1.62047e+06	2.11848e+06	1.53727e+06	2.1445e+06	2.43039e+06	2.20179e+06	1.81761e+06	2.42248e+06	2.17412e+06	1.86383e+06
N1P890_YEASC	Pdx3p OS=Saccharomyces cerevisiae (strain CEN.PK113-7D) GN=CENPK1137D_4579 PE=3 SV=1	9	8	12.954	1.14796	363.1	348A	0.00867192	0.0034354	0.886484	1.07116	0.0369296	0.124682	4.37902e+06	4.41046e+06	4.66729e+06	4.55612e+06	4.15512e+06	4.01512e+06	4.44636e+06	4.19966e+06	4.292e+06	4.34408e+06	4.47456e+06	4.75215e+06	4.74776e+06	4.46162e+06	5.26417e+06	4.57026e+06	5.11696e+06	4.79266e+06	4.61414e+06	4.78061e+06	4.13778e+06	4.27519e+06	4.3545e+06	4.48903e+06	5.2807e+06	3.98188e+06	3.93673e+06	4.51551e+06	3.77746e+06	4.34408e+06	5.0887e+06	4.68127e+06	4.08247e+06	4.8991e+06	5.06678e+06	3.97818e+06
N1P0Q6_YEASC	Abz2p OS=Saccharomyces cerevisiae (strain CEN.PK113-7D) GN=CENPK1137D_332 PE=4 SV=1	2	2	1.802	1.25193	WT	348A	0.145507	0.0325419	0.464596	1.0711	0.612068	0.487833	116746	117677	162583	156501	155276	104348	110317	146823	162064	160499	149496	174894	155547	148089	202737	137197	141175	165210	173352	150679	110315	114068	151687	154196	197339	103484	97672.7	157866	142635	160499	170014	172285	133751	162610	195135	119423
N1PAU3_YEASC	Sse2p OS=Saccharomyces cerevisiae (strain CEN.PK113-7D) GN=CENPK1137D_4723 PE=3 SV=1	19	13	21.796	1.60979	363.1	348A	3.45e-13	9.45e-12	1	1.07058	0.0501838	0.14355	1.2485e+06	1.26536e+06	1.24161e+06	1.13159e+06	1.17278e+06	1.13815e+06	1.11513e+06	1.13882e+06	1.50831e+06	1.50989e+06	1.55506e+06	1.53796e+06	1.72843e+06	1.71129e+06	1.70635e+06	1.7613e+06	1.85257e+06	1.85879e+06	1.85733e+06	1.77982e+06	1.17972e+06	1.22655e+06	1.1584e+06	1.11492e+06	1.49048e+06	1.12872e+06	987320	1.22447e+06	1.32749e+06	1.50989e+06	1.7685e+06	1.51502e+06	1.48623e+06	1.87909e+06	1.64236e+06	1.53312e+06
N1PA70_YEASC	Uncharacterized protein OS=Saccharomyces cerevisiae (strain CEN.PK113-7D) GN=CENPK1137D_3608 PE=4 SV=1	22	21	26.682	1.10549	329	363.1	0.262179	0.0521468	0.346076	1.07002	0.325527	0.357312	4.93881e+06	4.12046e+06	4.46157e+06	4.68204e+06	4.34373e+06	3.78196e+06	4.83567e+06	4.05033e+06	4.37967e+06	3.95542e+06	4.08695e+06	4.18063e+06	4.77762e+06	4.0888e+06	4.3701e+06	4.42307e+06	4.11399e+06	4.10133e+06	3.96008e+06	4.2905e+06	4.66673e+06	3.99409e+06	4.16256e+06	4.61309e+06	5.5204e+06	3.75065e+06	4.28141e+06	4.35495e+06	3.85462e+06	3.95542e+06	4.6479e+06	4.11827e+06	4.10814e+06	4.48973e+06	4.20624e+06	3.85006e+06
N1P6Z9_YEASC	Dcs1p OS=Saccharomyces cerevisiae (strain CEN.PK113-7D) GN=CENPK1137D_645 PE=4 SV=1	19	16	26.634	1.36161	362.1	348A	9.48e-07	2.35e-06	1	1.06996	0.213583	0.288881	3.25363e+06	3.67858e+06	3.67592e+06	3.16447e+06	3.37844e+06	3.34961e+06	3.06621e+06	3.07785e+06	3.61874e+06	3.55255e+06	3.87236e+06	3.97459e+06	4.35635e+06	4.42405e+06	4.51183e+06	4.23451e+06	4.5857e+06	4.23311e+06	4.23505e+06	4.40844e+06	3.07438e+06	3.56576e+06	3.42957e+06	3.11787e+06	4.29363e+06	3.32188e+06	2.71477e+06	3.30933e+06	3.18491e+06	3.55255e+06	4.40386e+06	3.9153e+06	3.74591e+06	4.85784e+06	4.34266e+06	3.68592e+06
N1NW04_YEASC	DNA helicase OS=Saccharomyces cerevisiae (strain CEN.PK113-7D) GN=CENPK1137D_1720 PE=3 SV=1	10	10	9.968	1.06962	329	348A	0.752593	0.121193	0.132335	1.06962	0.352707	0.37274	224761	233764	272824	264707	201811	239309	249526	240575	234745	258382	258900	238715	253978	259607	222869	211130	219188	257990	226003	252055	212379	226595	254539	260809	256480	237328	220926	258669	206603	258382	294434	235154	218389	285063	214513	183778
N1P2H9_YEASC	Aos1p OS=Saccharomyces cerevisiae (strain CEN.PK113-7D) GN=CENPK1137D_1872 PE=4 SV=1	4	4	4.985	1.42818	362.1	348A	8.02e-06	1.27e-05	0.999998	1.06956	0.362474	0.377078	344672	353123	307679	365618	334896	344440	265609	336982	363470	372065	365609	392629	454721	462713	455599	457788	416154	416903	415072	425000	325684	342293	287059	360234	425617	341589	235165	362326	319896	372065	415790	386772	391003	508084	438516	398481
N1P435_YEASC	Bug1p OS=Saccharomyces cerevisiae (strain CEN.PK113-7D) GN=CENPK1137D_3727 PE=4 SV=1	2	2	1.994	1.18515	329	363.1	0.161281	0.0354088	0.444115	1.06946	0.332376	0.361128	719309	684605	746352	576615	643876	639428	659286	607192	728309	574287	608186	556594	664059	580954	535667	581607	589545	518395	650001	542938	679682	663608	696332	568124	818296	634134	583721	652858	640996	574287	691660	548292	571006	637919	515582	506259
N1PA18_YEASC	Rpl22bp OS=Saccharomyces cerevisiae (strain CEN.PK113-7D) GN=CENPK1137D_3348 PE=4 SV=1	3	2	2.894	3.26768	329	363.1	1.14e-08	6.84e-08	1	1.0692	0.288367	0.336639	2.75058e+06	2.55638e+06	2.66519e+06	3.20249e+06	2.59216e+06	2.46477e+06	2.78354e+06	2.61094e+06	1.53598e+06	1.33148e+06	1.08142e+06	1.52414e+06	1.10375e+06	798190	1.39187e+06	1.2375e+06	958730	845690	776032	839294	2.59905e+06	2.47798e+06	2.48657e+06	3.15534e+06	3.29435e+06	2.44436e+06	2.4645e+06	2.80731e+06	1.35184e+06	1.33148e+06	1.22985e+06	1.50141e+06	949087	876456	1.33968e+06	1.07718e+06
N1P4H0_YEASC	Fol2p OS=Saccharomyces cerevisiae (strain CEN.PK113-7D) GN=CENPK1137D_3234 PE=3 SV=1	6	6	6.675	1.47201	363.1	348A	3.98e-07	1.19e-06	1	1.06912	0.213628	0.288881	508885	527132	567495	560308	451081	539555	536738	496558	724177	684193	654732	654910	713726	683348	709450	724939	835578	709709	704065	729899	480851	510965	529462	552057	573275	535088	475219	533904	637360	684193	744596	645141	613714	750353	682848	631022
N1P0Q0_YEASC	Sgn1p OS=Saccharomyces cerevisiae (strain CEN.PK113-7D) GN=CENPK1137D_5064 PE=4 SV=1	2	2	2.805	1.11559	WT	363.1	0.71371	0.115774	0.143435	1.0691	0.404115	0.395618	753097	603636	736579	645139	595792	613911	745294	606465	859555	661853	650667	601294	759864	662950	603511	597387	519452	611047	700679	654831	711609	585123	687214	635639	757187	608829	659870	652077	756507	661853	739973	592325	653387	727954	580882	519995
N1P7N5_YEASC	Pmt1p OS=Saccharomyces cerevisiae (strain CEN.PK113-7D) GN=CENPK1137D_3730 PE=4 SV=1	15	15	21.81	1.16239	329	362.1	0.0634585	0.017073	0.621382	1.06908	0.273487	0.328676	2.64844e+06	2.90249e+06	2.75957e+06	3.08061e+06	2.50362e+06	2.71991e+06	2.99517e+06	2.4364e+06	2.39711e+06	2.707e+06	2.51959e+06	2.60263e+06	2.68437e+06	2.5737e+06	2.30326e+06	2.23836e+06	2.62384e+06	2.78568e+06	2.67312e+06	2.8799e+06	2.50254e+06	2.81347e+06	2.57463e+06	3.03525e+06	3.18183e+06	2.69739e+06	2.65187e+06	2.61963e+06	2.10973e+06	2.707e+06	2.86541e+06	2.56381e+06	2.30822e+06	2.82606e+06	2.2169e+06	1.94838e+06
N1P4M7_YEASC	Blm10p OS=Saccharomyces cerevisiae (strain CEN.PK113-7D) GN=CENPK1137D_3376 PE=4 SV=1	7	6	7.558	1.21555	329	363.1	0.119056	0.0278611	0.504027	1.06859	0.455389	0.418465	215910	278823	269215	249253	214702	213110	241383	278974	186339	217487	220077	215221	217499	190808	191563	247704	216239	189275	180427	247593	204016	270272	251173	245582	272863	211346	213716	299955	164000	217487	250283	212011	187022	209517	184380	215614
N1P1B1_YEASC	6-phosphogluconate dehydrogenase, decarboxylating OS=Saccharomyces cerevisiae (strain CEN.PK113-7D) GN=CENPK1137D_5334 PE=3 SV=1	38	37	55.512	1.24971	WT	348A	0.00438987	0.00197638	0.934929	1.06848	0.411803	0.399848	2.47122e+07	2.72725e+07	2.81918e+07	3.24728e+07	2.99583e+07	2.55312e+07	2.39947e+07	2.59456e+07	2.98287e+07	3.40281e+07	3.31582e+07	3.47414e+07	3.01378e+07	3.06362e+07	3.30936e+07	2.9091e+07	3.1493e+07	3.21053e+07	3.20343e+07	3.20344e+07	2.33508e+07	2.64361e+07	2.63025e+07	3.19946e+07	3.80737e+07	2.53198e+07	2.12445e+07	2.78969e+07	2.62527e+07	3.40281e+07	3.77093e+07	3.42232e+07	2.59147e+07	3.36402e+07	3.18527e+07	2.53222e+07
N1NXB3_YEASC	Uncharacterized protein OS=Saccharomyces cerevisiae (strain CEN.PK113-7D) GN=CENPK1137D_2278 PE=4 SV=1	2	2	1.987	1.12266	362.1	348A	0.762224	0.122607	0.129641	1.06833	0.757718	0.545312	738971	1.2653e+06	734275	912016	866717	741925	962945	845492	894370	793688	983561	865929	1.10101e+06	937922	918288	879007	878755	1.00009e+06	858848	1.05878e+06	698261	1.22649e+06	685065	898586	1.1015e+06	735783	852575	909080	787149	793688	1.11856e+06	853013	946729	1.02989e+06	883856	765131
N1NZL4_YEASC	Cnb1p OS=Saccharomyces cerevisiae (strain CEN.PK113-7D) GN=CENPK1137D_1114 PE=4 SV=1	6	6	6.882	1.30917	362.1	348A	0.0738714	0.0192445	0.594117	1.06824	0.406649	0.396387	2.72559e+06	2.29884e+06	2.16028e+06	2.26743e+06	2.00707e+06	2.14991e+06	2.58156e+06	2.10981e+06	2.8712e+06	2.29784e+06	2.20484e+06	2.36979e+06	3.48877e+06	2.27513e+06	2.78256e+06	3.03752e+06	2.37009e+06	2.51253e+06	2.69453e+06	2.46499e+06	2.57543e+06	2.22834e+06	2.0155e+06	2.23404e+06	2.55077e+06	2.13211e+06	2.28567e+06	2.26849e+06	2.52699e+06	2.29784e+06	2.50747e+06	2.33445e+06	2.9999e+06	2.49822e+06	2.67823e+06	2.64401e+06
N1NVN1_YEASC	Sar1p OS=Saccharomyces cerevisiae (strain CEN.PK113-7D) GN=CENPK1137D_1906 PE=3 SV=1	11	11	15.93	1.15619	362.1	348A	0.00338021	0.00158722	0.948616	1.06822	0.0609665	0.158264	1.41032e+07	1.47906e+07	1.46381e+07	1.45512e+07	1.43886e+07	1.399e+07	1.32553e+07	1.27399e+07	1.28092e+07	1.35112e+07	1.41514e+07	1.41598e+07	1.64666e+07	1.52038e+07	1.6252e+07	1.49442e+07	1.57314e+07	1.41181e+07	1.41577e+07	1.58001e+07	1.33263e+07	1.4337e+07	1.36571e+07	1.4337e+07	1.82863e+07	1.38742e+07	1.1736e+07	1.36981e+07	1.12736e+07	1.35112e+07	1.60937e+07	1.39486e+07	1.41592e+07	1.66946e+07	1.56426e+07	1.30081e+07
N1P4H9_YEASC	Mitochondrial fission 1 protein OS=Saccharomyces cerevisiae (strain CEN.PK113-7D) GN=CENPK1137D_5192 PE=3 SV=1	4	4	3.877	1.3765	362.1	348A	4.05e-06	7.54e-06	1	1.06807	0.214115	0.289371	1.13507e+06	1.093e+06	1.07083e+06	1.08378e+06	933752	1.15479e+06	961011	1.05382e+06	984526	1.14939e+06	1.07613e+06	1.06143e+06	1.44448e+06	1.39853e+06	1.40118e+06	1.40412e+06	1.29705e+06	1.18672e+06	1.3351e+06	1.26428e+06	1.07254e+06	1.05948e+06	999064	1.06782e+06	1.1867e+06	1.14523e+06	850862	1.13308e+06	866496	1.14939e+06	1.22383e+06	1.04559e+06	1.24207e+06	1.53566e+06	1.34865e+06	1.22222e+06
N1NVR5_YEASC	Sgt1p OS=Saccharomyces cerevisiae (strain CEN.PK113-7D) GN=CENPK1137D_2076 PE=4 SV=1	5	5	5.975	1.36169	363.1	348A	1.36e-06	3.08e-06	1	1.06797	0.0919786	0.19166	254247	293228	271296	276793	249638	265690	253297	257213	329567	360550	356231	345417	319796	311668	328078	287275	338746	379909	359759	318460	240240	284235	253114	272717	317262	263490	224264	276558	290057	360550	405124	340265	274984	342228	315776	250058
N1NWT0_YEASC	O-acyltransferase OS=Saccharomyces cerevisiae (strain CEN.PK113-7D) GN=CENPK1137D_2696 PE=3 SV=1	5	5	7.956	1.10665	363.1	348A	0.716326	0.116133	0.142676	1.06777	0.582073	0.475665	1.06869e+06	1.52923e+06	1.36853e+06	1.52636e+06	1.48253e+06	1.36458e+06	1.13673e+06	1.16035e+06	1.04206e+06	1.39369e+06	1.3868e+06	1.3433e+06	1.254e+06	1.52796e+06	1.33944e+06	1.31298e+06	1.5108e+06	1.45062e+06	1.30945e+06	1.42192e+06	1.00982e+06	1.48233e+06	1.27681e+06	1.50388e+06	1.88413e+06	1.35328e+06	1.00644e+06	1.24762e+06	917131	1.39369e+06	1.57714e+06	1.32326e+06	1.07828e+06	1.67778e+06	1.28921e+06	1.14288e+06
N1NVG5_YEASC	Rny1p OS=Saccharomyces cerevisiae (strain CEN.PK113-7D) GN=CENPK1137D_1576 PE=3 SV=1	3	3	2.837	1.13251	362.1	WT	0.346765	0.0649297	0.28938	1.06773	0.484284	0.432546	287205	328274	322434	246662	313980	290656	254567	250235	276575	244491	292035	280579	297077	303161	310768	327601	266642	307087	337460	286821	271383	318207	300825	243030	399035	288250	225389	269055	243418	244491	332118	276394	255449	332887	299116	285160
N1P2S8_YEASC	Opi10p OS=Saccharomyces cerevisiae (strain CEN.PK113-7D) GN=CENPK1137D_1987 PE=4 SV=1	6	6	7.976	1.46715	363.1	348A	2.59e-05	3.32e-05	0.999971	1.06756	0.393237	0.390273	969480	909147	872072	744780	915880	774188	775641	808574	1.21169e+06	1.03152e+06	1.16913e+06	1.166e+06	1.20054e+06	965853	1.15936e+06	1.15716e+06	1.2412e+06	1.24128e+06	1.23443e+06	1.08696e+06	916071	881265	813627	733813	1.16398e+06	767778	686739	869386	1.06642e+06	1.03152e+06	1.32959e+06	1.14861e+06	1.03231e+06	1.06056e+06	1.11589e+06	1.00725e+06
N1P2N8_YEASC	Hse1p OS=Saccharomyces cerevisiae (strain CEN.PK113-7D) GN=CENPK1137D_5388 PE=4 SV=1	2	2	1.987	1.28501	329	WT	0.251228	0.0503167	0.354732	1.06753	0.534591	0.454518	105601	125720	124173	138740	94576	137072	133849	97474.6	115565	91805.9	90098.3	87143.9	134650	98947.2	103501	114219	116353	92300.1	135489	109068	99783.5	121864	115851	136697	120196	135937	118507	104806	101711	91805.9	102464	85844.1	115782	108649	99619.8	99422.1
N1P2V8_YEASC	Atg1p OS=Saccharomyces cerevisiae (strain CEN.PK113-7D) GN=CENPK1137D_3282 PE=4 SV=1	4	4	3.988	1.99565	362.1	348A	6.05e-05	6.45e-05	0.99982	1.06728	0.680844	0.516346	46438.3	73684.2	50483.7	66430.2	77385	51502.5	50558	42649.4	66441	75582.8	58194.5	76861.6	110620	99544.4	118212	114847	112251	106005	85566.9	99954.1	43880	71424.4	47100.3	65451.9	98347.8	51076.1	44763.2	45857	58475.7	75582.8	66181.9	75715.1	95119.1	109305	113780	99968.1
N1NVV6_YEASC	Taf14p OS=Saccharomyces cerevisiae (strain CEN.PK113-7D) GN=CENPK1137D_1570 PE=4 SV=1	6	6	6.876	1.07825	329	363.1	0.705022	0.114705	0.145972	1.06688	0.272865	0.328409	2.10336e+06	2.11264e+06	1.97439e+06	1.90709e+06	1.63096e+06	2.00583e+06	2.01498e+06	1.93809e+06	1.94772e+06	1.935e+06	1.64316e+06	1.98663e+06	2.10696e+06	1.75559e+06	1.74864e+06	2.13431e+06	1.68149e+06	1.9723e+06	1.8787e+06	1.97733e+06	1.98748e+06	2.04784e+06	1.84207e+06	1.87901e+06	2.07277e+06	1.98922e+06	1.78403e+06	2.08386e+06	1.71422e+06	1.935e+06	1.86869e+06	1.957e+06	1.81172e+06	1.92773e+06	1.68308e+06	1.85781e+06
N1PAQ0_YEASC	Adp1p OS=Saccharomyces cerevisiae (strain CEN.PK113-7D) GN=CENPK1137D_4508 PE=4 SV=1	8	7	8.703	1.26968	362.1	WT	0.0162662	0.00571567	0.822978	1.06684	0.383045	0.386257	241614	259215	293279	256041	277076	250312	248201	208762	204884	225366	212016	229072	275726	262270	317057	251262	266981	249966	239446	237019	228304	251265	273624	252271	352133	248240	219753	224463	180321	225366	241116	225655	237089	287987	305169	218711
N1P3Z0_YEASC	Yat2p OS=Saccharomyces cerevisiae (strain CEN.PK113-7D) GN=CENPK1137D_3682 PE=3 SV=1	17	17	18.747	1.49877	363.1	348A	0.068628	0.0180973	0.607426	1.06655	0.913985	0.600946	928981	1.16432e+06	1.24127e+06	527294	945788	894566	710407	1.07014e+06	1.16228e+06	1.06402e+06	1.55035e+06	1.20505e+06	908917	1.26568e+06	1.0992e+06	1.06215e+06	1.18629e+06	1.53113e+06	1.38396e+06	1.32552e+06	877803	1.12861e+06	1.15808e+06	519529	1.20199e+06	887160	628982	1.15062e+06	1.02294e+06	1.06402e+06	1.76313e+06	1.18708e+06	781553	1.38979e+06	1.05798e+06	924548
N1PAJ9_YEASC	Dld2p OS=Saccharomyces cerevisiae (strain CEN.PK113-7D) GN=CENPK1137D_4253 PE=4 SV=1	17	17	18.737	1.16805	329	WT	0.00096685	0.0005848	0.986323	1.06653	0.04251	0.130835	5.95565e+06	5.67748e+06	5.95138e+06	5.61168e+06	5.69271e+06	5.28618e+06	5.53731e+06	5.23301e+06	5.17532e+06	4.89446e+06	4.8851e+06	4.90404e+06	5.56407e+06	4.86154e+06	5.36924e+06	5.22003e+06	5.22918e+06	5.04855e+06	5.27567e+06	4.72508e+06	5.62755e+06	5.50336e+06	5.55253e+06	5.52904e+06	7.23482e+06	5.24242e+06	4.90264e+06	5.62658e+06	4.55488e+06	4.89446e+06	5.55559e+06	4.83089e+06	4.78439e+06	5.33824e+06	5.16792e+06	4.54378e+06
N1NW70_YEASC	Dpm1p OS=Saccharomyces cerevisiae (strain CEN.PK113-7D) GN=CENPK1137D_1875 PE=4 SV=1	14	14	20.916	1.16593	329	362.1	0.000140404	0.000125994	0.99915	1.06636	0.0425398	0.130835	1.15692e+07	1.20216e+07	1.11582e+07	1.11172e+07	1.05315e+07	1.09118e+07	1.11902e+07	1.03785e+07	1.05961e+07	1.14309e+07	1.12149e+07	1.12594e+07	9.90659e+06	1.02222e+07	9.52915e+06	9.68072e+06	1.07228e+07	1.18109e+07	1.11881e+07	1.12894e+07	1.09318e+07	1.16529e+07	1.04104e+07	1.09535e+07	1.33844e+07	1.08215e+07	9.90758e+06	1.11591e+07	9.32578e+06	1.14309e+07	1.27542e+07	1.10914e+07	8.51841e+06	1.12245e+07	9.17184e+06	8.42657e+06
N1PAX3_YEASC	Sec17p OS=Saccharomyces cerevisiae (strain CEN.PK113-7D) GN=CENPK1137D_4873 PE=4 SV=1	13	13	15.853	1.06607	329	348A	0.622497	0.103878	0.171415	1.06607	0.210882	0.287727	4.15314e+06	4.05306e+06	4.22589e+06	4.00992e+06	3.6892e+06	3.87285e+06	4.35511e+06	3.50591e+06	4.35881e+06	3.82453e+06	3.89548e+06	3.70359e+06	4.16933e+06	3.78167e+06	3.79972e+06	4.18777e+06	3.90901e+06	3.99003e+06	4.2469e+06	3.9727e+06	3.92434e+06	3.92875e+06	3.94268e+06	3.95088e+06	4.68857e+06	3.84079e+06	3.85594e+06	3.76958e+06	3.83626e+06	3.82453e+06	4.43014e+06	3.64835e+06	3.5851e+06	4.15248e+06	3.65725e+06	3.64524e+06
N1P4S4_YEASC	Ymr31p OS=Saccharomyces cerevisiae (strain CEN.PK113-7D) GN=CENPK1137D_3324 PE=4 SV=1	4	4	5.858	1.19486	362.1	WT	0.0492518	0.013905	0.665017	1.06588	0.481425	0.431365	3.24307e+06	2.85087e+06	3.18376e+06	2.55834e+06	2.27212e+06	2.80861e+06	3.15537e+06	2.86833e+06	2.93477e+06	2.62459e+06	2.67786e+06	2.42585e+06	3.23254e+06	3.14101e+06	3.1296e+06	3.23772e+06	2.65455e+06	2.74455e+06	2.65834e+06	2.63175e+06	3.0644e+06	2.76344e+06	2.97039e+06	2.52067e+06	2.88762e+06	2.78536e+06	2.79371e+06	3.08406e+06	2.58294e+06	2.62459e+06	3.04541e+06	2.38967e+06	2.77957e+06	3.449e+06	3.01225e+06	2.81827e+06
N1P037_YEASC	Cdc8p OS=Saccharomyces cerevisiae (strain CEN.PK113-7D) GN=CENPK1137D_1349 PE=3 SV=1	2	2	1.994	1.35266	329	362.1	0.130377	0.0298901	0.486266	1.06533	0.592892	0.480266	679559	645488	809003	829572	876216	660312	475731	769622	641070	784607	861556	513860	409148	647125	587131	547562	564625	532222	569751	570987	642122	625691	754785	817356	1.11357e+06	654845	421204	827504	564215	784607	979807	506195	351815	710578	565116	476625
N1P7C8_YEASC	tRNA-dihydrouridine synthase OS=Saccharomyces cerevisiae (strain CEN.PK113-7D) GN=CENPK1137D_775 PE=3 SV=1	2	2	2.425	1.43348	329	363.1	0.000795861	0.000499225	0.989207	1.0651	0.58669	0.477565	347494	351717	495324	433447	408062	407135	349280	363997	328378	402497	395197	383258	300840	347573	310798	304965	289899	271647	278000	296139	328351	340930	462128	427064	518602	403764	309247	391373	289010	402497	449439	377541	258684	381654	299145	265457
N1P1I2_YEASC	Ysc84p OS=Saccharomyces cerevisiae (strain CEN.PK113-7D) GN=CENPK1137D_5409 PE=4 SV=1	7	5	7.969	1.68973	363.1	348A	0.000413227	0.000294905	0.995459	1.06502	0.438843	0.411482	230535	255434	244843	249381	220457	232952	281341	185603	244722	277596	277085	222722	400045	377437	253428	350468	315158	416540	379324	444121	217834	247600	228434	245709	280176	231024	249094	199562	215383	277596	315116	219400	343988	414446	243925	305065
N1P8Q8_YEASC	Nta1p OS=Saccharomyces cerevisiae (strain CEN.PK113-7D) GN=CENPK1137D_1355 PE=1 SV=1	2	2	1.994	1.22201	363.1	348A	0.0515278	0.0144583	0.657419	1.06498	0.545681	0.460088	107409	141911	115427	98628.2	100156	102176	116130	116639	130293	124000	133736	132653	136449	136225	116544	118301	129284	127344	152802	122269	101492	137558	107691	97175.9	127287	101330	102819	125411	114673	124000	152092	130674	117329	149582	112174	102975
N1P7S7_YEASC	Leu2p OS=Saccharomyces cerevisiae (strain CEN.PK113-7D) GN=CENPK1137D_4481 PE=4 SV=1	3	3	3.891	1.33869	363.1	WT	0.000154083	0.000135521	0.999005	1.06491	0.315856	0.353176	1.66978e+06	1.5847e+06	1.76615e+06	1.94313e+06	1.73982e+06	1.65981e+06	1.66839e+06	1.47128e+06	1.33666e+06	1.38787e+06	1.40343e+06	1.38732e+06	1.74276e+06	1.83852e+06	1.78753e+06	1.68349e+06	1.63254e+06	1.85686e+06	1.94025e+06	1.95358e+06	1.5778e+06	1.53609e+06	1.64778e+06	1.91451e+06	2.21112e+06	1.64607e+06	1.47716e+06	1.58194e+06	1.17641e+06	1.38787e+06	1.59605e+06	1.36663e+06	1.49855e+06	2.0188e+06	1.7205e+06	1.4654e+06
N1NYN4_YEASC	Ioc4p OS=Saccharomyces cerevisiae (strain CEN.PK113-7D) GN=CENPK1137D_76 PE=4 SV=1	2	2	1.994	1.70737	WT	362.1	0.0668861	0.0177544	0.612031	1.06488	0.603917	0.48465	91712.9	102226	129103	97258.3	149350	63542.3	60189.8	121613	124068	91110.4	120351	106608	55177	73664.8	59339.7	70777.6	53459	80040.7	108917	73306.8	86660.5	99091	120451	95826.1	189807	63016.2	53291.1	130759	109194	91110.4	136870	105018	47445.2	80888	57114.7	61608.3
N1P269_YEASC	Not5p OS=Saccharomyces cerevisiae (strain CEN.PK113-7D) GN=CENPK1137D_1772 PE=4 SV=1	7	7	7.879	1.18044	329	363.1	0.0304039	0.00949441	0.740783	1.06457	0.26507	0.325069	850375	762952	773322	737444	673948	746111	816034	698517	785004	631176	666682	604193	816737	710612	710984	780655	642182	644043	678210	682111	803528	739553	721495	726585	856515	739934	722503	751052	690894	631176	758186	595181	702290	780290	684325	679521
N1P0J9_YEASC	Mtf1p OS=Saccharomyces cerevisiae (strain CEN.PK113-7D) GN=CENPK1137D_267 PE=3 SV=1	5	5	5.982	1.57929	329	362.1	0.000100674	9.67e-05	0.999527	1.06448	0.443855	0.413407	504807	488250	457366	420532	534690	413614	379458	429853	346141	352996	429920	354580	263079	314759	319107	287736	328938	328451	309655	383711	476997	473276	426714	414339	679532	410190	335966	462182	304644	352996	488928	349291	226214	345622	307142	250460
N1P0X8_YEASC	Aim31p OS=Saccharomyces cerevisiae (strain CEN.PK113-7D) GN=CENPK1137D_422 PE=4 SV=1	6	5	6.68	1.11424	362.1	348A	0.000978495	0.000588617	0.986126	1.06366	0.0622843	0.159222	1.15372e+06	1.12477e+06	1.21679e+06	1.10075e+06	1.03909e+06	1.08218e+06	1.1234e+06	1.0763e+06	1.11869e+06	1.13414e+06	1.18969e+06	1.11084e+06	1.21779e+06	1.20557e+06	1.21221e+06	1.17905e+06	1.18369e+06	1.17539e+06	1.17405e+06	1.17927e+06	1.09016e+06	1.09028e+06	1.13525e+06	1.08454e+06	1.32057e+06	1.07322e+06	994637	1.15724e+06	984574	1.13414e+06	1.35298e+06	1.09428e+06	1.04715e+06	1.32378e+06	1.16676e+06	1.0263e+06
N1P538_YEASC	Uncharacterized protein OS=Saccharomyces cerevisiae (strain CEN.PK113-7D) GN=CENPK1137D_4087 PE=4 SV=1	2	2	1.994	1.91299	362.1	348A	0.00090807	0.000553753	0.987316	1.06348	0.795482	0.558585	55263.8	79697.5	40014.5	54112.9	58267.7	64164.6	38815.9	54165.3	63651.6	81102.7	75776.9	71399.3	90414.4	121563	80405.1	119702	77905.7	86516.4	104114	93361.7	52219.3	77253.2	37332.8	53316	74051.9	63633.4	34366.9	58239	56020.8	81102.7	86177.5	70334.3	77744.9	133482	77390.2	104195
N1P770_YEASC	Gpi8p OS=Saccharomyces cerevisiae (strain CEN.PK113-7D) GN=CENPK1137D_4159 PE=4 SV=1	2	2	1.948	1.46853	363.1	348A	0.00576435	0.00248555	0.917892	1.06343	0.585656	0.47739	717739	849894	780018	905663	506475	964011	809250	779540	1.01787e+06	1.05525e+06	906161	1.03656e+06	952697	987280	1.23352e+06	1.18519e+06	1.26703e+06	1.16191e+06	1.0324e+06	1.03129e+06	678198	823829	727742	892327	643674	956030	716496	838169	895842	1.05525e+06	1.03053e+06	1.0211e+06	819198	1.08409e+06	1.18727e+06	1.03165e+06
N1P0H3_YEASC	Uncharacterized protein OS=Saccharomyces cerevisiae (strain CEN.PK113-7D) GN=CENPK1137D_901 PE=4 SV=1	6	6	5.855	1.50705	362.1	348A	0.000450961	0.000315954	0.994871	1.06333	0.526879	0.451699	665404	756787	674773	581952	485374	671117	701451	661428	652481	753424	645632	795601	1.02114e+06	852856	973770	949064	955902	822552	782813	905573	628747	733578	629550	573382	616857	665561	621053	711173	574258	753424	734247	783734	878049	936482	937258	826112
N1P1I5_YEASC	Hho1p OS=Saccharomyces cerevisiae (strain CEN.PK113-7D) GN=CENPK1137D_1572 PE=3 SV=1	8	7	7.949	1.2548	WT	363.1	0.000113668	0.000106661	0.999412	1.06323	0.206208	0.285131	1.40154e+06	1.16456e+06	1.28759e+06	1.2482e+06	1.20753e+06	1.20986e+06	1.14286e+06	1.23825e+06	1.40259e+06	1.21472e+06	1.29097e+06	1.21428e+06	1.21133e+06	1.19958e+06	1.24446e+06	1.29184e+06	1.01434e+06	1.01906e+06	1.06518e+06	983811	1.32433e+06	1.12884e+06	1.2013e+06	1.22982e+06	1.53464e+06	1.19984e+06	1.01187e+06	1.33138e+06	1.23445e+06	1.21472e+06	1.46815e+06	1.19617e+06	1.04159e+06	1.3172e+06	1.1978e+06	1.12448e+06
N1P899_YEASC	Apd1p OS=Saccharomyces cerevisiae (strain CEN.PK113-7D) GN=CENPK1137D_4701 PE=4 SV=1	10	9	9.851	1.29592	363.1	348A	0.0138407	0.00503566	0.841104	1.0632	0.447414	0.414741	1.14373e+06	1.34016e+06	1.26618e+06	1.38057e+06	1.42752e+06	1.20643e+06	1.0142e+06	1.17751e+06	1.23055e+06	1.35197e+06	1.55723e+06	1.29839e+06	1.27866e+06	1.52689e+06	1.50579e+06	1.38251e+06	1.52912e+06	1.49568e+06	1.56315e+06	1.66572e+06	1.08072e+06	1.29906e+06	1.18132e+06	1.36024e+06	1.81422e+06	1.19644e+06	897952	1.26607e+06	1.08303e+06	1.35197e+06	1.77096e+06	1.27903e+06	1.09948e+06	1.6766e+06	1.44933e+06	1.2034e+06
N1NXT8_YEASC	Lsm7p OS=Saccharomyces cerevisiae (strain CEN.PK113-7D) GN=CENPK1137D_2533 PE=4 SV=1	4	4	3.76	1.09053	329	363.1	0.388184	0.071361	0.266567	1.06311	0.420626	0.40274	457266	456524	562151	462167	393380	480520	475998	473155	427542	458405	428694	481897	492554	459286	509314	469138	476086	457103	408630	435393	432075	442523	524477	455361	499943	476542	421441	508741	376286	458405	487533	474709	423534	504321	490217	408361
N1P2G4_YEASC	Tim13p OS=Saccharomyces cerevisiae (strain CEN.PK113-7D) GN=CENPK1137D_3147 PE=3 SV=1	7	7	6.743	1.19159	362.1	348A	0.112765	0.026704	0.514562	1.06264	0.317478	0.353417	2.20831e+06	2.04001e+06	2.30575e+06	2.17198e+06	1.8137e+06	2.1065e+06	2.32738e+06	1.96411e+06	2.68237e+06	2.13611e+06	2.2677e+06	2.23624e+06	2.72051e+06	2.18713e+06	2.37732e+06	2.50005e+06	2.48253e+06	2.23836e+06	2.0946e+06	2.04575e+06	2.08666e+06	1.97744e+06	2.15123e+06	2.13999e+06	2.30502e+06	2.08906e+06	2.06062e+06	2.11183e+06	2.3608e+06	2.13611e+06	2.57895e+06	2.20288e+06	2.33929e+06	2.40158e+06	2.28818e+06	2.17617e+06
N1P104_YEASC	Uncharacterized protein OS=Saccharomyces cerevisiae (strain CEN.PK113-7D) GN=CENPK1137D_1303 PE=3 SV=1	6	6	5.54	1.28926	329	WT	9.06e-07	2.27e-06	1	1.06238	0.0939053	0.193735	1.15598e+06	1.26835e+06	1.1775e+06	1.13943e+06	1.17705e+06	1.08173e+06	1.10774e+06	1.09633e+06	925030	896320	933201	922966	900784	952631	1.02064e+06	926292	1.01331e+06	946339	946789	898909	1.0923e+06	1.22945e+06	1.09858e+06	1.12265e+06	1.4959e+06	1.07278e+06	980773	1.17879e+06	814133	896320	1.06129e+06	909199	774560	1.04604e+06	982366	806290
N1P4F1_YEASC	Mcd1p OS=Saccharomyces cerevisiae (strain CEN.PK113-7D) GN=CENPK1137D_3822 PE=4 SV=1	5	5	5.787	1.32407	WT	348A	0.00259704	0.00128669	0.960044	1.06225	0.541438	0.458001	100029	71419.3	82407.9	88472.6	70984.1	76371.5	90761.7	84151.5	122934	99685.3	109551	94537.8	108995	105301	97097.9	112324	96215.6	109438	110866	98936.5	94518.7	69229	76885	87169.8	90213.1	75739.3	80358.9	90480.4	108196	99685.3	124587	93127.7	93722.1	115626	93457.1	97772.3
N1P937_YEASC	Rfa1p OS=Saccharomyces cerevisiae (strain CEN.PK113-7D) GN=CENPK1137D_4984 PE=4 SV=1	18	18	21.702	1.12792	329	363.1	0.123862	0.028739	0.496308	1.06217	0.286056	0.335401	2.57558e+06	2.58281e+06	2.77438e+06	2.45162e+06	2.69749e+06	2.33598e+06	2.18349e+06	2.55962e+06	2.29072e+06	2.36223e+06	2.46766e+06	2.35942e+06	2.19348e+06	2.47942e+06	2.49172e+06	2.3806e+06	2.37498e+06	2.11979e+06	2.34419e+06	2.3677e+06	2.43369e+06	2.5036e+06	2.58845e+06	2.41552e+06	3.42822e+06	2.31664e+06	1.93322e+06	2.75212e+06	2.0161e+06	2.36223e+06	2.80636e+06	2.32423e+06	1.88612e+06	2.72254e+06	2.39829e+06	2.07219e+06
N1P8G3_YEASC	Fmn1p OS=Saccharomyces cerevisiae (strain CEN.PK113-7D) GN=CENPK1137D_4060 PE=4 SV=1	2	2	1.994	1.25515	329	362.1	0.820366	0.130101	0.113689	1.06216	0.615383	0.488804	328412	453774	408167	376800	525857	352393	154555	442636	307354	383926	383690	309544	261597	357201	317071	312714	342706	323030	377198	336556	310320	439858	380812	371252	668307	349476	136840	475926	270507	383926	436352	304926	224940	392226	305182	272202
N1NXP9_YEASC	Sap30p OS=Saccharomyces cerevisiae (strain CEN.PK113-7D) GN=CENPK1137D_304 PE=4 SV=1	3	3	2.991	1.0777	329	363.1	0.89051	0.139156	0.094531	1.06199	0.563107	0.467344	188377	156949	159554	169876	109678	188526	172060	165105	189484	164881	159723	147623	170688	157513	149414	169956	163769	158050	155140	149146	177999	152135	148860	167374	139389	186965	152339	177522	166767	164881	181646	145421	146770	172958	143812	147938
N1P7B1_YEASC	Atp17p OS=Saccharomyces cerevisiae (strain CEN.PK113-7D) GN=CENPK1137D_4204 PE=4 SV=1	2	2	1.994	1.31714	329	363.1	0.00289862	0.00140584	0.955553	1.06198	0.500342	0.440002	8.45092e+06	8.37694e+06	1.06824e+07	7.75806e+06	8.57044e+06	7.65888e+06	8.2006e+06	8.78019e+06	6.74853e+06	8.28052e+06	7.46685e+06	7.72645e+06	6.82659e+06	7.01607e+06	7.85998e+06	6.81298e+06	7.00547e+06	6.59871e+06	6.32802e+06	6.84429e+06	7.98536e+06	8.12003e+06	9.96647e+06	7.64382e+06	1.08921e+07	7.59547e+06	7.26067e+06	9.44054e+06	5.93948e+06	8.28052e+06	8.49169e+06	7.6112e+06	5.87e+06	7.70402e+06	7.56526e+06	5.93035e+06
N1P4S8_YEASC	Sol1p OS=Saccharomyces cerevisiae (strain CEN.PK113-7D) GN=CENPK1137D_2712 PE=4 SV=1	8	6	10.967	1.44808	363.1	348A	8.32e-08	3.32e-07	1	1.06186	0.174896	0.261704	758084	858387	737654	803956	766210	766396	713596	727899	877413	930468	987991	937483	1.01122e+06	974735	1.08669e+06	1.0092e+06	1.10795e+06	1.11889e+06	1.08169e+06	998204	716321	832061	688217	792117	973769	760051	631805	782643	772225	930468	1.1236e+06	923500	869523	1.07031e+06	1045943	878457
N1P5U6_YEASC	Uncharacterized protein OS=Saccharomyces cerevisiae (strain CEN.PK113-7D) GN=CENPK1137D_3704 PE=4 SV=1	4	4	4.888	1.15142	329	363.1	0.763958	0.122714	0.129158	1.06156	0.517931	0.447563	1.00948e+06	1.01093e+06	854257	997431	936573	862092	1.13104e+06	717858	1.11844e+06	889139	835796	777324	1.0966e+06	949171	715789	922175	690068	866252	909282	897286	953867	979930	797006	982743	1.19028e+06	854955	1.0014e+06	771847	984353	889139	950511	765729	942940	1.04224e+06	688950	802706
N1P1N6_YEASC	cAMP-dependent protein kinase regulatory subunit OS=Saccharomyces cerevisiae (strain CEN.PK113-7D) GN=CENPK1137D_5028 PE=3 SV=1	15	15	19.729	1.09362	362.1	WT	0.0872264	0.0219291	0.56345	1.06139	0.253062	0.316936	3.19242e+06	3.04285e+06	2.8911e+06	2.70381e+06	2.72759e+06	2.71762e+06	3.04251e+06	2.65821e+06	2.92018e+06	2.69641e+06	2.70663e+06	2.69776e+06	3.03225e+06	2.87066e+06	3.05941e+06	3.09044e+06	2.94796e+06	3.06227e+06	3.00506e+06	2.80274e+06	3.01654e+06	2.94953e+06	2.69734e+06	2.664e+06	3.46647e+06	2.69512e+06	2.69379e+06	2.85813e+06	2.5701e+06	2.69641e+06	3.07812e+06	2.65752e+06	2.60735e+06	3.15214e+06	2.9447e+06	2.69007e+06
N1P6T0_YEASC	Sly1p OS=Saccharomyces cerevisiae (strain CEN.PK113-7D) GN=CENPK1137D_4014 PE=3 SV=1	11	11	12.862	1.08706	329	WT	0.12425	0.028807	0.495698	1.06084	0.0396686	0.127558	1.50931e+06	1.59813e+06	1.55378e+06	1.64891e+06	1.49035e+06	1.43749e+06	1.49951e+06	1.52087e+06	1.52122e+06	1.36591e+06	1.40548e+06	1.51217e+06	1.60818e+06	1.43638e+06	1.53121e+06	1.5427e+06	1.55535e+06	1.50047e+06	1.49254e+06	1.371e+06	1.42616e+06	1.54912e+06	1.44965e+06	1.62463e+06	1.89408e+06	1.42559e+06	1.32764e+06	1.63526e+06	1.33885e+06	1.36591e+06	1.59839e+06	1.48961e+06	1.38283e+06	1.57722e+06	1.4738e+06	1.34284e+06
N1P9B7_YEASC	Uga2p OS=Saccharomyces cerevisiae (strain CEN.PK113-7D) GN=CENPK1137D_4550 PE=3 SV=1	13	13	16.603	1.47335	362.1	348A	0.00439596	0.00197702	0.93485	1.06079	0.509725	0.4438	1.18224e+06	1.5431e+06	1.26614e+06	1.43634e+06	1.36273e+06	1.22795e+06	1.09932e+06	1.42673e+06	1.22637e+06	1.7781e+06	1.93126e+06	1.78648e+06	1.68842e+06	2.09122e+06	1.97627e+06	1.78283e+06	2.01451e+06	1.94774e+06	1.45471e+06	1.82704e+06	1.11711e+06	1.49577e+06	1.18128e+06	1.41519e+06	1.73188e+06	1.21779e+06	973322	1.53403e+06	1.07935e+06	1.7781e+06	2.19633e+06	1.75983e+06	1.45182e+06	2.29627e+06	1.90217e+06	1.55187e+06
N1P4E0_YEASC	Kel2p OS=Saccharomyces cerevisiae (strain CEN.PK113-7D) GN=CENPK1137D_3204 PE=4 SV=1	2	2	1.89	1.28391	362.1	348A	0.545447	0.0938242	0.198077	1.06064	0.638795	0.498442	85455	77793.8	75450.8	50846.8	22877	93524.5	90664.5	65925.7	75219.4	78939.9	63807.3	69636.8	86950.5	71879.7	101475	90192.1	82650.9	82557.2	81163.7	78457.5	80747.2	75407.9	70394.2	50098.1	29074.2	92750.2	80272.8	70883.8	66201.7	78939.9	72565	68598.1	74766.4	78927.8	97669.9	78507.6
N1P982_YEASC	Mgr1p OS=Saccharomyces cerevisiae (strain CEN.PK113-7D) GN=CENPK1137D_4455 PE=4 SV=1	7	7	7.949	1.09622	329	WT	0.22334	0.0457998	0.37858	1.06058	0.35108	0.372202	540313	612324	641084	516490	557820	522106	529369	568951	547609	518123	509503	532202	517173	520581	558321	524736	537671	532012	490230	555599	510547	593545	598120	508884	708928	517784	468694	611741	481959	518123	579434	524264	444703	571627	537386	456756
N1P167_YEASC	Aro9p OS=Saccharomyces cerevisiae (strain CEN.PK113-7D) GN=CENPK1137D_5284 PE=4 SV=1	26	25	32.116	1.20795	362.1	363.1	0.0731157	0.0190822	0.595986	1.06033	0.691996	0.52057	6.99077e+06	6.40401e+06	6.54807e+06	4.41182e+06	5.47043e+06	5.72873e+06	5.86296e+06	5.90684e+06	7.36976e+06	6.35055e+06	6.8973e+06	6.21788e+06	6.71861e+06	7.11664e+06	6.6817e+06	6.57008e+06	5.36126e+06	5.84869e+06	6.06761e+06	5.14649e+06	6.60564e+06	6.2076e+06	6.10923e+06	4.34685e+06	6.95232e+06	5.6813e+06	5.19097e+06	6.35109e+06	6.48624e+06	6.35055e+06	7.84397e+06	6.12513e+06	5.77715e+06	7.81445e+06	6.43116e+06	5.71892e+06
N1NZP2_YEASC	Succinate dehydrogenase [ubiquinone] flavoprotein subunit, mitochondrial OS=Saccharomyces cerevisiae (strain CEN.PK113-7D) GN=CENPK1137D_1159 PE=3 SV=1	33	32	47.457	1.4436	329	362.1	0.000107738	0.000102096	0.999466	1.06032	0.467399	0.424356	3.04343e+07	3.2304e+07	3.24659e+07	2.63279e+07	3.30867e+07	2.92078e+07	2.46463e+07	2.76774e+07	2.28044e+07	2.4176e+07	2.48833e+07	2.17282e+07	1.99997e+07	2.35243e+07	1.98982e+07	2.07645e+07	2.00971e+07	2.27799e+07	2.4314e+07	2.19055e+07	2.87576e+07	3.13133e+07	3.02901e+07	2.59402e+07	4.20495e+07	2.8966e+07	2.18214e+07	2.9759e+07	2.00705e+07	2.4176e+07	2.82986e+07	2.14041e+07	1.71972e+07	2.5831e+07	1.91521e+07	1.80744e+07
N1P294_YEASC	Nas2p OS=Saccharomyces cerevisiae (strain CEN.PK113-7D) GN=CENPK1137D_5056 PE=4 SV=1	5	5	4.978	1.05978	329	348A	0.805555	0.128321	0.117716	1.05978	0.32619	0.357633	332222	345056	327644	278368	304879	284785	312349	308892	326061	318921	318399	294346	304220	312093	301787	320975	292331	335365	331766	284132	313920	334473	305685	274269	387468	282427	276548	332124	286971	318921	362100	289956	261590	342695	290472	279393
N1P801_YEASC	Leu2p OS=Saccharomyces cerevisiae (strain CEN.PK113-7D) GN=CENPK1137D_4479 PE=4 SV=1	4	4	5.982	1.26811	363.1	WT	0.00188666	0.00100206	0.971096	1.05976	0.317675	0.353417	1.08236e+06	1.0584e+06	1.12715e+06	1.256e+06	1.08725e+06	1.16508e+06	1.03999e+06	976479	1.01143e+06	967652	864550	904574	1.11106e+06	1.14396e+06	1.06037e+06	1.10916e+06	1.1498e+06	1.17414e+06	1.31362e+06	1.11559e+06	1.02273e+06	1.02594e+06	1.05161e+06	1.2375e+06	1.38177e+06	1.15543e+06	920785	1.04992e+06	890173	967652	983212	891082	955370	1.25613e+06	1.02061e+06	965470
N1NVR4_YEASC	6,7-dimethyl-8-ribityllumazine synthase OS=Saccharomyces cerevisiae (strain CEN.PK113-7D) GN=CENPK1137D_2071 PE=3 SV=1	9	9	15.838	1.98047	362.1	348A	2.17e-10	2.9e-09	1	1.05938	0.222264	0.296262	4.74084e+06	4.96197e+06	4.82138e+06	4.46594e+06	4.46653e+06	4.49845e+06	4.88711e+06	4.07361e+06	7.45976e+06	8.28121e+06	8.15255e+06	7.69181e+06	9.50395e+06	8.94868e+06	8.03027e+06	9.01845e+06	7.0372e+06	8.25003e+06	8.54528e+06	8.19889e+06	4.47966e+06	4.80979e+06	4.49825e+06	4.40017e+06	5.67647e+06	4.46121e+06	4.32696e+06	4.37998e+06	6.56544e+06	8.28121e+06	9.27151e+06	7.57708e+06	8.17219e+06	9.82613e+06	7.72917e+06	7.85011e+06
N1PA24_YEASC	Vtc2p OS=Saccharomyces cerevisiae (strain CEN.PK113-7D) GN=CENPK1137D_3378 PE=4 SV=1	25	23	28.692	1.21461	329	WT	0.00447076	0.00200283	0.933878	1.05918	0.340434	0.36594	1.55233e+06	1.57508e+06	1.54758e+06	1.80854e+06	1.40782e+06	1.65451e+06	1.62444e+06	1.43447e+06	1.36807e+06	1.34477e+06	1.22412e+06	1.401e+06	1.6296e+06	1.43784e+06	1.6798e+06	1.56668e+06	1.411e+06	1.45245e+06	1.43653e+06	1.40495e+06	1.46681e+06	1.52677e+06	1.44386e+06	1.78191e+06	1.78919e+06	1.64082e+06	1.43825e+06	1.54235e+06	1.20406e+06	1.34477e+06	1.39213e+06	1.3801e+06	1.40125e+06	1.57883e+06	1.61681e+06	1.36372e+06
N1P2Q0_YEASC	Fmp46p OS=Saccharomyces cerevisiae (strain CEN.PK113-7D) GN=CENPK1137D_1057 PE=4 SV=1	2	2	1.987	1.5791	362.1	348A	0.000430298	0.000303414	0.995194	1.05916	0.767804	0.548736	255960	232980	187910	148189	179494	179457	184384	235621	220774	238138	263836	255431	297827	288168	316100	327952	300625	282598	284940	283792	241860	225835	175316	146007	228117	177971	163251	253342	194307	238138	300048	251621	256094	316424	304248	285466
N1P472_YEASC	Rho5p OS=Saccharomyces cerevisiae (strain CEN.PK113-7D) GN=CENPK1137D_2502 PE=3 SV=1	8	8	7.849	1.23814	362.1	363.1	0.464869	0.0826753	0.23023	1.05868	0.721385	0.531639	375426	494389	496153	633800	584459	419610	431321	453537	564341	484417	461280	528566	477610	603506	718750	454457	484502	443857	424822	467549	354743	479226	462901	624467	742784	416136	381884	487646	496685	484417	524591	520682	410684	662682	691800	395582
N1P9M1_YEASC	Msc7p OS=Saccharomyces cerevisiae (strain CEN.PK113-7D) GN=CENPK1137D_5435 PE=3 SV=1	14	14	14.858	1.37958	363.1	348A	4.76e-05	5.38e-05	0.999889	1.05823	0.412112	0.399981	1.08579e+06	1.19263e+06	1.22856e+06	1.36634e+06	1.18255e+06	1.24988e+06	1.1494e+06	1.02331e+06	1.38557e+06	1.47992e+06	1.43863e+06	1.51193e+06	1.4952e+06	1.62909e+06	1.37695e+06	1.46598e+06	1.44396e+06	1.58999e+06	1.65669e+06	1.66252e+06	1.02597e+06	1.15605e+06	1.14622e+06	1.34622e+06	1.50289e+06	1.23954e+06	1.01766e+06	1.10027e+06	1.21946e+06	1.47992e+06	1.63608e+06	1.48938e+06	1.28568e+06	1.78883e+06	1.32532e+06	1.27606e+06
N1P6T8_YEASC	Dpl1p OS=Saccharomyces cerevisiae (strain CEN.PK113-7D) GN=CENPK1137D_4116 PE=3 SV=1	17	17	18.658	1.13076	363.1	348A	0.0717504	0.018794	0.599404	1.05812	0.208798	0.286841	1.71016e+06	1.86235e+06	1.83259e+06	1.79604e+06	1.81514e+06	1.61557e+06	1.57322e+06	1.80168e+06	1.67591e+06	1.86109e+06	1.88918e+06	1.86603e+06	1.78275e+06	2.1318e+06	1.95498e+06	1.81649e+06	1.82433e+06	2.06989e+06	1.92551e+06	1.87576e+06	1.61595e+06	1.80523e+06	1.70977e+06	1.76959e+06	2.30684e+06	1.6022e+06	1.3929e+06	1.93719e+06	1.475e+06	1.86109e+06	2.14848e+06	1.8382e+06	1.53294e+06	2.34083e+06	1.88168e+06	1.58116e+06
N1P5R2_YEASC	Alkaline phosphatase OS=Saccharomyces cerevisiae (strain CEN.PK113-7D) GN=CENPK1137D_4307 PE=3 SV=1	11	9	15.718	1.14745	363.1	WT	0.0440297	0.0127191	0.683512	1.05804	0.248111	0.313921	1.53723e+06	1.5609e+06	1.51359e+06	1.53732e+06	1.56804e+06	1.50465e+06	1.47009e+06	1.26895e+06	1.41066e+06	1.3705e+06	1.47582e+06	1.31648e+06	1.55264e+06	1.69387e+06	1.45232e+06	1.49327e+06	1.49742e+06	1.68906e+06	1.67209e+06	1.5367e+06	1.45255e+06	1.51303e+06	1.41216e+06	1.51468e+06	1.99281e+06	1.49219e+06	1.30159e+06	1.36438e+06	1.24154e+06	1.3705e+06	1.67838e+06	1.29684e+06	1.33507e+06	1.85996e+06	1.39786e+06	1.29982e+06
N1P6H1_YEASC	Ubc1p OS=Saccharomyces cerevisiae (strain CEN.PK113-7D) GN=CENPK1137D_4001 PE=3 SV=1	11	11	14.849	1.10791	329	362.1	0.018744	0.00642943	0.80601	1.05798	0.0611656	0.158439	6.94271e+06	6.89285e+06	6.44239e+06	6.40662e+06	6.29894e+06	6.23403e+06	6.51079e+06	6.1785e+06	6.47311e+06	5.98725e+06	5.98278e+06	5.64863e+06	6.31588e+06	5.77581e+06	5.65187e+06	6.34202e+06	6.01752e+06	6.13411e+06	6.09916e+06	6.17218e+06	6.56023e+06	6.68145e+06	6.01063e+06	6.31228e+06	8.00526e+06	6.18242e+06	5.76454e+06	6.64317e+06	5.69708e+06	5.98725e+06	6.80393e+06	5.56438e+06	5.43085e+06	6.34216e+06	5.43995e+06	5.52041e+06
N1NYE1_YEASC	Fol1p OS=Saccharomyces cerevisiae (strain CEN.PK113-7D) GN=CENPK1137D_2783 PE=4 SV=1	3	3	2.515	1.36745	362.1	348A	0.00483984	0.00213956	0.929165	1.05796	0.526272	0.451583	379979	342572	341879	399455	275593	350347	428462	329286	445251	375986	369605	432454	514534	429305	459587	488700	429482	413146	419184	442027	359046	332065	318967	393573	350249	347446	379353	354051	391872	375986	420334	426003	442434	471400	442354	425388
N1P170_YEASC	Apn1p OS=Saccharomyces cerevisiae (strain CEN.PK113-7D) GN=CENPK1137D_1191 PE=3 SV=1	8	8	7.945	1.1478	362.1	WT	0.0667054	0.0177228	0.612514	1.05765	0.415728	0.401485	1.12459e+06	1.28619e+06	996063	1.11689e+06	1.00844e+06	1.10188e+06	1.14967e+06	1.01719e+06	1.05509e+06	1.11237e+06	997294	1.09038e+06	1.20377e+06	1.11158e+06	1.30286e+06	1.26585e+06	1.06035e+06	1.25414e+06	1.21208e+06	1.33186e+06	1.06263e+06	1.24674e+06	929308	1.10045e+06	1.28161e+06	1.09276e+06	1.0179e+06	1.09369e+06	928598	1.11237e+06	1.13418e+06	1.07412e+06	1.03509e+06	1.22058e+06	1.25401e+06	1.10186e+06
N1P855_YEASC	Mst1p OS=Saccharomyces cerevisiae (strain CEN.PK113-7D) GN=CENPK1137D_1080 PE=4 SV=1	6	6	6.784	1.50738	WT	348A	5.74e-05	6.21e-05	0.999838	1.05749	0.526296	0.451583	187347	199239	233487	242794	205520	179448	200912	230074	286821	320036	319296	303801	235225	276941	275667	254651	238992	285957	265063	267429	177026	193129	217839	239219	261193	177962	177884	247378	252435	320036	363120	299269	202264	304096	265331	221661
N1P3G6_YEASC	Ptk2p OS=Saccharomyces cerevisiae (strain CEN.PK113-7D) GN=CENPK1137D_1352 PE=4 SV=1	9	9	10.796	1.22173	362.1	WT	0.000316691	0.000243178	0.996904	1.05746	0.198571	0.280626	667196	727438	679148	686684	696316	685526	625107	603528	596618	636354	668897	665176	779382	848628	776890	731328	729149	711760	765937	756260	630440	705128	633632	676572	884942	679851	553459	648918	525092	636354	760705	655254	670169	931839	747759	636584
N1P9Y1_YEASC	Ypp1p OS=Saccharomyces cerevisiae (strain CEN.PK113-7D) GN=CENPK1137D_3163 PE=4 SV=1	3	3	2.991	1.20172	329	WT	0.088015	0.0220695	0.561766	1.05737	0.138409	0.234842	120802	118740	134503	124836	120809	114174	114999	121835	90391.2	105652	117514	101584	104716	122367	99680.8	93367.4	82990.8	124229	110706	106250	114147	115099	125489	122998	153535	113229	101818	130998	79554.7	105652	133643	100069	90042.5	134366	95943.1	81271.6
N1PAK0_YEASC	Cym1p OS=Saccharomyces cerevisiae (strain CEN.PK113-7D) GN=CENPK1137D_4258 PE=4 SV=1	23	22	25.855	1.24263	WT	363.1	3.64e-05	4.29e-05	0.999937	1.05725	0.0883422	0.188033	841382	787708	833772	794852	750955	744925	820427	765007	830292	866431	803972	848719	822568	724345	814181	830392	708207	650584	664288	672348	795030	763550	777893	783147	954382	738758	726392	822542	730753	866431	914320	836060	707304	795370	783653	722814
N1P7I9_YEASC	Gal83p OS=Saccharomyces cerevisiae (strain CEN.PK113-7D) GN=CENPK1137D_3685 PE=4 SV=1	3	3	2.991	1.19026	362.1	WT	0.2489	0.0500245	0.35662	1.05717	0.528232	0.451699	286528	330575	350804	356222	389741	288554	295435	278792	256558	277825	324243	285415	361270	374853	300055	325523	335159	286440	345853	322733	270743	320437	327294	350976	495318	286165	261573	299760	225800	277825	368746	281157	310647	411609	288805	283351
N1P3G0_YEASC	Aim41p OS=Saccharomyces cerevisiae (strain CEN.PK113-7D) GN=CENPK1137D_2232 PE=4 SV=1	11	10	11.309	1.45182	362.1	348A	0.000122394	0.000113187	0.99933	1.05705	0.372083	0.381123	1.69116e+06	1.5455e+06	1.65394e+06	1.39879e+06	1.34289e+06	1.4637e+06	1.59188e+06	1.55149e+06	2.10702e+06	1.83667e+06	1.76306e+06	1.80996e+06	2.44892e+06	1.88435e+06	2.0151e+06	2.28989e+06	1.80923e+06	1.7948e+06	1.91556e+06	1.73207e+06	1.59799e+06	1.4981e+06	1.54309e+06	1.37819e+06	1.70666e+06	1.45158e+06	1.40942e+06	1.66818e+06	1.85442e+06	1.83667e+06	2.00504e+06	1.78296e+06	2.10576e+06	2.06912e+06	1.93954e+06	1.99324e+06
N1P766_YEASC	Lrg1p OS=Saccharomyces cerevisiae (strain CEN.PK113-7D) GN=CENPK1137D_4241 PE=4 SV=1	3	2	3.431	1.05625	329	348A	0.965123	0.148954	0.0716114	1.05625	0.633927	0.496311	48990.8	39727.8	51991.7	48483	62036.7	23950.2	43973.4	49157.6	36861.2	44273.8	58496.5	47418.4	50552.5	44598.2	37974.7	54948.4	43782.6	39275.2	49771	51835.8	46291.9	38509.4	48507.3	47769.1	78841.8	23751.9	38933.3	52854.7	32442.1	44273.8	66525.3	46711.1	43468.7	48971.3	36550.8	47829.8
N1P3U7_YEASC	Qcr8p OS=Saccharomyces cerevisiae (strain CEN.PK113-7D) GN=CENPK1137D_1467 PE=4 SV=1	4	4	4.985	1.19436	329	WT	0.0057057	0.00246396	0.918586	1.05599	0.324185	0.357001	5.97743e+06	5.09855e+06	5.91294e+06	5.42912e+06	5.54866e+06	5.05168e+06	5.67127e+06	4.95776e+06	5.04547e+06	4.53909e+06	4.72421e+06	4.46116e+06	5.70743e+06	5.37618e+06	5.35137e+06	5.74817e+06	4.85506e+06	5.47852e+06	4.96868e+06	5.358e+06	5.64813e+06	4.94218e+06	5.51666e+06	5.34917e+06	7.05174e+06	5.00985e+06	5.02124e+06	5.33063e+06	4.44059e+06	4.53909e+06	5.37262e+06	4.39462e+06	4.90766e+06	5.90334e+06	5.15071e+06	5.00349e+06
N1P155_YEASC	Sdh3p OS=Saccharomyces cerevisiae (strain CEN.PK113-7D) GN=CENPK1137D_1166 PE=4 SV=1	3	3	3.936	1.10059	WT	363.1	0.108352	0.0259127	0.522267	1.05592	0.374056	0.381845	4.05849e+06	4.75214e+06	4.95437e+06	4.1012e+06	4.31943e+06	4.07676e+06	4.1768e+06	4.347e+06	4.6263e+06	4.41244e+06	4.38827e+06	4.48456e+06	4.36903e+06	4.32015e+06	4.55063e+06	4.35664e+06	4.06399e+06	4.0041e+06	3.87703e+06	4.32935e+06	3.83491e+06	4.6064e+06	4.62233e+06	4.04081e+06	5.48953e+06	4.04301e+06	3.69807e+06	4.67393e+06	4.07167e+06	4.41244e+06	4.99057e+06	4.41767e+06	3.75681e+06	4.74375e+06	4.38e+06	3.79224e+06
N1P5G3_YEASC	Sac7p OS=Saccharomyces cerevisiae (strain CEN.PK113-7D) GN=CENPK1137D_4217 PE=4 SV=1	3	3	2.734	1.09791	329	WT	0.505662	0.0883277	0.213311	1.05568	0.497545	0.438626	441401	393001	458418	444611	478964	336909	445558	384357	401008	394524	405761	381196	446771	415460	391513	433413	406685	380730	393734	413430	417085	380948	427695	438064	608711	334120	394490	413264	352933	394524	461453	375510	384167	456198	376833	377264
N1P3K9_YEASC	Rpn8p OS=Saccharomyces cerevisiae (strain CEN.PK113-7D) GN=CENPK1137D_2277 PE=4 SV=1	16	16	24.75	1.14797	329	WT	0.0623737	0.016868	0.624427	1.05547	0.417576	0.40274	9.87634e+06	1.10461e+07	8.88703e+06	8.73904e+06	9.54633e+06	8.82105e+06	9.3002e+06	8.85495e+06	9.02083e+06	8.3137e+06	8.2586e+06	7.98644e+06	8.88353e+06	8.2202e+06	8.14765e+06	9.14219e+06	8.28771e+06	8.73484e+06	9.0342e+06	7.69154e+06	9.33225e+06	1.07073e+07	8.29143e+06	8.61035e+06	1.21323e+07	8.74802e+06	8.23424e+06	9.52092e+06	7.93937e+06	8.3137e+06	9.39211e+06	7.86731e+06	7.63871e+06	9.02623e+06	7.84214e+06	7.95781e+06
N1P1V4_YEASC	Scy1p OS=Saccharomyces cerevisiae (strain CEN.PK113-7D) GN=CENPK1137D_2892 PE=4 SV=1	2	2	1.994	1.21034	WT	362.1	0.501634	0.0877841	0.214919	1.05541	0.540156	0.457249	66263.9	72483.5	83048.5	87055.5	81360	64508.6	70986.4	75782.3	57681.3	81307	92174.3	100359	61859.7	72059.1	66634.9	73354.3	79840.4	62935.2	61085.2	78422.5	62613.4	70260.5	77482.7	85773.6	103400	63974.5	62850.1	81481.8	50766.2	81307	104825	98862.3	53191.5	79124.8	64136.4	63851.2
N1P006_YEASC	Bud6p OS=Saccharomyces cerevisiae (strain CEN.PK113-7D) GN=CENPK1137D_691 PE=4 SV=1	6	6	5.975	1.08734	329	WT	0.712176	0.115591	0.143882	1.0554	0.454775	0.418066	281985	231777	230815	228851	216773	239041	254308	212210	246827	236615	208028	203771	248541	221206	218872	226547	212093	237455	264568	232543	266450	224668	215346	225481	275495	237062	225160	228170	217236	236615	236580	200732	213713	242896	210665	197198
N1NXT9_YEASC	Ubp15p OS=Saccharomyces cerevisiae (strain CEN.PK113-7D) GN=CENPK1137D_349 PE=3 SV=1	10	10	10.816	1.25021	363.1	348A	0.0326129	0.010021	0.730406	1.05522	0.567943	0.469685	343772	404042	374706	297960	367608	337907	285404	355232	343100	382860	409113	406103	365987	447346	422753	374579	428023	422664	444828	387460	324833	391651	349594	293572	467189	335110	252692	381949	301967	382860	465265	400045	314702	491210	406902	326052
N1P9N6_YEASC	Mrpl27p OS=Saccharomyces cerevisiae (strain CEN.PK113-7D) GN=CENPK1137D_4840 PE=4 SV=1	2	2	1.994	1.25309	WT	363.1	0.0130677	0.00480917	0.847248	1.05519	0.19013	0.275653	891782	842007	852352	850497	748271	785147	861065	862395	1.1194e+06	991080	821267	879299	819999	717763	780893	853454	742587	743984	745067	809677	842653	816183	795228	837973	950971	778647	762372	927254	985200	991080	933988	866184	705095	788142	751612	742889
N1P560_YEASC	Rtt103p OS=Saccharomyces cerevisiae (strain CEN.PK113-7D) GN=CENPK1137D_4112 PE=4 SV=1	13	13	12.857	1.39334	362.1	348A	0.000329436	0.000248031	0.996719	1.05469	0.409162	0.398278	1.20137e+06	1.18464e+06	1.10093e+06	1.09003e+06	933666	1.03167e+06	1.22824e+06	1.14603e+06	1.63613e+06	1.27994e+06	1.22267e+06	1.40158e+06	1.54815e+06	1.44855e+06	1.53582e+06	1.51403e+06	1.41114e+06	1.2526e+06	1.40484e+06	1.47871e+06	1.13518e+06	1.14831e+06	1.02714e+06	1.07398e+06	1.18659e+06	1.02313e+06	1.08746e+06	1.23223e+06	1.43998e+06	1.27994e+06	1.39049e+06	1.38067e+06	1.33121e+06	1.59058e+06	1.47823e+06	1.31788e+06
N1NYA4_YEASC	Acf2p OS=Saccharomyces cerevisiae (strain CEN.PK113-7D) GN=CENPK1137D_529 PE=4 SV=1	2	2	1.925	1.5687	WT	348A	0.0388677	0.0115184	0.703472	1.05451	0.675637	0.515094	395121	320315	398344	481645	336231	426317	288816	461597	474006	623322	533530	742528	334678	473121	555802	450706	306907	466064	436105	429835	373354	310491	371648	474552	427313	422788	255712	496313	417180	623322	606759	731452	287780	519513	534962	392317
N1P9W9_YEASC	Proteasome endopeptidase complex OS=Saccharomyces cerevisiae (strain CEN.PK113-7D) GN=CENPK1137D_3103 PE=3 SV=1	18	17	21.741	1.16711	329	362.1	4.03e-05	4.67e-05	0.999922	1.05432	0.0985514	0.198571	5.75537e+06	5.77756e+06	5.79885e+06	5.31624e+06	5.10419e+06	5.46651e+06	5.49838e+06	5.41206e+06	5.46911e+06	5.38061e+06	5.12914e+06	5.16691e+06	4.85695e+06	4.71816e+06	4968388	4.86171e+06	4.83073e+06	5.03079e+06	5.13488e+06	4.90222e+06	5.4383e+06	5.60036e+06	5.41022e+06	5.23796e+06	6.48686e+06	5.42125e+06	4.86817e+06	5.8191e+06	4.81345e+06	5.38061e+06	5.83313e+06	5.08984e+06	4.17636e+06	5.18079e+06	4.78209e+06	4.23187e+06
N1P0L7_YEASC	Faa4p OS=Saccharomyces cerevisiae (strain CEN.PK113-7D) GN=CENPK1137D_287 PE=4 SV=1	27	21	37.568	1.11571	363.1	WT	0.0615367	0.016685	0.626804	1.05426	0.266449	0.325732	3.83501e+06	4.19779e+06	4.01502e+06	4.13185e+06	3.55317e+06	4.25805e+06	3.87973e+06	3.65606e+06	3.38033e+06	3.70382e+06	3.53768e+06	3.88557e+06	3.88448e+06	3.80364e+06	4.05367e+06	3.67425e+06	4.26555e+06	3.99972e+06	4.02822e+06	3.89255e+06	3.62374e+06	4.06905e+06	3.74594e+06	4.07101e+06	4.51569e+06	4.2228e+06	3.43505e+06	3.93103e+06	2.97508e+06	3.70382e+06	4.02323e+06	3.82761e+06	3.34016e+06	4.1766e+06	3.90167e+06	3.19825e+06
N1PAP7_YEASC	Rer1p OS=Saccharomyces cerevisiae (strain CEN.PK113-7D) GN=CENPK1137D_4493 PE=4 SV=1	3	3	2.991	1.25265	362.1	348A	0.248032	0.0499025	0.357328	1.05414	0.641236	0.499636	435279	461498	562167	519242	289797	486344	611018	489430	496815	553155	527629	533912	652369	495941	611877	590513	584475	542657	511171	589522	411299	447344	524491	511596	368301	482318	540985	526239	437254	553155	600048	525948	560955	544570	588934	514012
N1P992_YEASC	Leu2p OS=Saccharomyces cerevisiae (strain CEN.PK113-7D) GN=CENPK1137D_4480 PE=4 SV=1	3	3	3.891	1.53272	363.1	WT	0.000244441	0.000196651	0.997906	1.05402	0.585113	0.477258	617387	609864	638698	810864	733629	621270	559707	625023	464950	519914	569552	547998	654964	699625	772267	676740	805311	800496	849965	766649	583375	591160	595894	798923	932363	616127	495555	672030	409210	519914	647724	539824	563186	768226	743310	589068
N1P163_YEASC	Ypk1p OS=Saccharomyces cerevisiae (strain CEN.PK113-7D) GN=CENPK1137D_1181 PE=4 SV=1	19	12	21.633	1.1939	363.1	348A	0.00168688	0.00091799	0.974325	1.05377	0.325493	0.357312	938640	1.08028e+06	964688	1.10113e+06	984597	1.03394e+06	925738	932024	950102	1.03291e+06	1.00248e+06	1.02665e+06	1.10351e+06	1.07562e+06	1.0779e+06	1.00593e+06	1.17527e+06	1.14629e+06	1.12262e+06	1.18374e+06	886930	1.04715e+06	900036	1.08492e+06	1.25132e+06	1.02538e+06	819633	1.00212e+06	836199	1.03291e+06	1.14007e+06	1.01134e+06	948875	1.18109e+06	1.03748e+06	875614
N1NVG2_YEASC	Spp1p OS=Saccharomyces cerevisiae (strain CEN.PK113-7D) GN=CENPK1137D_1561 PE=4 SV=1	2	2	2.682	1.24336	329	362.1	0.696738	0.113598	0.148413	1.05354	0.640374	0.499465	3.13969e+06	2.7859e+06	2.48337e+06	3.0678e+06	2.815e+06	3.27706e+06	3.12864e+06	1.67282e+06	2.84441e+06	2.59064e+06	2.96505e+06	1.92119e+06	2.57777e+06	2.71116e+06	1.46073e+06	2.48079e+06	1.80991e+06	2.50017e+06	3.13598e+06	2.62942e+06	2.96673e+06	2.70046e+06	2.31694e+06	3.02262e+06	3.57755e+06	3.24993e+06	2.77004e+06	1.79863e+06	2.50341e+06	2.59064e+06	3.37201e+06	1.89254e+06	2.21655e+06	2.977e+06	1.40596e+06	2.1594e+06
N1P9U0_YEASC	Uncharacterized protein OS=Saccharomyces cerevisiae (strain CEN.PK113-7D) GN=CENPK1137D_2983 PE=4 SV=1	8	7	10.813	1.47132	WT	362.1	0.0399859	0.011777	0.698991	1.05349	0.560557	0.466389	1.04402e+06	979127	1.03322e+06	1.25734e+06	908121	1.0647e+06	1.21704e+06	904821	1.53037e+06	1.41826e+06	1.20202e+06	822388	865895	826839	887140	800109	879573	977005	971338	913019	986506	949098	963979	1.23883e+06	1.15412e+06	1.05588e+06	1.07755e+06	972871	1.3469e+06	1.41826e+06	1.367e+06	810121	744559	907914	853876	696454
N1PA89_YEASC	Ubp1p OS=Saccharomyces cerevisiae (strain CEN.PK113-7D) GN=CENPK1137D_3703 PE=3 SV=1	11	11	11.937	1.11367	WT	348A	0.249188	0.0500651	0.356385	1.05326	0.341545	0.36611	1.5743e+06	1.39597e+06	1.51901e+06	1.40093e+06	1.57876e+06	1.31653e+06	1.33584e+06	1.36126e+06	1.71515e+06	1.45502e+06	1.58186e+06	1.47607e+06	1.60744e+06	1.51253e+06	1.38362e+06	1.59136e+06	1.43098e+06	1.52424e+06	1.59804e+06	1.49984e+06	1.48757e+06	1.35316e+06	1.41721e+06	1.3803e+06	2.00643e+06	1.30563e+06	1.18273e+06	1.46364e+06	1.50953e+06	1.45502e+06	1.79898e+06	1.45405e+06	1.38219e+06	1.66083e+06	1.33174e+06	1.3852e+06
N1P0Y9_YEASC	Vtc4p OS=Saccharomyces cerevisiae (strain CEN.PK113-7D) GN=CENPK1137D_1283 PE=4 SV=1	31	30	39.079	1.47959	329	363.1	9.36e-05	9.16e-05	0.999586	1.05325	0.660585	0.509326	3.2522e+06	3.90024e+06	4.66408e+06	4.50959e+06	4.53864e+06	3.90818e+06	3.30645e+06	3.74737e+06	2.8886e+06	2.71578e+06	2.77018e+06	2.92167e+06	3.23727e+06	3.23599e+06	3.28604e+06	3.14495e+06	2.62517e+06	2.75183e+06	2.89659e+06	2.76062e+06	3.07303e+06	3.78062e+06	4.3515e+06	4.44318e+06	5.76811e+06	3.87582e+06	2.92748e+06	4.0292e+06	2.5423e+06	2.71578e+06	3.15039e+06	2.87809e+06	2.78364e+06	3.5533e+06	3.16283e+06	2.73752e+06
N1P678_YEASC	Proteasome endopeptidase complex OS=Saccharomyces cerevisiae (strain CEN.PK113-7D) GN=CENPK1137D_3220 PE=3 SV=1	13	12	13.951	1.21718	329	363.1	3.85e-06	7.23e-06	1	1.05309	0.0919585	0.19166	7.86564e+06	7.75325e+06	7.5739e+06	7.04218e+06	7.24452e+06	7.05485e+06	7.15749e+06	7.25377e+06	6.60841e+06	6.26898e+06	6.38863e+06	5.93539e+06	6.44334e+06	6.36199e+06	6.6879e+06	6.87948e+06	6.19706e+06	6.17533e+06	6.42574e+06	6.04202e+06	7.43232e+06	7.51547e+06	7.06631e+06	6.93848e+06	9.20699e+06	6.99645e+06	6.33712e+06	7.79931e+06	5.81617e+06	6.26898e+06	7.26548e+06	5.84686e+06	5.54046e+06	6.98581e+06	6.43713e+06	5.98824e+06
N1P6A4_YEASC	Ubc13p OS=Saccharomyces cerevisiae (strain CEN.PK113-7D) GN=CENPK1137D_3916 PE=3 SV=1	4	4	3.884	1.1187	329	363.1	0.0741385	0.0193053	0.59346	1.05303	0.234917	0.305818	1.26518e+06	1.19606e+06	1.23635e+06	1.09274e+06	1.10978e+06	1.10764e+06	1.21034e+06	1.12132e+06	1.18427e+06	1.08738e+06	1.04772e+06	1.10262e+06	1.15715e+06	1.03967e+06	1.15804e+06	1.14577e+06	1.08997e+06	1.06203e+06	1.10891e+06	1.02115e+06	1.19548e+06	1.15937e+06	1.15349e+06	1.07665e+06	1.41041e+06	1.09847e+06	1.07161e+06	1.20565e+06	1.04229e+06	1.08738e+06	1.19152e+06	1.08617e+06	995002	1.14161e+06	1.11462e+06	997335
N1P7U5_YEASC	Dbp10p OS=Saccharomyces cerevisiae (strain CEN.PK113-7D) GN=CENPK1137D_3795 PE=4 SV=1	16	15	18.51	1.21092	329	362.1	0.0105716	0.00405396	0.868528	1.05286	0.380675	0.385185	592667	602073	642291	585622	618538	603445	487380	591665	536502	550982	586400	588221	453368	532653	557217	457437	507432	482067	520065	527561	560017	583608	599245	576999	786095	598450	431517	636163	472183	550982	666885	579447	389839	584882	536324	398176
N1NZE8_YEASC	Oca1p OS=Saccharomyces cerevisiae (strain CEN.PK113-7D) GN=CENPK1137D_2579 PE=4 SV=1	4	4	3.988	1.25646	362.1	348A	0.0240823	0.00786391	0.773617	1.05275	0.325062	0.357312	290116	245635	290661	286121	255837	273335	275133	252477	326410	237549	286770	299389	356254	337035	329687	304830	376384	268161	316636	354005	274133	238101	271182	281908	325141	271072	243598	271465	287278	237549	326130	294923	306333	370083	317325	265339
N1P105_YEASC	Tgl4p OS=Saccharomyces cerevisiae (strain CEN.PK113-7D) GN=CENPK1137D_1101 PE=4 SV=1	3	3	2.747	1.52555	363.1	348A	2.52e-06	5.04e-06	1	1.05253	0.47161	0.426297	409962	430071	434853	510379	442589	368438	444128	441005	569248	604282	609772	609975	659617	611543	605079	686967	728395	552561	665317	641304	387377	416882	405710	502863	562483	365388	393223	474173	501003	604282	693465	600877	567187	671508	582391	597970
N1P3A7_YEASC	Rsc8p OS=Saccharomyces cerevisiae (strain CEN.PK113-7D) GN=CENPK1137D_3422 PE=4 SV=1	19	18	21.778	1.15948	362.1	348A	0.00039022	0.000282694	0.995812	1.0525	0.0625374	0.159511	1.70863e+06	1.65766e+06	1.70157e+06	1.57279e+06	1.55016e+06	1.54273e+06	1.601e+06	1.61552e+06	1.63696e+06	1.61298e+06	1.70883e+06	1.60899e+06	1.89598e+06	1.77901e+06	1.91007e+06	1.73054e+06	1.84431e+06	1.70603e+06	1.68778e+06	1.77459e+06	1.6145e+06	1.60682e+06	1.58753e+06	1.54963e+06	1.97008e+06	1.52996e+06	1.41749e+06	1.73702e+06	1.44071e+06	1.61298e+06	1.94337e+06	1.58499e+06	1.6303e+06	1.95345e+06	1.83845e+06	1.50635e+06
N1P6T1_YEASC	Uncharacterized protein OS=Saccharomyces cerevisiae (strain CEN.PK113-7D) GN=CENPK1137D_3400 PE=4 SV=1	4	4	4.785	3.08957	362.1	348A	2.16e-09	1.75e-08	1	1.05209	0.622327	0.491473	137373	139056	132629	170282	101237	150403	161463	137552	316332	290291	272054	288147	499030	456429	341672	404152	378464	377211	399437	401581	129805	134791	123741	167775	128661	149157	142957	147897	278409	290291	309394	283849	429102	501184	328861	351794
N1P509_YEASC	Ivy1p OS=Saccharomyces cerevisiae (strain CEN.PK113-7D) GN=CENPK1137D_4052 PE=4 SV=1	3	3	2.991	1.19398	WT	348A	0.199611	0.0420274	0.401289	1.05197	0.655323	0.507221	145289	144188	110879	114663	102099	101805	147275	138396	154712	124186	155534	150107	167807	126477	140423	146428	112006	134620	126676	123249	137285	139766	103448	112975	129757	100962	130395	148804	136165	124186	176882	147868	144293	138879	135158	127458
N1P270_YEASC	Prefoldin subunit 3 OS=Saccharomyces cerevisiae (strain CEN.PK113-7D) GN=CENPK1137D_3042 PE=3 SV=1	3	3	3.988	1.16816	362.1	348A	0.162778	0.0356423	0.442269	1.05171	0.336096	0.363306	1.73414e+06	1.62433e+06	1.85323e+06	1.53169e+06	1.69331e+06	1.59916e+06	1.52379e+06	1.59559e+06	2.14999e+06	1.56314e+06	1.78826e+06	1.91208e+06	2.03799e+06	1.81922e+06	1.6245e+06	2.00834e+06	1.53845e+06	1.62857e+06	1.92278e+06	1.54551e+06	1.63861e+06	1.57451e+06	1.72903e+06	1.50914e+06	2.15201e+06	1.58592e+06	1.34914e+06	1.71559e+06	1.89224e+06	1.56314e+06	2.03371e+06	1.88356e+06	1.75241e+06	1.9976e+06	1.56359e+06	1.74816e+06
N1P4A7_YEASC	Nam9p OS=Saccharomyces cerevisiae (strain CEN.PK113-7D) GN=CENPK1137D_2542 PE=4 SV=1	13	13	15.463	1.20835	329	363.1	0.00175677	0.00094884	0.97319	1.05163	0.396824	0.39236	1.98789e+06	1.81735e+06	2.16659e+06	1.77223e+06	1.86166e+06	1.72856e+06	1.96197e+06	1.81165e+06	1.78247e+06	1.66261e+06	1.62903e+06	1.73802e+06	1.6304e+06	1.5567e+06	1.70136e+06	1.61482e+06	1.70681e+06	1.57192e+06	1.48789e+06	1.64214e+06	1.87837e+06	1.76161e+06	2.02139e+06	1.74613e+06	2.36597e+06	1.71425e+06	1.7371e+06	1.9479e+06	1.56878e+06	1.66261e+06	1.85262e+06	1.7121e+06	1.40193e+06	1.70934e+06	1.63756e+06	1.40561e+06
N1P6G5_YEASC	Protein YIP OS=Saccharomyces cerevisiae (strain CEN.PK113-7D) GN=CENPK1137D_3300 PE=3 SV=1	2	2	1.994	1.36507	362.1	348A	0.0195206	0.00664408	0.80097	1.05152	0.76048	0.546686	115230	131693	173445	108402	123467	113960	125950	139483	151280	152790	153663	141582	163321	185190	183293	154635	145552	126530	112401	152651	108882	127654	161821	106806	156913	113017	111514	149973	133144	152790	174753	139470	140436	203348	176420	134602
N1P7H2_YEASC	Npl3p OS=Saccharomyces cerevisiae (strain CEN.PK113-7D) GN=CENPK1137D_4259 PE=4 SV=1	15	14	18.492	1.24199	329	362.1	0.218355	0.0449538	0.383149	1.05145	0.606321	0.48591	1.1575e+07	1.19149e+07	1.18604e+07	1.05269e+07	1.43175e+07	9.93414e+06	7.4664e+06	1.19141e+07	1.07171e+07	9.99251e+06	1.17068e+07	9.87641e+06	8.14322e+06	9.90258e+06	9.37214e+06	9.52054e+06	9.53869e+06	9.76298e+06	9.97194e+06	8.75064e+06	1.09373e+07	1.15494e+07	1.10655e+07	1.03719e+07	1.8196e+07	9.85189e+06	6.61062e+06	1.28102e+07	9.43227e+06	9.99251e+06	1.33136e+07	9.72909e+06	7.00213e+06	1.08736e+07	9.02073e+06	8.28715e+06
N1P3B9_YEASC	Sui2p OS=Saccharomyces cerevisiae (strain CEN.PK113-7D) GN=CENPK1137D_1302 PE=4 SV=1	20	20	23.417	1.05531	329	362.1	0.280532	0.0548862	0.332348	1.05124	0.241657	0.309031	1.01663e+07	1.03155e+07	1.07189e+07	1.07608e+07	1.06828e+07	9.3508e+06	9.32296e+06	1.05595e+07	1.00497e+07	1.04546e+07	10713949	1.06922e+07	9.84724e+06	1.00318e+07	1.02932e+07	9.59011e+06	9.71317e+06	1.0188e+07	1.00396e+07	1.07155e+07	9.60626e+06	9.99918e+06	1.00005e+07	1.06023e+07	1.35767e+07	9.27339e+06	8.25439e+06	1.13537e+07	8.84492e+06	1.04546e+07	1.21845e+07	1.05328e+07	8.46738e+06	1.10155e+07	9.90724e+06	8.34771e+06
N1P2W5_YEASC	Snu114p OS=Saccharomyces cerevisiae (strain CEN.PK113-7D) GN=CENPK1137D_1137 PE=4 SV=1	4	3	3.988	1.2578	362.1	348A	0.108017	0.0258563	0.522865	1.05119	0.622675	0.491517	174650	190677	216359	227297	152429	180466	196181	240507	201700	245262	241485	194464	223058	263951	263308	217661	241910	293485	226350	205912	165028	184829	201858	223950	193720	178972	173695	258595	177519	245262	274629	191563	191801	289833	253435	189463
N1P3W6_YEASC	Eukaryotic translation initiation factor 3 subunit B OS=Saccharomyces cerevisiae (strain CEN.PK113-7D) GN=PRT1 PE=3 SV=1	34	33	39.476	1.17284	329	WT	0.620908	0.103703	0.171933	1.05043	0.844589	0.575997	9.74125e+06	7.9665e+06	1.03996e+07	5.60587e+06	6.51599e+06	7.32022e+06	8.44946e+06	9.80887e+06	6.89868e+06	7.21372e+06	7.2421e+06	7.39033e+06	7.14728e+06	6.69154e+06	7.58251e+06	7.41445e+06	7.43977e+06	7.50049e+06	7.16703e+06	7.03473e+06	9.2046e+06	7.72218e+06	9.70262e+06	5.52332e+06	8.28111e+06	7.25962e+06	7.48101e+06	1.05466e+07	6.07163e+06	7.21372e+06	8.2361e+06	7.28009e+06	6.14575e+06	7.34767e+06	7.2982e+06	6.4539e+06
N1P803_YEASC	Cap1p OS=Saccharomyces cerevisiae (strain CEN.PK113-7D) GN=CENPK1137D_1000 PE=3 SV=1	8	8	7.872	1.07147	WT	348A	0.237172	0.0480875	0.366407	1.05036	0.0736514	0.170705	3.14832e+06	2.97822e+06	3.06698e+06	2.93732e+06	2.81717e+06	2.81727e+06	3.02319e+06	2.89159e+06	3.29751e+06	3.05649e+06	2.94762e+06	3.07299e+06	2.9957e+06	2.72654e+06	3.04118e+06	3.12268e+06	3.21588e+06	2.95862e+06	3.0727e+06	2.96308e+06	2.97488e+06	2.88688e+06	2.86143e+06	2.89406e+06	3.58031e+06	2.79395e+06	2.67668e+06	3.10906e+06	2.90218e+06	3.05649e+06	3.35219e+06	3.02715e+06	2.57593e+06	2.99389e+06	2.92715e+06	2.71813e+06
N1NW27_YEASC	Arginase OS=Saccharomyces cerevisiae (strain CEN.PK113-7D) GN=CENPK1137D_1588 PE=3 SV=1	19	19	23.399	1.25391	329	362.1	0.0109856	0.00417649	0.864832	1.0502	0.625216	0.492885	1.44475e+07	1.39086e+07	1.34474e+07	1.02851e+07	1.28075e+07	1.26797e+07	1.17122e+07	1.23995e+07	1.30725e+07	1.28458e+07	1.29156e+07	1.21436e+07	9.99644e+06	1.07861e+07	9.88347e+06	1.08747e+07	1.21626e+07	1.25365e+07	1.27948e+07	1.11791e+07	1.36516e+07	1.3482e+07	1.25462e+07	1.01336e+07	1.62769e+07	1.25748e+07	1.03698e+07	1.3332e+07	1.15053e+07	1.28458e+07	1.46883e+07	1.19625e+07	8.59567e+06	1.18438e+07	9.51288e+06	9.4659e+06
N1P963_YEASC	Uncharacterized protein OS=Saccharomyces cerevisiae (strain CEN.PK113-7D) GN=CENPK1137D_4405 PE=4 SV=1	6	6	6.979	1.23674	WT	363.1	0.447514	0.080092	0.237889	1.05013	0.647345	0.502883	1.22054e+06	977990	1.06527e+06	944692	690731	1.06164e+06	1.27556e+06	979669	1.52402e+06	1.14153e+06	1.09754e+06	1.08064e+06	1.41208e+06	951848	905667	1.21504e+06	990225	922701	1.0324e+06	971219	1.1533e+06	947996	993881	930781	877844	1.05285e+06	1.12936e+06	1.05335e+06	1.34131e+06	1.14153e+06	1.24819e+06	1.06452e+06	1.21421e+06	1.04518e+06	871708	1.05763e+06
N1P785_YEASC	Paf1p OS=Saccharomyces cerevisiae (strain CEN.PK113-7D) GN=CENPK1137D_4837 PE=4 SV=1	11	11	12.819	1.199	362.1	348A	0.603524	0.101617	0.177679	1.05005	0.602846	0.484291	617300	490426	515977	590654	466298	529909	659959	452644	623517	531611	510575	627483	798764	624972	512462	592262	431121	617520	641080	622972	583292	475386	481397	581956	592613	525522	584316	486686	548767	531611	580653	618123	686836	686253	493247	515534
N1NWS2_YEASC	Nicotinate phosphoribosyltransferase OS=Saccharomyces cerevisiae (strain CEN.PK113-7D) GN=CENPK1137D_2225 PE=3 SV=1	21	21	27.688	1.05889	329	362.1	0.449255	0.0803535	0.237107	1.04987	0.167887	0.256484	3.7436e+06	3906670	3.87736e+06	3.90081e+06	3.93731e+06	3.47675e+06	3.50191e+06	3.77965e+06	3.5497e+06	3.69102e+06	3.68628e+06	3.81154e+06	3.48543e+06	3.62406e+06	3.99692e+06	3.46402e+06	3.71107e+06	3.78071e+06	3.84698e+06	3.53072e+06	3.53737e+06	3.78686e+06	3.61751e+06	3.84337e+06	5.00389e+06	3.44797e+06	3.10053e+06	4.06391e+06	3.12415e+06	3.69102e+06	4.19223e+06	3.75469e+06	2.99703e+06	3.97941e+06	3.84705e+06	3.01525e+06
N1NYI7_YEASC	Translation factor GUF1, mitochondrial OS=Saccharomyces cerevisiae (strain CEN.PK113-7D) GN=GUF1 PE=3 SV=1	2	2	1.994	1.46053	WT	348A	0.00476694	0.00211411	0.930086	1.04943	0.618717	0.489879	166002	188265	163203	191604	184257	215590	122525	153305	221439	260281	246389	258737	197608	242161	250036	244730	190366	193971	225709	253543	156857	182491	152265	188783	234171	213805	108481	164834	194892	260281	280207	254878	169918	265906	240660	213025
N1NWU4_YEASC	Mrps12p OS=Saccharomyces cerevisiae (strain CEN.PK113-7D) GN=CENPK1137D_2716 PE=3 SV=1	2	2	1.994	1.28452	WT	363.1	0.00632769	0.00265871	0.911362	1.04892	0.572967	0.471498	811671	892311	799812	980818	912510	952772	761979	694824	807916	965584	907902	895046	752510	727196	658700	706484	676768	669928	641416	796157	766956	864945	746210	966375	1.1597e+06	944884	674643	747080	711059	965584	1.03251e+06	881696	647063	798501	634001	614958
N1PAL6_YEASC	Acn9p OS=Saccharomyces cerevisiae (strain CEN.PK113-7D) GN=CENPK1137D_4338 PE=4 SV=1	6	6	7.872	1.1525	362.1	363.1	0.798385	0.127461	0.119672	1.04874	0.921643	0.601887	604289	1.13059e+06	558213	525860	950969	529518	625591	581861	989758	647773	655120	693077	787879	808520	756361	723757	748811	611088	606444	703078	570999	1.09592e+06	520802	518117	1.20858e+06	525134	553888	625622	871101	647773	745036	682739	677476	887799	728000	629994
N1P5Q0_YEASC	Fmp52p OS=Saccharomyces cerevisiae (strain CEN.PK113-7D) GN=CENPK1137D_3659 PE=4 SV=1	13	13	15.537	1.0891	WT	348A	0.301824	0.0579871	0.317507	1.04854	0.461257	0.421036	3.19399e+06	3.54853e+06	3.41951e+06	2.83987e+06	3.20827e+06	2.94568e+06	2.93824e+06	3.30786e+06	3.26581e+06	3.39811e+06	3.50306e+06	3.3379e+06	3.00252e+06	3.1016e+06	3.36166e+06	3.0319e+06	3.21726e+06	3.06924e+06	3.15513e+06	3.30108e+06	3.01803e+06	3.4397e+06	3.19034e+06	2.79805e+06	4.07736e+06	2.92129e+06	2.60146e+06	3.55663e+06	2.87429e+06	3.39811e+06	3.98386e+06	3288113	2.58178e+06	3.40572e+06	3.23561e+06	2.63912e+06
N1NZ36_YEASC	Lap4p OS=Saccharomyces cerevisiae (strain CEN.PK113-7D) GN=CENPK1137D_899 PE=3 SV=1	13	13	13.647	1.16035	362.1	WT	0.0127844	0.00471998	0.849549	1.0485	0.304192	0.346538	3.61335e+06	4.04636e+06	4.23061e+06	3.90592e+06	3.78263e+06	4.01604e+06	3.5706e+06	3.69624e+06	3.46497e+06	4.0226e+06	3.3516e+06	3.75146e+06	4.22456e+06	3.98724e+06	4.4899e+06	4.22856e+06	4.11838e+06	4.12642e+06	4.11891e+06	4.00451e+06	3.41429e+06	3.92226e+06	3.94708e+06	3.8484e+06	4.80732e+06	3982792	3.16135e+06	3.97423e+06	3.04958e+06	4.0226e+06	3.81162e+06	3.69551e+06	3.63259e+06	4.37821e+06	4.32155e+06	3.68075e+06
N1P2H7_YEASC	Glyceraldehyde-3-phosphate dehydrogenase OS=Saccharomyces cerevisiae (strain CEN.PK113-7D) GN=CENPK1137D_3157 PE=3 SV=1	44	9	75.162	1.24913	363.1	348A	0.000106157	0.000101098	0.99948	1.04842	0.432782	0.408148	631970841	6.68907e+08	6.35773e+08	7.55179e+08	7.08194e+08	6.4355e+08	6.21816e+08	5.93958e+08	6.87075e+08	7.23281e+08	7.46137e+08	7.22456e+08	7.64063e+08	7.65085e+08	8.0905e+08	8.041e+08	8.23619e+08	8.0164e+08	7.95337e+08	7.86566e+08	5.97155e+08	6.48392e+08	5.93165e+08	7.44059e+08	9.00037e+08	6.38222e+08	5.50545e+08	6.38629e+08	6.04705e+08	7.23281e+08	8.48546e+08	7.1168e+08	6.56997e+08	8.40104e+08	7.78714e+08	6.99928e+08
N1NZ54_YEASC	Malate dehydrogenase OS=Saccharomyces cerevisiae (strain CEN.PK113-7D) GN=CENPK1137D_919 PE=3 SV=1	24	24	39.865	1.11974	362.1	WT	0.0955642	0.0235316	0.546263	1.04836	0.298662	0.344261	5.11218e+07	4.68442e+07	4.76306e+07	4.69007e+07	5.08356e+07	4.47385e+07	4.25607e+07	4.54822e+07	4.95572e+07	4.49867e+07	4.62988e+07	4.11026e+07	5.37628e+07	5.05339e+07	4.85175e+07	5.09168e+07	4.2957e+07	4.63843e+07	4.99312e+07	4.454e+07	4.83055e+07	4.54076e+07	4.44385e+07	4.62101e+07	6.46065e+07	4.43681e+07	3.76825e+07	4.89028e+07	4.3616e+07	4.49867e+07	5.26534e+07	4.04895e+07	4.62291e+07	5.54889e+07	4.66983e+07	4.43205e+07
N1P2C2_YEASC	Uncharacterized protein OS=Saccharomyces cerevisiae (strain CEN.PK113-7D) GN=CENPK1137D_3097 PE=4 SV=1	22	22	27.614	1.35332	362.1	348A	0.00624351	0.00263682	0.912322	1.04829	0.606855	0.486004	2.81701e+06	2.3332e+06	2.41952e+06	2.05126e+06	2.04569e+06	2.21047e+06	2.58802e+06	2.33357e+06	3.17368e+06	2.41096e+06	2.62395e+06	2.54487e+06	3.48468e+06	2.95458e+06	2.87025e+06	3.1109e+06	2.6117e+06	2.63381e+06	2.86285e+06	2.58701e+06	2.66182e+06	2.26164e+06	2.25737e+06	2.02105e+06	2.59984e+06	2.19217e+06	2.29139e+06	2.50908e+06	2.7932e+06	2.41096e+06	2.9841e+06	2.50691e+06	2.99638e+06	3.24428e+06	2.76263e+06	2.70788e+06
N1P6Y0_YEASC	Skp1p OS=Saccharomyces cerevisiae (strain CEN.PK113-7D) GN=CENPK1137D_4156 PE=3 SV=1	10	10	12.857	1.22456	362.1	348A	0.0304669	0.00950892	0.74048	1.04823	0.309084	0.349035	3.54322e+06	3.28946e+06	3.35146e+06	3.32604e+06	3.16353e+06	2.96516e+06	3.60551e+06	3.15439e+06	3.88761e+06	3.08768e+06	3.31151e+06	3.23761e+06	4.42646e+06	3.6443e+06	3.60218e+06	4.10996e+06	3.24379e+06	3.59701e+06	3.67215e+06	3.22481e+06	3.34803e+06	3.18857e+06	3.12685e+06	3.27707e+06	4.0205e+06	2.94061e+06	3.19226e+06	3.39163e+06	3.42154e+06	3.08768e+06	3.76602e+06	3.18932e+06	3.80619e+06	4.00164e+06	3.46712e+06	3.57751e+06
N1P7Y9_YEASC	ATP synthase subunit d, mitochondrial OS=Saccharomyces cerevisiae (strain CEN.PK113-7D) GN=CENPK1137D_990 PE=3 SV=1	11	11	16.831	1.17527	329	363.1	0.129031	0.0296644	0.488302	1.04817	0.480679	0.431301	2.35524e+07	2.09211e+07	2.0859e+07	1.83873e+07	1.87533e+07	1.90954e+07	2.14016e+07	20621748	2.25172e+07	1.76763e+07	1.69765e+07	1.7999e+07	2.36932e+07	1.82598e+07	2.0033e+07	2.15045e+07	1.68346e+07	1.77168e+07	1.91832e+07	1.74997e+07	2.22549e+07	2.02794e+07	1.94611e+07	1.81165e+07	2.38334e+07	1.89373e+07	1.89486e+07	2.21727e+07	1.98178e+07	1.76763e+07	1.93066e+07	1.77305e+07	2.03731e+07	2.00503e+07	1.92818e+07	1.87186e+07
N1P542_YEASC	Ddi1p OS=Saccharomyces cerevisiae (strain CEN.PK113-7D) GN=CENPK1137D_3556 PE=4 SV=1	7	7	6.965	1.05734	329	WT	0.923851	0.143586	0.0849714	1.04816	0.461067	0.421036	1.79114e+06	1.65445e+06	1.57625e+06	1.39234e+06	1.48275e+06	1.56457e+06	1.57574e+06	1.49643e+06	1.52625e+06	1.50261e+06	1.47578e+06	1.56168e+06	1.5459e+06	1.26523e+06	1.75965e+06	1.68499e+06	1.59946e+06	1.6129e+06	1.51895e+06	1.38998e+06	1.69247e+06	1.60371e+06	1.47061e+06	1.37184e+06	1.88441e+06	1.55162e+06	1.39513e+06	1.60897e+06	1.34328e+06	1.50261e+06	1.67833e+06	1.53838e+06	1.32927e+06	1.38929e+06	1.69367e+06	1.4667e+06
N1P535_YEASC	Hsp78p OS=Saccharomyces cerevisiae (strain CEN.PK113-7D) GN=CENPK1137D_4082 PE=3 SV=1	48	46	67.244	1.70511	363.1	348A	5.63e-10	5.49e-09	1	1.0478	0.257547	0.319804	6.72973e+06	6.69503e+06	6.58088e+06	6.06074e+06	6.50172e+06	6.23164e+06	6.41935e+06	5.72458e+06	9.34589e+06	8.20455e+06	8.955e+06	8.37318e+06	1.02643e+07	9.63972e+06	9.16322e+06	1.00925e+07	9.86329e+06	1.08108e+07	1.09733e+07	1.07711e+07	6.35899e+06	6.4897e+06	6.13984e+06	5.97149e+06	8.26298e+06	6.18005e+06	5.68358e+06	6.15512e+06	8.22546e+06	8.20455e+06	1.01841e+07	8.24828e+06	8.82601e+06	1.05849e+07	8.81963e+06	8.78499e+06
N1PAL0_YEASC	Par32p OS=Saccharomyces cerevisiae (strain CEN.PK113-7D) GN=CENPK1137D_4308 PE=4 SV=1	6	6	5.828	1.08161	329	362.1	0.950651	0.147036	0.0766267	1.0478	0.647943	0.50318	371786	293504	347623	287511	250170	287959	386229	316744	447465	310605	281488	259951	352135	307530	278100	264542	292874	309494	318525	295202	351304	284503	324326	283277	317939	285575	341961	340566	393821	310605	320123	256073	302791	337685	267672	230270
N1PAR0_YEASC	Grx7p OS=Saccharomyces cerevisiae (strain CEN.PK113-7D) GN=CENPK1137D_4558 PE=4 SV=1	3	3	2.97	1.37346	362.1	348A	0.0125463	0.00465299	0.851504	1.04772	0.64081	0.499636	386811	405864	399564	474750	272580	392228	477914	448342	492146	502021	505278	463012	521107	555840	546013	562307	542924	458608	452013	493996	365502	393417	372786	467759	346420	388980	423137	482061	433146	502021	574629	456105	448086	610343	525540	489460
N1P3F5_YEASC	Msp1p OS=Saccharomyces cerevisiae (strain CEN.PK113-7D) GN=CENPK1137D_2996 PE=3 SV=1	5	5	5.981	1.17153	WT	362.1	0.123907	0.028739	0.496238	1.04754	0.594966	0.481445	407389	392181	338409	429565	448133	343432	316594	388243	430617	414459	423797	405557	347390	358913	352573	370387	355897	383797	375710	349448	384946	380153	315729	423239	569528	340589	280307	417442	378992	414459	481964	399508	298711	394106	339353	322403
N1P9R1_YEASC	Lsm2p OS=Saccharomyces cerevisiae (strain CEN.PK113-7D) GN=CENPK1137D_4900 PE=4 SV=1	3	3	2.984	1.10625	WT	363.1	0.231463	0.0471795	0.371344	1.04744	0.278041	0.331217	240771	267512	260823	266484	230840	238234	256427	263182	269005	245156	271967	286072	254458	237758	293131	266167	247758	243830	219813	257816	227507	259308	243343	262560	293373	236261	227036	282976	236755	245156	309295	281805	218801	261071	282139	231685
N1P6H3_YEASC	Uncharacterized protein OS=Saccharomyces cerevisiae (strain CEN.PK113-7D) GN=CENPK1137D_4597 PE=4 SV=1	8	8	7.866	1.25188	362.1	348A	0.00325589	0.00154143	0.95038	1.04707	0.593993	0.480824	968739	1.08162e+06	924363	797318	1.0033e+06	905524	872943	820716	986098	942485	867510	1.02777e+06	1.06511e+06	1.04297e+06	1.21913e+06	1.18268e+06	1.16306e+06	1.13477e+06	1.078e+06	1.11751e+06	915371	1.04844e+06	862414	785577	1.27508e+06	898027	772889	882440	867880	942485	986578	1.01244e+06	915861	1.14523e+06	1.17342e+06	1.02946e+06
N1P0N2_YEASC	Mannan endo-1,6-alpha-mannosidase OS=Saccharomyces cerevisiae (strain CEN.PK113-7D) GN=CENPK1137D_961 PE=3 SV=1	2	2	1.994	1.2009	362.1	363.1	0.0882926	0.0221102	0.561176	1.04694	0.526517	0.451606	469866	401768	391797	367389	356380	395751	429475	376091	453484	379880	328563	394598	432430	403403	436856	437421	358821	350698	366065	348438	443981	389446	365539	361979	452921	392475	380250	404377	399118	379880	373659	388712	371835	442958	420476	380753
N1P9Q4_YEASC	Uncharacterized protein OS=Saccharomyces cerevisiae (strain CEN.PK113-7D) GN=CENPK1137D_2893 PE=4 SV=1	7	7	8.806	1.36219	362.1	348A	2.34e-05	3.05e-05	0.999977	1.04665	0.402914	0.395429	420462	390143	408358	427180	384260	451285	382251	354981	441467	439854	488578	417748	531048	513217	508682	589470	549181	496849	512384	580430	397298	378178	380990	420889	488353	447548	338438	381679	388542	439854	555636	411517	456634	563540	489609	513104
N1P8H9_YEASC	Catalase OS=Saccharomyces cerevisiae (strain CEN.PK113-7D) GN=CENPK1137D_4080 PE=3 SV=1	19	19	25.442	1.4458	329	362.1	0.120232	0.0280679	0.502112	1.04658	0.977305	0.617281	6.35512e+06	5.83286e+06	6.0098e+06	2.62146e+06	4.41005e+06	4.67666e+06	5.03743e+06	5.76843e+06	4.57532e+06	4.47073e+06	4.38513e+06	4.21696e+06	3.20075e+06	3.53063e+06	3.80814e+06	3.86024e+06	3.78631e+06	4.00704e+06	3.9823e+06	3.09169e+06	6.00501e+06	5.65397e+06	5.60703e+06	2.58285e+06	5.60469e+06	4.63794e+06	4.46005e+06	6.20227e+06	4.02681e+06	4.47073e+06	4.987e+06	4.15406e+06	2.75224e+06	3.87682e+06	3.66535e+06	3.36014e+06
N1NXH2_YEASC	Myo2p OS=Saccharomyces cerevisiae (strain CEN.PK113-7D) GN=CENPK1137D_2343 PE=4 SV=1	41	37	45.77	1.07016	329	362.1	0.620596	0.103681	0.172035	1.04649	0.53765	0.456135	6.21742e+06	5.68184e+06	6.81103e+06	7.29075e+06	6.54376e+06	5.62294e+06	6.07195e+06	6.60721e+06	6.37719e+06	6.16702e+06	6.74577e+06	6.55949e+06	5.82818e+06	6.27287e+06	6.23333e+06	5.96213e+06	6.55256e+06	6.35091e+06	5.92743e+06	6.73651e+06	5.8749e+06	5.50758e+06	6.35457e+06	7.18339e+06	8.31641e+06	5.57638e+06	5.376e+06	7.10413e+06	5.61266e+06	6.16702e+06	7.67165e+06	6.46165e+06	5.0115e+06	6.88795e+06	5.99961e+06	5.18973e+06
N1P5V1_YEASC	Npc2p OS=Saccharomyces cerevisiae (strain CEN.PK113-7D) GN=CENPK1137D_3781 PE=4 SV=1	3	3	4.941	1.59614	362.1	348A	4.78e-06	8.65e-06	1	1.04631	0.41426	0.400399	4.62276e+06	4.05813e+06	4.19313e+06	3.75776e+06	3.77159e+06	3.97775e+06	4.24236e+06	3.90391e+06	5.42417e+06	4.4577e+06	4.77769e+06	4.6159e+06	7.06393e+06	5.68202e+06	5.77581e+06	6.84983e+06	4.90236e+06	4.80954e+06	5.15879e+06	4.77176e+06	4.3681e+06	3.93367e+06	3.91211e+06	3.70243e+06	4.79328e+06	3.94481e+06	3.75611e+06	4.19752e+06	4.77389e+06	4.4577e+06	5.43344e+06	4.54705e+06	6.07408e+06	6.23917e+06	5.55924e+06	5.96243e+06
N1NXR1_YEASC	Uncharacterized protein OS=Saccharomyces cerevisiae (strain CEN.PK113-7D) GN=CENPK1137D_2488 PE=4 SV=1	3	3	3.973	1.24559	WT	363.1	0.559431	0.0956575	0.192981	1.04628	0.736463	0.5366	1.05751e+06	906150	1.35497e+06	1.34106e+06	1.55932e+06	936106	1.00416e+06	954008	1.62264e+06	1.04513e+06	1.546e+06	1.10783e+06	1.0688e+06	1.09255e+06	1.08884e+06	1.15086e+06	987439	948881	957025	1.379e+06	999250	878360	1.26417e+06	1.32131e+06	1.98173e+06	928356	889070	1.02576e+06	1.42811e+06	1.04513e+06	1.75819e+06	1.09131e+06	919031	1.19968e+06	1.04801e+06	1.00177e+06
N1NYS7_YEASC	Aldehyde dehydrogenase OS=Saccharomyces cerevisiae (strain CEN.PK113-7D) GN=CENPK1137D_141 PE=3 SV=1	13	13	14.948	1.06655	363.1	362.1	0.400654	0.0731624	0.260184	1.04595	0.429683	0.406541	3.51155e+06	3.54279e+06	3.41683e+06	3.22393e+06	3.2898e+06	3.11449e+06	2.92849e+06	3.76067e+06	3.28655e+06	3.01462e+06	3.3883e+06	3.36524e+06	3.17106e+06	3.16132e+06	3.39697e+06	3.32276e+06	3.37443e+06	3.44889e+06	3.45352e+06	3.64383e+06	3.3181e+06	3.43414e+06	3.18784e+06	3.17646e+06	4.18098e+06	3.08871e+06	2.59283e+06	4.04351e+06	2.89255e+06	3.01462e+06	3.85335e+06	3.31505e+06	2.72671e+06	3.4713e+06	3.2696e+06	2.8923e+06
N1P2M5_YEASC	Yap3p OS=Saccharomyces cerevisiae (strain CEN.PK113-7D) GN=CENPK1137D_5378 PE=4 SV=1	2	2	2.985	1.39298	329	363.1	0.388547	0.0714049	0.266378	1.04576	0.770336	0.549367	155707	129128	95812.5	133016	120651	117282	149354	103899	167886	115092	93134.4	74641.1	141780	88831	72586	126105	83516.5	95931.4	115651	73650.7	147129	125167	89391.3	131057	153334	116311	132235	111713	147759	115092	105917	73527.7	121913	97541.2	69864.3	109768
N1P5C6_YEASC	Cox15p OS=Saccharomyces cerevisiae (strain CEN.PK113-7D) GN=CENPK1137D_3554 PE=3 SV=1	6	6	6.965	1.15986	WT	348A	0.160467	0.0352975	0.445125	1.04462	0.556972	0.464402	1.03376e+06	1.29329e+06	1.33541e+06	1.27075e+06	1.21306e+06	1.23253e+06	1.09164e+06	1.18529e+06	1.13314e+06	1.42101e+06	1.50199e+06	1.42134e+06	1.28714e+06	1.4306e+06	1.37854e+06	1.20084e+06	1.38249e+06	1.34271e+06	1.25354e+06	1.39112e+06	976811	1.25363e+06	1.24591e+06	1.25204e+06	1.54166e+06	1.22233e+06	966518	1.27444e+06	997297	1.42101e+06	1.70814e+06	1.40014e+06	1.10677e+06	1.57088e+06	1.32685e+06	1.04527e+06
N1P0P7_YEASC	Bet1p OS=Saccharomyces cerevisiae (strain CEN.PK113-7D) GN=CENPK1137D_5059 PE=4 SV=1	2	2	1.994	1.11267	363.1	348A	0.510154	0.0889503	0.211533	1.04449	0.643822	0.501316	889227	683912	731500	699402	713454	642012	881323	639298	882171	727749	751434	741837	865680	750803	730740	830768	777297	788994	810607	823228	840239	662937	682476	689103	906722	636697	780308	687379	776412	727749	854570	730772	744375	824423	703340	723141
N1P229_YEASC	Glutamine synthetase OS=Saccharomyces cerevisiae (strain CEN.PK113-7D) GN=CENPK1137D_1737 PE=3 SV=1	19	19	21.813	1.60197	363.1	WT	1.27e-05	1.83e-05	0.999995	1.04441	0.707053	0.525928	9.88136e+06	1.08666e+07	1.03207e+07	1.41324e+07	1.12897e+07	1.14954e+07	1.10671e+07	9.42675e+06	9.56302e+06	1.06121e+07	1.04313e+07	1.00018e+07	1.49743e+07	1.52298e+07	1.32287e+07	1.51289e+07	1.44857e+07	1.7167e+07	1.6811e+07	1.65896e+07	9.33699e+06	1.05333e+07	9.62904e+06	1.39243e+07	1.4348e+07	1.14002e+07	9.79864e+06	1.01357e+07	8.41656e+06	1.06121e+07	1.1863e+07	9.85265e+06	1.2876e+07	1.67232e+07	1.27326e+07	1.3169e+07
N1NXI0_YEASC	End3p OS=Saccharomyces cerevisiae (strain CEN.PK113-7D) GN=CENPK1137D_2595 PE=4 SV=1	10	10	10.967	1.06724	363.1	348A	0.0535294	0.014934	0.650947	1.04417	0.0724211	0.169511	2.21656e+06	2.15181e+06	2.29985e+06	2.17462e+06	2.06903e+06	2.06721e+06	2.16772e+06	2.16484e+06	2.27549e+06	2.14122e+06	2.26555e+06	2.19465e+06	2.33041e+06	2.15509e+06	2.34926e+06	2.19776e+06	2.32609e+06	2.23336e+06	2.2647e+06	2.2141e+06	2.09445e+06	2.08582e+06	2.14572e+06	2.1426e+06	2.62951e+06	2.0501e+06	1.91926e+06	2.32765e+06	2.00269e+06	2.14122e+06	2.5765e+06	2.16191e+06	2.00386e+06	2.3664e+06	2.26117e+06	1.91304e+06
N1NW56_YEASC	Erg10p OS=Saccharomyces cerevisiae (strain CEN.PK113-7D) GN=CENPK1137D_1673 PE=3 SV=1	21	21	30.905	1.26073	362.1	363.1	1.89e-05	2.53e-05	0.999986	1.04362	0.401992	0.394927	1.52985e+07	1.71816e+07	1.56193e+07	1.68289e+07	1.69805e+07	1.56119e+07	1.39958e+07	1.56264e+07	1.3099e+07	1.37662e+07	1.33413e+07	1.32106e+07	1.5806e+07	1.73564e+07	1.76347e+07	1.63173e+07	1.30415e+07	1.37637e+07	1.36708e+07	1.27586e+07	1.44557e+07	1.66547e+07	1.45725e+07	1.65811e+07	2.15804e+07	1.54827e+07	1.23917e+07	1.68017e+07	1.15286e+07	1.37662e+07	1.51724e+07	1.30136e+07	1.35912e+07	1.90583e+07	1.69735e+07	1.42034e+07
N1P1K6_YEASC	Fmp30p OS=Saccharomyces cerevisiae (strain CEN.PK113-7D) GN=CENPK1137D_1597 PE=4 SV=1	2	2	1.994	1.17509	WT	363.1	0.811072	0.128949	0.116214	1.04338	0.690836	0.520201	90712.7	94570.3	105054	122950	75901.2	97750.1	107327	115125	74018.4	131884	110120	121227	81828.4	91802.9	118980	100243	95387.1	100316	93996.3	82398.6	85715.4	91670	98013.9	121139	96462.2	96940.8	95025.5	123783	65144.7	131884	125234	119419	70362	100805	114519	87256
N1P058_YEASC	Yju3p OS=Saccharomyces cerevisiae (strain CEN.PK113-7D) GN=CENPK1137D_908 PE=4 SV=1	8	8	9.944	1.10302	363.1	WT	0.0219199	0.00728066	0.786136	1.04338	0.295621	0.342535	1.34686e+06	1.49116e+06	1.4812e+06	1.48804e+06	1.493e+06	1.37865e+06	1.3911e+06	1.30305e+06	1.4184e+06	1.40547e+06	1.37236e+06	1.36665e+06	1.54882e+06	1.42688e+06	1.56916e+06	1.43563e+06	1.5985e+06	1.50652e+06	1.47782e+06	1.55313e+06	1.27266e+06	1.44543e+06	1.38193e+06	1.46613e+06	1.89744e+06	1.36723e+06	1.23166e+06	1.40105e+06	1.24835e+06	1.40547e+06	1.56072e+06	1.34626e+06	1.33179e+06	1.5668e+06	1.51032e+06	1.24964e+06
N1P6D0_YEASC	Pentafunctional AROM polypeptide OS=Saccharomyces cerevisiae (strain CEN.PK113-7D) GN=ARO1 PE=3 SV=1	50	49	58.56	1.36254	329	362.1	3.36e-06	6.46e-06	1	1.04328	0.418067	0.40274	2.79822e+06	2.98588e+06	2.99677e+06	3.00548e+06	3.20716e+06	2.85262e+06	2.53925e+06	2.69839e+06	2.02276e+06	2.33416e+06	2.20058e+06	2.32955e+06	2.05999e+06	2.21477e+06	2.21703e+06	2.15849e+06	2.38222e+06	2.45288e+06	2.32029e+06	2.41871e+06	2.64407e+06	2.8943e+06	2.79593e+06	2.96123e+06	4.07595e+06	2.82901e+06	2.24821e+06	2.90133e+06	1.78026e+06	2.33416e+06	2.50261e+06	2.29481e+06	1.77133e+06	2.43194e+06	2.1339e+06	1.87886e+06
N1P8W8_YEASC	Tpd3p OS=Saccharomyces cerevisiae (strain CEN.PK113-7D) GN=CENPK1137D_4966 PE=4 SV=1	16	15	17.771	1.043	329	348A	0.608025	0.102145	0.176177	1.043	0.266322	0.325732	3.40127e+06	3.34102e+06	3.65617e+06	3.43415e+06	3.56422e+06	3.10755e+06	3.24266e+06	3.34793e+06	3.45539e+06	3.16923e+06	3.52236e+06	3.39176e+06	3.155e+06	3.44468e+06	3.45335e+06	3.31762e+06	3.50447e+06	3.39349e+06	3.45955e+06	3.36375e+06	3.21389e+06	3.23856e+06	3.41114e+06	3.38358e+06	4.52973e+06	3.08182e+06	2.871e+06	3.59972e+06	3.04114e+06	3.16923e+06	4.00581e+06	3.34117e+06	2.7129e+06	3.78244e+06	3.32386e+06	2.88782e+06
N1P962_YEASC	Prd1p OS=Saccharomyces cerevisiae (strain CEN.PK113-7D) GN=CENPK1137D_4400 PE=3 SV=1	27	26	34.561	1.10661	362.1	348A	0.112605	0.026677	0.514837	1.04288	0.206184	0.285131	6.00003e+06	5.72919e+06	5.45444e+06	6.06513e+06	5.31154e+06	5.6209e+06	5.63534e+06	5.725e+06	6.72412e+06	5.9938e+06	5.67195e+06	6.16535e+06	6.22377e+06	5.51212e+06	6.27866e+06	6.65496e+06	5.92464e+06	5.80806e+06	5.65245e+06	5.9468e+06	5.66949e+06	5.55348e+06	5.08889e+06	5.97582e+06	6.75039e+06	5.57436e+06	4.98944e+06	6.15557e+06	5.918e+06	5.9938e+06	6.45044e+06	6.07339e+06	5.35165e+06	6.05261e+06	6.04324e+06	5.79281e+06
N1P957_YEASC	Ssm4p OS=Saccharomyces cerevisiae (strain CEN.PK113-7D) GN=CENPK1137D_5030 PE=4 SV=1	10	10	10.893	1.07112	329	363.1	0.801412	0.127838	0.118845	1.04281	0.573268	0.471579	9.45713e+06	8.99506e+06	1.13238e+07	1.04284e+07	1.0469e+07	8.46278e+06	1.00644e+07	9.55755e+06	8.74585e+06	9.46855e+06	9.75203e+06	1.05825e+07	9.76125e+06	1.06835e+07	9.73104e+06	9.63047e+06	9.98713e+06	9.03975e+06	8.15406e+06	1.03538e+07	8.93613e+06	8.7192e+06	1.05649e+07	1.02749e+07	1.33049e+07	8.39272e+06	8.91086e+06	1.02764e+07	7.69736e+06	9.46855e+06	1.10905e+07	1.04246e+07	8.39343e+06	1.1731e+07	9.36616e+06	8.38283e+06
N1P9H4_YEASC	Uncharacterized protein OS=Saccharomyces cerevisiae (strain CEN.PK113-7D) GN=CENPK1137D_4685 PE=4 SV=1	3	3	2.991	1.12578	363.1	348A	0.0139702	0.00507632	0.840094	1.04279	0.278808	0.331382	907635	915240	976950	888186	849978	908771	944964	832971	888026	946635	949583	893244	980508	948805	1.01399e+06	982469	1.04457e+06	1.02119e+06	909498	1.00627e+06	857634	887171	911476	875107	1.08023e+06	901247	836655	895618	781565	946635	1.07992e+06	879920	843113	1.04184e+06	975968	855189
N1P3G8_YEASC	Trp2p OS=Saccharomyces cerevisiae (strain CEN.PK113-7D) GN=CENPK1137D_3502 PE=4 SV=1	20	20	25.877	1.17074	329	WT	1.05e-05	1.57e-05	0.999997	1.04252	0.147501	0.241149	3.2696e+06	3.3663e+06	3.31267e+06	3.23151e+06	3.2477e+06	3.27171e+06	3.1765e+06	2.94655e+06	2.73278e+06	2.89776e+06	2.90939e+06	2.71799e+06	2.90576e+06	2.78097e+06	2.77518e+06	2.93254e+06	2.9736e+06	3.00643e+06	3.00966e+06	2.96147e+06	3.08947e+06	3.26306e+06	3.09066e+06	3.18393e+06	4.12747e+06	3.24462e+06	2.81242e+06	3.16816e+06	2.40516e+06	2.89776e+06	3.30872e+06	2.67745e+06	2.49858e+06	3.05366e+06	2.67112e+06	2.55262e+06
N1NWT9_YEASC	Wtm2p OS=Saccharomyces cerevisiae (strain CEN.PK113-7D) GN=CENPK1137D_2245 PE=4 SV=1	2	2	1.492	1.161	329	363.1	0.680858	0.111518	0.153155	1.04248	0.679617	0.515919	227933	198165	264083	255819	263515	189474	253180	201280	242139	186654	268377	210816	184655	249324	254480	214308	213892	193906	184075	222940	215376	192088	246384	252052	334898	187906	224161	216418	213110	186654	305212	207672	158780	273772	244938	186545
N1P346_YEASC	Coa3p OS=Saccharomyces cerevisiae (strain CEN.PK113-7D) GN=CENPK1137D_1237 PE=4 SV=1	2	2	1.894	1.19964	WT	363.1	0.864583	0.135731	0.10168	1.04243	0.985859	0.618828	852544	897867	990199	1.96497e+06	1.48162e+06	1.08744e+06	894470	1.05051e+06	1.19069e+06	1.3019e+06	1.15017e+06	1.18887e+06	931415	1.45686e+06	1.23507e+06	818158	952172	996157	973185	1.10606e+06	805578	870331	923837	1.93603e+06	1.88298e+06	1.07843e+06	791948	1.12952e+06	1.04795e+06	1.3019e+06	1.30803e+06	1.17114e+06	800898	1.59971e+06	1.18876e+06	712165
N1P0X2_YEASC	Nup192p OS=Saccharomyces cerevisiae (strain CEN.PK113-7D) GN=CENPK1137D_1263 PE=4 SV=1	12	10	13.751	1.20789	363.1	348A	0.348104	0.0651591	0.2886	1.04226	0.880209	0.589663	200772	357937	347673	327362	354648	273638	252169	303266	295156	344964	372111	413540	352533	318290	326300	335345	324231	424653	330313	350603	189712	346959	324372	322541	450719	271373	223266	326074	259772	344964	423184	407372	303134	349499	314065	291901
N1P915_YEASC	Mzm1p OS=Saccharomyces cerevisiae (strain CEN.PK113-7D) GN=CENPK1137D_4320 PE=4 SV=1	3	3	3.988	1.28298	362.1	348A	1.57e-05	2.19e-05	0.999991	1.04189	0.331632	0.360693	751005	779605	854118	850156	763657	779129	743162	818890	953708	934496	1.01844e+06	957449	1.04508e+06	1.04677e+06	988730	902882	792894	849892	803145	874278	709632	755696	796876	837637	970525	772678	657983	880478	839373	934496	1.15822e+06	943168	898635	1.14941e+06	951657	785913
N1NY29_YEASC	S-adenosylmethionine decarboxylase proenzyme OS=Saccharomyces cerevisiae (strain CEN.PK113-7D) GN=CENPK1137D_1969 PE=3 SV=1	9	9	9.873	1.39187	362.1	363.1	9.69e-05	9.43e-05	0.999559	1.04188	0.523746	0.450369	625431	687154	727285	763964	728730	619234	627275	715879	656619	670826	712412	673837	728020	828466	823255	797876	595544	533913	573407	580118	590976	666080	678543	752714	926136	614108	555379	769719	577901	670826	810193	663786	626005	909700	792386	694510
N1P696_YEASC	Golgi apparatus membrane protein TVP23 OS=Saccharomyces cerevisiae (strain CEN.PK113-7D) GN=CENPK1137D_3906 PE=3 SV=1	2	2	1.921	1.11458	362.1	348A	0.178266	0.0383473	0.424061	1.04176	0.482821	0.432091	1.39573e+06	1.61309e+06	1.60357e+06	1.40315e+06	1.4296e+06	1459485	1.31606e+06	1.56925e+06	1.44097e+06	1.67106e+06	1.58298e+06	1.60874e+06	1.57208e+06	1.69152e+06	1.67567e+06	1.49676e+06	1.57285e+06	1.56005e+06	1.47768e+06	1.63807e+06	1.31884e+06	1.56362e+06	1.4961e+06	1.38249e+06	1.81687e+06	1.4474e+06	1.16522e+06	1.68727e+06	1.26822e+06	1.67106e+06	1.80024e+06	1.58474e+06	1.35179e+06	1.85738e+06	1.61284e+06	1.30286e+06
N1PA65_YEASC	Vma8p OS=Saccharomyces cerevisiae (strain CEN.PK113-7D) GN=CENPK1137D_3583 PE=4 SV=1	7	7	10.863	1.1659	363.1	348A	1.42e-05	2.02e-05	0.999993	1.0417	0.11928	0.218614	3.33734e+06	3.50131e+06	3.29529e+06	3.56139e+06	3.3492e+06	3.36301e+06	3.22911e+06	3.20585e+06	3.56264e+06	3.59229e+06	3.46708e+06	3.77872e+06	3.93573e+06	3.63108e+06	3.80313e+06	3.93862e+06	3.92569e+06	3.85829e+06	3.75467e+06	3.78957e+06	3.15348e+06	3.39393e+06	3.07445e+06	3.50895e+06	4.25646e+06	3.33516e+06	2.859e+06	3.44695e+06	3.13553e+06	3.59229e+06	3.94295e+06	3.72236e+06	3.38423e+06	3.98712e+06	3.66052e+06	3.42837e+06
N1P4K3_YEASC	Uroporphyrinogen decarboxylase OS=Saccharomyces cerevisiae (strain CEN.PK113-7D) GN=CENPK1137D_3867 PE=3 SV=1	12	11	13.647	1.17378	WT	362.1	0.0155713	0.00550849	0.828006	1.0415	0.412798	0.400214	1.04791e+06	1.01425e+06	1.18324e+06	1.04279e+06	942978	1.03336e+06	1.05855e+06	1.08242e+06	1.06341e+06	1.11504e+06	1.18748e+06	1.1856e+06	895341	960549	1.03181e+06	989948	1.13295e+06	1.12651e+06	1.01469e+06	1.10917e+06	990183	983142	1.10394e+06	1.02743e+06	1.19842e+06	1.02481e+06	937223	1.16383e+06	935919	1.11504e+06	1.35046e+06	1.16791e+06	769880	1.05473e+06	993120	861700
N1P939_YEASC	Mtc1p OS=Saccharomyces cerevisiae (strain CEN.PK113-7D) GN=CENPK1137D_1510 PE=4 SV=1	16	15	21.818	1.52409	362.1	348A	5.57e-06	9.77e-06	0.999999	1.04121	0.19393	0.278391	1.99939e+06	1.92514e+06	1.85937e+06	1.79895e+06	1.88379e+06	1.77399e+06	1.85064e+06	1.77431e+06	2.52087e+06	1.96655e+06	2.10217e+06	2.10002e+06	2.93909e+06	2.51327e+06	2.66514e+06	2.98207e+06	1.93575e+06	1.93566e+06	2.2546e+06	1.99195e+06	1.88924e+06	1.8661e+06	1.73476e+06	1.77246e+06	2.39409e+06	1.75931e+06	1.63852e+06	1.90775e+06	2.21866e+06	1.96655e+06	2.3907e+06	2.0687e+06	2.52725e+06	2.75971e+06	2.56521e+06	2.59574e+06
N1P4Y2_YEASC	Ser3p OS=Saccharomyces cerevisiae (strain CEN.PK113-7D) GN=CENPK1137D_3491 PE=3 SV=1	15	8	23.79	1.28387	363.1	348A	0.142114	0.0320573	0.46927	1.0412	0.720162	0.531301	2.95301e+06	3.42761e+06	3.43705e+06	4.54522e+06	5.26135e+06	3.04372e+06	2.71784e+06	2.77169e+06	3.30945e+06	3.70158e+06	3.57409e+06	3.7294e+06	4.02478e+06	4.13709e+06	4.17332e+06	3.94135e+06	4.66466e+06	4.35875e+06	4.28256e+06	4.4045e+06	2.79032e+06	3.32249e+06	3.20671e+06	4.47829e+06	6.6866e+06	3.01852e+06	2.40633e+06	2.98015e+06	2.91269e+06	3.70158e+06	4.06464e+06	3.67377e+06	3.4608e+06	4.54275e+06	4.01684e+06	3.43075e+06
N1P8J7_YEASC	Bet4p OS=Saccharomyces cerevisiae (strain CEN.PK113-7D) GN=CENPK1137D_1270 PE=4 SV=1	4	4	3.988	1.27509	329	WT	0.000188238	0.000159465	0.998616	1.04111	0.285852	0.335401	294769	307070	308089	308132	292970	279404	276511	321077	239933	253751	245807	215782	263398	253743	263698	249401	279363	260517	252138	226839	278530	297653	287442	303594	372332	277091	244818	345225	211169	253751	279545	212564	226489	278624	253811	217091
N1P1W3_YEASC	Atg27p OS=Saccharomyces cerevisiae (strain CEN.PK113-7D) GN=CENPK1137D_1456 PE=4 SV=1	11	11	10.827	1.14463	362.1	363.1	0.11476	0.0270429	0.511165	1.04065	0.483515	0.432439	1.16826e+06	1.15256e+06	1.24641e+06	1.15757e+06	1.28879e+06	983356	1.1076e+06	1.1605e+06	1.21042e+06	1.11089e+06	1.26442e+06	1.15211e+06	1.25989e+06	1.2349e+06	1.3427e+06	1.29032e+06	1.18977e+06	997572	1.08641e+06	1.20612e+06	1.1039e+06	1.11722e+06	1.16288e+06	1.14053e+06	1.63791e+06	975215	980648	1.24778e+06	1.06531e+06	1.11089e+06	1.43796e+06	1.13493e+06	1.08335e+06	1.35599e+06	1.29236e+06	1.12316e+06
N1NYH7_YEASC	Sec22p OS=Saccharomyces cerevisiae (strain CEN.PK113-7D) GN=CENPK1137D_644 PE=3 SV=1	3	2	2.991	1.36529	329	362.1	0.45277	0.0808065	0.235538	1.03977	0.763141	0.547961	244374	416805	313268	295484	169678	406365	343616	301705	300047	376770	250732	234538	229231	233316	225337	242272	281105	313320	282058	251486	230912	404022	292274	291133	215643	403001	304231	324396	264076	376770	285146	231040	197110	256194	216888	210885
N1P8Y8_YEASC	Uncharacterized protein OS=Saccharomyces cerevisiae (strain CEN.PK113-7D) GN=CENPK1137D_1445 PE=4 SV=1	2	2	1.754	1.38052	363.1	348A	0.0430364	0.0125148	0.687214	1.03944	0.740516	0.537887	139401	130457	117140	172532	179997	113970	110382	133950	134519	157878	189986	154327	142441	168312	180284	161139	197357	184061	165216	196498	131721	126456	109289	169991	228757	113026	97730	144025	118392	157878	216062	152025	122481	184815	173524	140263
N1P4U5_YEASC	Ypt1p OS=Saccharomyces cerevisiae (strain CEN.PK113-7D) GN=CENPK1137D_3344 PE=4 SV=1	13	12	14.665	1.10908	329	362.1	0.810235	0.128852	0.116442	1.03943	0.683149	0.517038	6.16048e+06	7.64263e+06	7.73452e+06	6.86197e+06	8.27354e+06	6.79201e+06	5.04934e+06	7.20738e+06	5.60608e+06	6.57872e+06	7.3388e+06	6.45446e+06	5.84735e+06	6.91897e+06	6.75483e+06	6.08535e+06	6.69116e+06	6.31574e+06	6.14458e+06	7.4256e+06	5.8211e+06	7.40824e+06	7.21616e+06	6.76092e+06	1.05148e+07	6.73578e+06	4.4706e+06	7.74943e+06	4.93399e+06	6.57872e+06	8.34607e+06	6.35818e+06	5.02798e+06	7.5974e+06	6.50155e+06	5.29699e+06
N1P0L9_YEASC	Gvp36p OS=Saccharomyces cerevisiae (strain CEN.PK113-7D) GN=CENPK1137D_5019 PE=4 SV=1	18	18	22.666	1.13482	363.1	348A	0.233795	0.047473	0.369313	1.03927	0.490739	0.435334	1.32524e+07	1.14932e+07	1.19249e+07	1.09556e+07	1.12271e+07	1.1404e+07	1.24618e+07	1.07336e+07	1.44628e+07	1.20219e+07	1.1836e+07	1.17894e+07	1.36672e+07	1.23592e+07	1.15973e+07	1.35695e+07	11625076	1.36828e+07	1.42023e+07	1.24947e+07	1.25223e+07	1.11407e+07	1.11257e+07	1.07942e+07	1.42685e+07	1.13096e+07	1.10335e+07	1.15409e+07	1.27289e+07	1.20219e+07	1.34605e+07	1.16135e+07	1.17521e+07	1.3571e+07	1.11624e+07	1.18115e+07
N1P882_YEASC	Sco2p OS=Saccharomyces cerevisiae (strain CEN.PK113-7D) GN=CENPK1137D_4569 PE=4 SV=1	4	4	4.888	1.3236	362.1	348A	0.000447084	0.000314387	0.994932	1.03914	0.5997	0.483228	523282	441091	435139	393705	431583	424779	424258	445047	605676	537538	523181	474548	528616	614190	565296	575987	493010	528500	536528	518038	494455	427563	405977	387908	548495	421262	375631	478518	533065	537538	594989	467470	454543	674413	544100	501368
N1P4N3_YEASC	Calcium-transporting ATPase OS=Saccharomyces cerevisiae (strain CEN.PK113-7D) GN=CENPK1137D_3294 PE=3 SV=1	19	19	20.586	1.14818	329	WT	0.0861804	0.0217041	0.565704	1.03902	0.578908	0.474045	1.20699e+06	1.37229e+06	1.13206e+06	1.24495e+06	1.2615e+06	1.31471e+06	1.01767e+06	1.17627e+06	1.02947e+06	1.18604e+06	1.06924e+06	1.0319e+06	1.03895e+06	1.0782e+06	1.10476e+06	1.15973e+06	1.13197e+06	1.17896e+06	1.15955e+06	1.19761e+06	1.14049e+06	1.33021e+06	1.05619e+06	1.22662e+06	1.60323e+06	1.30382e+06	901028	1.26473e+06	906052	1.18604e+06	1.216e+06	1.0165e+06	893362	1.18392e+06	1.06334e+06	1.00948e+06
N1NWE4_YEASC	Spt20p OS=Saccharomyces cerevisiae (strain CEN.PK113-7D) GN=CENPK1137D_2015 PE=4 SV=1	3	3	2.974	1.40152	329	WT	0.346087	0.0648872	0.289776	1.03885	0.704778	0.52577	74438.8	88807	64586.9	92161.6	112064	89952.5	54422.8	51588.9	68585.6	58333.1	56730.4	44670	64273.3	81669.5	36821.1	63567.3	42650.5	56317.2	73033.8	68213.3	70337.9	86083.4	60258.3	90804.4	142421	89207.8	48185	55468.9	60363.2	58333.1	64516.8	44003.7	55266.8	89677.5	35440.5	55332.1
N1P8P7_YEASC	Elongation of fatty acids protein OS=Saccharomyces cerevisiae (strain CEN.PK113-7D) GN=CENPK1137D_1340 PE=3 SV=1	2	2	1.987	1.20325	362.1	348A	0.215831	0.0446577	0.385502	1.03868	0.789936	0.555863	362185	450063	481467	574016	558737	424434	373446	441561	422932	556639	510371	527953	502579	569103	580040	511943	578038	511007	491835	547626	342232	436260	449199	565563	710093	420920	330643	474770	372229	556639	580420	520078	432154	624906	558291	445620
N1PAX5_YEASC	Protein transport protein SFT2 OS=Saccharomyces cerevisiae (strain CEN.PK113-7D) GN=CENPK1137D_4883 PE=3 SV=1	2	2	1.994	1.07942	363.1	WT	0.8443	0.133311	0.107198	1.03829	0.656781	0.508182	506673	649601	632520	623505	682346	530998	573703	536300	551809	552282	614450	597001	641203	659486	547174	539652	547688	583445	667039	701282	478760	629678	590129	614323	867188	526602	507947	576634	485656	552282	698785	588096	551353	724151	526657	469740
N1P0Z6_YEASC	Pre3p OS=Saccharomyces cerevisiae (strain CEN.PK113-7D) GN=CENPK1137D_1293 PE=4 SV=1	12	12	16.824	1.19458	329	363.1	0.000741893	0.000470504	0.990113	1.03828	0.382677	0.386257	7.16041e+06	7.75061e+06	7.7874e+06	7.02981e+06	7.06674e+06	7.36379e+06	6.6043e+06	7.59736e+06	6.09459e+06	6.52308e+06	6.55849e+06	6.01922e+06	5.91704e+06	7.01309e+06	6.38513e+06	6.74492e+06	6.34262e+06	6.14691e+06	6.3067e+06	6.08974e+06	6.76594e+06	7.51291e+06	7.2655e+06	6.92629e+06	8.98106e+06	7.30282e+06	5.84733e+06	8.16875e+06	5.36394e+06	6.52308e+06	7.45866e+06	5.92943e+06	5.0879e+06	7.70075e+06	6.14571e+06	5.87111e+06
N1P192_YEASC	Sol3p OS=Saccharomyces cerevisiae (strain CEN.PK113-7D) GN=CENPK1137D_5314 PE=4 SV=1	8	8	9.959	1.32327	WT	348A	5.27e-05	5.78e-05	0.999863	1.0382	0.548943	0.461503	1.55395e+06	1.43868e+06	1.36104e+06	1.39273e+06	1.53284e+06	1.48545e+06	1.18691e+06	1.32975e+06	1.8855e+06	1.63772e+06	1.90713e+06	1.89385e+06	1.75975e+06	1.72894e+06	1.83269e+06	1.84735e+06	1.8654e+06	1.69597e+06	1.86755e+06	1.70634e+06	1.46835e+06	1.39456e+06	1.26982e+06	1.37222e+06	1.94807e+06	1.47315e+06	1.05087e+06	1.42976e+06	1.65946e+06	1.63772e+06	2.16889e+06	1.8656e+06	1.51316e+06	1.89847e+06	1.76397e+06	1.60802e+06
N1P9B0_YEASC	Sec24p OS=Saccharomyces cerevisiae (strain CEN.PK113-7D) GN=CENPK1137D_5150 PE=4 SV=1	29	27	40.569	1.07165	WT	362.1	0.491489	0.0864296	0.219028	1.03819	0.520361	0.447975	3.69758e+06	4.03966e+06	4.1796e+06	3.91693e+06	4.32599e+06	3.8252e+06	3.32447e+06	3.77573e+06	3.84931e+06	3.94772e+06	4.24735e+06	3.89725e+06	3.6075e+06	3.97377e+06	3.7995e+06	3.49503e+06	3.85199e+06	3.8806e+06	3.94189e+06	4.04422e+06	3.49388e+06	3.91577e+06	3.89949e+06	3.85925e+06	5.49787e+06	3.79353e+06	2.94343e+06	4.0597e+06	3.38784e+06	3.94772e+06	4.83031e+06	3.83912e+06	3.102e+06	4.36341e+06	3.65703e+06	3.04225e+06
[truncated: 2,044 more rows]
[truncated: 4 more columns]

## Sheet: 2_Changed_Proteins_TableS4
Additional file 14, sheet 2: Proteins that are significantly more or less abundant in 329 (=strain 29) compared with 348A (=48A), i.e. at least 2fold changes with a q value <0.05. Proteins are listed in Additional file 1: Table S4.
																				Protein abundance normalized to all proteins																				Raw protein abundances
[truncated: 24 more rows]
[truncated: 10 more columns]
